# Supplementary material for: High-throughput discovery of organic cages and catenanes using computational screening fused with robotic synthesis
Source: Nat Commun. 2018 Jul 20;9:2849. doi: 10.1038/s41467-018-05271-9 (PMC6054661; doi:10.1038/s41467-018-05271-9)
Supplement: Supplementary file 3 — Supplementary Data 1 [file 41467_2018_5271_MOESM3_ESM.zip]

Archive with 210 entries (207 files):
- Computational_structures/
- Computational_structures/B23_1p1.xyz
- __MACOSX/
- __MACOSX/Computational_structures/
- __MACOSX/Computational_structures/._B23_1p1.xyz
- Computational_structures/A18_3p2.xyz
- __MACOSX/Computational_structures/._A18_3p2.xyz
- Computational_structures/A12_6p4.xyz
- __MACOSX/Computational_structures/._A12_6p4.xyz
- Computational_structures/A24_4p4.xyz
- __MACOSX/Computational_structures/._A24_4p4.xyz
- Computational_structures/B16_6p4.xyz
- __MACOSX/Computational_structures/._B16_6p4.xyz
- Computational_structures/B20_6p4.xyz
- __MACOSX/Computational_structures/._B20_6p4.xyz
- Computational_structures/A9_3p2.xyz
- __MACOSX/Computational_structures/._A9_3p2.xyz
- Computational_structures/C20_3p2.xyz
- __MACOSX/Computational_structures/._C20_3p2.xyz
- Computational_structures/A14_6p4_collapsed.xyz
- __MACOSX/Computational_structures/._A14_6p4_collapsed.xyz
- Computational_structures/C15_6p4.xyz
- __MACOSX/Computational_structures/._C15_6p4.xyz
- Computational_structures/C6_3p2.xyz
- __MACOSX/Computational_structures/._C6_3p2.xyz
- Computational_structures/B6_3p2.xyz
- __MACOSX/Computational_structures/._B6_3p2.xyz
- Computational_structures/C23_4p4.xyz
- __MACOSX/Computational_structures/._C23_4p4.xyz
- Computational_structures/A10_3p2.xyz
- __MACOSX/Computational_structures/._A10_3p2.xyz
- Computational_structures/B1_12p8_collapsed.xyz
- __MACOSX/Computational_structures/._B1_12p8_collapsed.xyz
- Computational_structures/B21_6p4.xyz
- __MACOSX/Computational_structures/._B21_6p4.xyz
- Computational_structures/B14_3p2.xyz
- __MACOSX/Computational_structures/._B14_3p2.xyz
- Computational_structures/A8_3p2.xyz
- __MACOSX/Computational_structures/._A8_3p2.xyz
- Computational_structures/C21_3p2.xyz
- __MACOSX/Computational_structures/._C21_3p2.xyz
- Computational_structures/C22_4p4.xyz
- __MACOSX/Computational_structures/._C22_4p4.xyz
- Computational_structures/C14_6p4.xyz
- __MACOSX/Computational_structures/._C14_6p4.xyz
- Computational_structures/A1_3p2.xyz
- __MACOSX/Computational_structures/._A1_3p2.xyz
- Computational_structures/A19_3p2.xyz
- __MACOSX/Computational_structures/._A19_3p2.xyz
- Computational_structures/A25_4p4.xyz
- __MACOSX/Computational_structures/._A25_4p4.xyz
- Computational_structures/B11_12p8_collapsed.xyz
- __MACOSX/Computational_structures/._B11_12p8_collapsed.xyz
- Computational_structures/B17_6p4.xyz
- __MACOSX/Computational_structures/._B17_6p4.xyz
- Computational_structures/A13_6p4_open.xyz
- __MACOSX/Computational_structures/._A13_6p4_open.xyz
- Computational_structures/A12_3p2.xyz
- __MACOSX/Computational_structures/._A12_3p2.xyz
- Computational_structures/A13_6p4_collapsed.xyz
- __MACOSX/Computational_structures/._A13_6p4_collapsed.xyz
- Computational_structures/C5_3p2.xyz
- __MACOSX/Computational_structures/._C5_3p2.xyz
- Computational_structures/B5_3p2.xyz
- __MACOSX/Computational_structures/._B5_3p2.xyz
- Computational_structures/C16_6p4.xyz
- __MACOSX/Computational_structures/._C16_6p4.xyz
- Computational_structures/A18_6p4.xyz
- __MACOSX/Computational_structures/._A18_6p4.xyz
- Computational_structures/C20_6p4.xyz
- __MACOSX/Computational_structures/._C20_6p4.xyz
- Computational_structures/B1_6p4_collapsed.xyz
- __MACOSX/Computational_structures/._B1_6p4_collapsed.xyz
- Computational_structures/A3_3p2.xyz
- __MACOSX/Computational_structures/._A3_3p2.xyz
- Computational_structures/B15_6p4.xyz
- __MACOSX/Computational_structures/._B15_6p4.xyz
- Computational_structures/B23_4p4.xyz
- __MACOSX/Computational_structures/._B23_4p4.xyz
- Computational_structures/B20_3p2.xyz
- __MACOSX/Computational_structures/._B20_3p2.xyz
- Computational_structures/B23_2p2.xyz
- __MACOSX/Computational_structures/._B23_2p2.xyz
- Computational_structures/A11_6p4.xyz
- __MACOSX/Computational_structures/._A11_6p4.xyz
- Computational_structures/C14_3p2.xyz
- __MACOSX/Computational_structures/._C14_3p2.xyz
- Computational_structures/B11_12p8_open.xyz
- __MACOSX/Computational_structures/._B11_12p8_open.xyz
- Computational_structures/A2_3p2.xyz
- __MACOSX/Computational_structures/._A2_3p2.xyz
- Computational_structures/C21_6p4.xyz
- __MACOSX/Computational_structures/._C21_6p4.xyz
- Computational_structures/B22_4p4.xyz
- __MACOSX/Computational_structures/._B22_4p4.xyz
- Computational_structures/B14_6p4.xyz
- __MACOSX/Computational_structures/._B14_6p4.xyz
- Computational_structures/B21_3p2.xyz
- __MACOSX/Computational_structures/._B21_3p2.xyz
- Computational_structures/A26_4p4.xyz
- __MACOSX/Computational_structures/._A26_4p4.xyz
- Computational_structures/C17_6p4.xyz
- __MACOSX/Computational_structures/._C17_6p4.xyz
- Computational_structures/A19_6p4.xyz
- __MACOSX/Computational_structures/._A19_6p4.xyz
- Computational_structures/B4_3p2.xyz
- __MACOSX/Computational_structures/._B4_3p2.xyz
- Computational_structures/A17_6p4_collapsed.xyz
- __MACOSX/Computational_structures/._A17_6p4_collapsed.xyz
- Computational_structures/B11_9p6_open.xyz
- __MACOSX/Computational_structures/._B11_9p6_open.xyz
- Computational_structures/C4_3p2.xyz
- __MACOSX/Computational_structures/._C4_3p2.xyz
- Computational_structures/C12_6p4.xyz
- __MACOSX/Computational_structures/._C12_6p4.xyz
- Computational_structures/C1_3p2.xyz
- __MACOSX/Computational_structures/._C1_3p2.xyz
- Computational_structures/B1_3p2.xyz
- __MACOSX/Computational_structures/._B1_3p2.xyz
- Computational_structures/C24_4p4.xyz
- __MACOSX/Computational_structures/._C24_4p4.xyz
- Computational_structures/B18_6p4.xyz
- __MACOSX/Computational_structures/._B18_6p4.xyz
- Computational_structures/B12_3p2.xyz
- __MACOSX/Computational_structures/._B12_3p2.xyz
- Computational_structures/C18_3p2.xyz
- __MACOSX/Computational_structures/._C18_3p2.xyz
- Computational_structures/B1_9p6_collapsed.xyz
- __MACOSX/Computational_structures/._B1_9p6_collapsed.xyz
- Computational_structures/B11_6p4.xyz
- __MACOSX/Computational_structures/._B11_6p4.xyz
- Computational_structures/A15_6p4.xyz
- __MACOSX/Computational_structures/._A15_6p4.xyz
- Computational_structures/B8_3p2.xyz
- __MACOSX/Computational_structures/._B8_3p2.xyz
- Computational_structures/A23_4p4.xyz
- __MACOSX/Computational_structures/._A23_4p4.xyz
- Computational_structures/C8_3p2.xyz
- __MACOSX/Computational_structures/._C8_3p2.xyz
- Computational_structures/B26_4p4.xyz
- __MACOSX/Computational_structures/._B26_4p4.xyz
- Computational_structures/A21_3p2.xyz
- __MACOSX/Computational_structures/._A21_3p2.xyz
- Computational_structures/C9_3p2.xyz
- __MACOSX/Computational_structures/._C9_3p2.xyz
- Computational_structures/A22_4p4.xyz
- __MACOSX/Computational_structures/._A22_4p4.xyz
- Computational_structures/B9_3p2.xyz
- __MACOSX/Computational_structures/._B9_3p2.xyz
- Computational_structures/C10_3p2.xyz
- __MACOSX/Computational_structures/._C10_3p2.xyz
- Computational_structures/A6_3p2.xyz
- __MACOSX/Computational_structures/._A6_3p2.xyz
- Computational_structures/C25_4p4.xyz
- __MACOSX/Computational_structures/._C25_4p4.xyz
- Computational_structures/C13_6p4.xyz
- __MACOSX/Computational_structures/._C13_6p4.xyz
- Computational_structures/B19_6p4.xyz
- __MACOSX/Computational_structures/._B19_6p4.xyz
- Computational_structures/C19_3p2.xyz
- __MACOSX/Computational_structures/._C19_3p2.xyz
- Computational_structures/C18_6p4.xyz
- __MACOSX/Computational_structures/._C18_6p4.xyz
- Computational_structures/A16_6p4.xyz
- __MACOSX/Computational_structures/._A16_6p4.xyz
- Computational_structures/B12_6p4.xyz
- __MACOSX/Computational_structures/._B12_6p4.xyz
- Computational_structures/B24_4p4.xyz
- __MACOSX/Computational_structures/._B24_4p4.xyz
- Computational_structures/A4_3p2.xyz
- __MACOSX/Computational_structures/._A4_3p2.xyz
- Computational_structures/B18_3p2.xyz
- __MACOSX/Computational_structures/._B18_3p2.xyz
- Computational_structures/C12_3p2.xyz
- __MACOSX/Computational_structures/._C12_3p2.xyz
- Computational_structures/B11_9p6_collapsed.xyz
- __MACOSX/Computational_structures/._B11_9p6_collapsed.xyz
- Computational_structures/C2_3p2.xyz
- __MACOSX/Computational_structures/._C2_3p2.xyz
- Computational_structures/B2_3p2.xyz
- __MACOSX/Computational_structures/._B2_3p2.xyz
- Computational_structures/A20_6p4.xyz
- __MACOSX/Computational_structures/._A20_6p4.xyz
- Computational_structures/B11_3p2.xyz
- __MACOSX/Computational_structures/._B11_3p2.xyz
- Computational_structures/C26_4p4.xyz
- __MACOSX/Computational_structures/._C26_4p4.xyz
- Computational_structures/B3_3p2.xyz
- __MACOSX/Computational_structures/._B3_3p2.xyz
- Computational_structures/C3_3p2.xyz
- __MACOSX/Computational_structures/._C3_3p2.xyz
- Computational_structures/A14_3p2.xyz
- __MACOSX/Computational_structures/._A14_3p2.xyz
- Computational_structures/B10_3p2.xyz
- __MACOSX/Computational_structures/._B10_3p2.xyz
- Computational_structures/A21_6p4.xyz
- __MACOSX/Computational_structures/._A21_6p4.xyz
- Computational_structures/C19_6p4.xyz
- __MACOSX/Computational_structures/._C19_6p4.xyz
- Computational_structures/B25_4p4.xyz
- __MACOSX/Computational_structures/._B25_4p4.xyz
- Computational_structures/B13_6p4.xyz
- __MACOSX/Computational_structures/._B13_6p4.xyz
- Computational_structures/A5_3p2.xyz
- __MACOSX/Computational_structures/._A5_3p2.xyz
- Computational_structures/C11_opt.xyz
- __MACOSX/Computational_structures/._C11_opt.xyz
- Computational_structures/B19_3p2.xyz
- __MACOSX/Computational_structures/._B19_3p2.xyz
- __MACOSX/._Computational_structures
