# Supplementary material for: High-throughput discovery of organic cages and catenanes using computational screening fused with robotic synthesis
Source: Nat Commun. 2018 Jul 20;9:2849. doi: 10.1038/s41467-018-05271-9 (PMC6054661; doi:10.1038/s41467-018-05271-9)
Supplement: Supplementary file 3 — Supplementary Data 1 [file 41467_2018_5271_MOESM3_ESM.zip › Computational_structures/B23_1p1.xyz]

67
XYZ
  C        24.8624507377       24.5338744401       28.5728872537
  C        24.8082658517       25.5231385674       27.4266452538
  C        23.5921852017       25.9490894752       26.8354248569
  C        23.6168808360       26.9026830714       25.7902402903
  C        24.8448429568       27.4515031109       25.3508423502
  C        26.0625137095       27.0127848517       25.9364130653
  C        26.0393380874       26.0265849867       26.9472368224
  C        27.3498029305       25.4546900248       27.5175956564
  N        27.5843007000       24.1340330019       26.9246216474
  C        27.4125169414       27.5710490229       25.5229527340
  C        22.2304368787       25.5364296892       27.4253107012
  N        21.0978691082       24.9959575367       26.6472876368
  C        22.3218454018       27.3581532916       25.1639836437
  C        24.8068640412       28.6472452434       24.3808926237
  N        24.1087244948       28.6612864203       23.0803796558
  C        23.4487053242       23.1558478898       25.7827764620
  C        24.5677581111       22.7703902932       25.0661836494
  C        24.4454890878       22.3731500876       23.7254016184
  C        23.1606827867       22.2455184561       23.1768150166
  C        22.0508455776       22.7170769343       23.8829692306
  C        22.1954390268       23.2676936072       25.1718264613
  C        21.1033922289       24.0493464302       25.7763092196
  N        25.6146357314       22.3997372143       22.8274077093
  C        26.8513808878       22.0174596437       23.4036205875
  C        26.9050471901       21.2410507218       24.5874090053
  C        27.7773835316       21.6481348492       25.5873026311
  C        28.6626924042       22.7254433992       25.3593974986
  C        28.6645362542       23.8893766319       26.2643258954
  C        28.9659590256       23.0030948733       24.0076802268
  C        28.0636821257       22.6259114336       23.0095659566
  C        25.5789004333       23.7849604391       22.3273245538
  C        24.6807190796       24.1482619803       21.3143676835
  C        24.2793661889       25.4816024169       21.1877774357
  C        24.8042459495       26.4779789476       22.0331197530
  C        24.1549113547       27.7942994514       22.1318983341
  C        25.8691807349       26.1230856192       22.8682519761
  C        26.2191101437       24.8001487358       23.0552178262
  H        23.8948406302       24.0856658918       28.8184731875
  H        25.5610476093       23.7167962299       28.3453409945
  H        25.2187665459       25.0225785687       29.4935487803
  H        27.2487511706       25.3297370778       28.6066858497
  H        28.1967506688       26.1429139241       27.3588159223
  H        28.0988797857       26.7702456412       25.2103375514
  H        27.3586484505       28.2843411070       24.6951630471
  H        27.8966880638       28.1012105097       26.3564135750
  H        22.3759329932       24.8458671168       28.2667990072
  H        21.8236463829       26.4483708668       27.8941367451
  H        22.3826746890       28.3843889149       24.7826831564
  H        21.4781893587       27.2925132090       25.8610671912
  H        22.0652098339       26.7207689240       24.3031384234
  H        25.8236400916       29.0121154034       24.1824301127
  H        24.3344647336       29.4680649798       24.9468226564
  H        23.5719634868       23.4434277364       26.8175083764
  H        25.5344950486       22.8841533373       25.5466918995
  H        23.0465817581       21.8810251025       22.1565523481
  H        21.0700669746       22.7189722244       23.4024559711
  H        20.1102711475       23.8306506560       25.3487867626
  H        26.1039525472       20.5411729011       24.8233276734
  H        27.6304369381       21.2746986593       26.6015996847
  H        29.4822810604       24.6311456646       26.1628983695
  H        29.7543097540       23.7161036225       23.7550350207
  H        28.1635045005       23.0548928459       22.0128183224
  H        24.2186507630       23.3754556919       20.7013905914
  H        23.4961397544       25.7403859830       20.4718371172
  H        23.5363006671       28.0550690713       21.2565606637
  H        26.3836909873       26.8849479098       23.4366882181
  H        26.9281655046       24.5625046458       23.8402277146
