# Supplementary material for: High-throughput discovery of organic cages and catenanes using computational screening fused with robotic synthesis
Source: Nat Commun. 2018 Jul 20;9:2849. doi: 10.1038/s41467-018-05271-9 (PMC6054661; doi:10.1038/s41467-018-05271-9)
Supplement: Supplementary file 3 — Supplementary Data 1 [file 41467_2018_5271_MOESM3_ESM.zip › Computational_structures/A18_3p2.xyz]

120
XYZ
  C        25.0103078657       27.0112018976       16.2258334960
  C        23.6378969170       26.7505980123       16.2837503092
  C        23.2065725037       25.4131211860       16.3000826418
  C        24.1211315737       24.3548201785       16.2865586860
  C        25.4942811867       24.6495323303       16.2317625720
  C        25.9536885514       25.9695675446       16.2130549483
  C        27.4151425379       26.2986500695       16.4018617404
  N        27.7877583966       26.5645655468       17.8111358115
  C        23.6846360037       22.9343167231       16.5537628714
  N        23.7295235040       22.5422738564       17.9809005389
  C        22.6404141746       27.8539863263       16.5446262331
  N        22.3087656008       28.0377231003       17.9774294092
  C        24.1090795536       24.8804038988       33.8061720836
  C        23.8216484812       26.2484271362       33.8000845609
  C        24.8905834384       27.1615702261       33.7783190991
  C        26.2179063250       26.7251098900       33.7373884568
  C        26.4746357125       25.3427851823       33.7463815049
  C        25.4334551349       24.4101151858       33.7665389649
  C        25.6851941249       22.9408711539       33.5231219782
  N        25.5228423980       22.5327658202       32.1078977530
  C        27.3502712511       27.6811611871       33.4505050922
  N        27.6932496743       27.7836429534       32.0121528727
  C        22.4132736343       26.7580514167       33.6034254989
  N        22.0791348661       27.0642202034       32.1917152817
  C        28.2888874671       27.6331733072       29.1479752992
  C        28.4697121332       27.5185157413       27.7765049139
  C        27.3547468234       27.4697637704       26.9036570148
  C        27.5157991727       27.2433230018       25.5117607734
  C        27.6031164199       26.9900699140       24.3191712301
  C        27.6164637858       26.6730050538       22.9357200959
  C        28.2850321829       27.4951125214       21.9952035797
  C        28.1977436406       27.2275080210       20.6362470195
  C        27.4410250549       26.1344951425       20.1676200143
  C        27.2045008935       25.8969351354       18.7386270872
  C        26.8139080770       25.2932059896       21.1045190235
  C        26.9004722221       25.5495803942       22.4680667006
  C        26.0583408960       27.5863246987       27.4505900985
  C        25.8868132004       27.6935630991       28.8260561754
  C        26.9925735991       27.7011432560       29.6963005199
  C        26.7521786022       27.6877725013       31.1452511142
  C        24.0734137507       27.7878534888       21.1790365032
  C        23.8786474358       27.7199930797       22.5538390787
  C        22.5748112253       27.7829449721       23.0914677825
  C        22.3805280962       27.5986752638       24.4848784248
  C        22.2643540270       27.3773727647       25.6810760987
  C        22.2191390138       27.0859314736       27.0690079544
  C        21.7048498628       28.0167738519       28.0045559930
  C        21.7678824869       27.7552985294       29.3658997774
  C        22.3460219028       26.5609134236       29.8409967122
  C        22.5540332153       26.3066249159       31.2714439605
  C        22.8209984568       25.6195451613       28.9095659978
  C        22.7554311260       25.8694094811       27.5438150956
  C        21.4826582493       27.9674565939       22.2089180476
  C        21.6879336060       28.0405963444       20.8379408102
  C        22.9852923839       27.9300409529       20.2989822456
  C        23.2292495463       27.8544579744       18.8523590858
  C        26.1338445806       24.0270936760       28.8222339161
  C        25.8627699940       23.8850717664       27.4668724686
  C        25.0911551179       22.7961321173       27.0068482676
  C        24.7258042326       22.7247999649       25.6387922987
  C        24.3960447445       22.7405902267       24.4625147463
  C        24.0666540927       22.8417241062       23.0870528785
  C        24.3342786055       21.7840462983       22.1841929882
  C        24.1216863502       21.9487268320       20.8227665668
  C        23.6340754933       23.1693922132       20.3158511660
  C        23.5333870733       23.4388723034       18.8769089731
  C        23.3209149467       24.2018822350       21.2181456189
  C        23.5272614702       24.0452238732       22.5830900414
  C        24.6501312728       21.8287210494       27.9431992822
  C        24.9313340390       21.9752484589       29.2942165561
  C        25.6590199278       23.0898037977       29.7576386437
  C        25.8559754103       23.3604246044       31.1861972586
  H        25.3617875128       28.0463827297       16.2361865754
  H        22.1368488442       25.1988120710       16.3713497535
  H        26.2158489483       23.8283829091       16.2494301658
  H        28.0577800525       25.4851089832       16.0253909101
  H        27.6851368928       27.1994208646       15.8318953873
  H        22.6588551265       22.7563952941       16.1891529513
  H        24.3311816140       22.2251175372       16.0162744401
  H        23.0041491398       28.8185145413       16.1522056648
  H        21.6913474083       27.6457478866       16.0297487536
  H        23.2880361326       24.1585966226       33.7963548153
  H        24.6752058269       28.2328780529       33.7448933192
  H        27.5087856664       24.9933188111       33.6859054691
  H        26.6988913954       22.6521376159       33.8480960062
  H        24.9839603771       22.3268372255       34.1067042569
  H        28.2669910543       27.3621964532       33.9673553421
  H        27.1198658190       28.6949320311       33.8188193621
  H        21.6732566431       26.0331757289       33.9820493124
  H        22.2581423286       27.6878821166       34.1694311937
  H        29.1425809172       27.6416232376       29.8260996623
  H        29.4727107378       27.4350918512       27.3575430930
  H        28.8457617443       28.3591375731       22.3523305896
  H        28.6841313072       27.8751432082       19.9063397145
  H        26.4437061179       25.1220993522       18.5294789320
  H        26.2217021736       24.4446602668       20.7571501674
  H        26.3891545399       24.9040558217       23.1817050635
  H        25.1924779754       27.5592343238       26.7898291309
  H        24.8766914283       27.7421841725       29.2363846855
  H        25.6922942584       27.5442684371       31.4261063282
  H        25.0845120701       27.6967268474       20.7779601160
  H        24.7285442764       27.5869019460       23.2226491591
  H        21.2849445445       28.9550256692       27.6413929938
  H        21.4008842155       28.4807911046       30.0923961433
  H        23.1916077199       25.4293179127       31.4884468667
  H        23.2765914719       24.6926418979       29.2626043819
  H        23.1467048960       25.1423806727       26.8327325365
  H        20.4740920193       28.0218587322       22.6192365170
  H        20.8472621242       28.1504477686       20.1523998865
  H        24.2653474243       27.5775849563       18.5821452653
  H        26.6973917016       24.8958167014       29.1669163317
  H        26.2165882402       24.6302155010       26.7550434669
  H        24.7424220821       20.8496587083       22.5698969558
  H        24.3588300815       21.1500092741       20.1194351740
  H        23.3175701513       24.4946147788       18.6295331883
  H        22.9404858021       25.1522962516       20.8404726234
  H        23.3047398424       24.8617331890       23.2692368085
  H        24.0601365163       20.9823248370       27.5908786567
  H        24.5678364487       21.2505153592       30.0231461544
  H        26.2733634627       24.3611886347       31.4036078073
