# Supplementary material for: High-throughput discovery of organic cages and catenanes using computational screening fused with robotic synthesis
Source: Nat Commun. 2018 Jul 20;9:2849. doi: 10.1038/s41467-018-05271-9 (PMC6054661; doi:10.1038/s41467-018-05271-9)
Supplement: Supplementary file 3 — Supplementary Data 1 [file 41467_2018_5271_MOESM3_ESM.zip › Computational_structures/A12_6p4.xyz]

180
XYZ
  C        17.7247245906       28.8252992716       20.0312966951
  C        18.4844228435       28.8852070058       18.8520263596
  C        19.2872340034       30.0019394248       18.6167513845
  C        19.3377316795       31.0602784435       19.5388618301
  C        18.5745524289       30.9815208963       20.7044137671
  C        17.7585066137       29.8670572009       20.9576670336
  C        16.9102348210       29.7998254992       22.2128865620
  N        17.7077148733       29.9913646160       23.4175251361
  C        20.1970377923       32.2808691645       19.2684849720
  N        21.5891680010       31.9244934769       19.0187671234
  C        18.4182382354       27.7551659635       17.8430267280
  N        18.7421660514       26.4653240109       18.4449407046
  C        24.5053593752       25.6925001708       31.8069619334
  C        24.8866938073       27.0340478157       31.8336994169
  C        23.9115669618       28.0267482392       31.6440709822
  C        22.5748634894       27.6856122824       31.4378606821
  C        22.2112794379       26.3298232698       31.4153049280
  C        23.1648809449       25.3296906527       31.6024142904
  C        22.7507771393       23.8711421378       31.5994401833
  N        23.5202370777       23.0861427395       30.6407956888
  C        21.5262939018       28.7646153683       31.2540775042
  N        20.7426573855       28.5578017361       30.0419396194
  C        26.3351790116       27.4156578040       32.0682676646
  N        26.8456005208       28.2690102595       31.0021109110
  C        24.1633626263       18.2749834156       21.9874945218
  C        23.9650851254       18.6532970926       20.6591182739
  C        25.0791795143       18.9720426559       19.8663119559
  C        26.3720257320       18.9016220272       20.3859865440
  C        26.5508480477       18.5160923843       21.7238112047
  C        25.4567429753       18.1999088221       22.5298420274
  C        25.6687480008       17.7588358689       23.9657058865
  N        24.9135920223       18.5785994406       24.9058691334
  C        27.5677215382       19.2190924373       19.5092235575
  N        28.4206845911       20.2406232305       20.1045837350
  C        22.5660255790       18.6950863288       20.0745006849
  N        22.2533339200       19.9961532215       19.4926906808
  C        32.2945594653       29.5915081627       22.8510753202
  C        31.6640566252       30.8323405679       23.0333745706
  C        31.0364759237       31.4406193334       21.9463628222
  C        31.0391091406       30.8335472014       20.6799268893
  C        31.6715462610       29.6010428097       20.5190252877
  C        32.3061071393       28.9718610341       21.6018924085
  C        33.0063411864       27.6408968302       21.4125677804
  N        32.1189360063       26.6397386389       20.8330961505
  C        30.3719482116       31.5129172768       19.4999600528
  N        28.9771608431       31.8352339469       19.7790171044
  C        31.6743842105       31.5092803147       24.3907786615
  N        31.1602156777       30.6336348580       25.4377453845
  O        19.1500558140       27.1544491442       28.5251157507
  C        19.1963199646       28.1896284565       27.6545342945
  C        18.4768150439       28.1176574242       26.4630841240
  C        18.4957698408       29.1699607838       25.5305032293
  C        17.7263048154       29.0536387137       24.3066714195
  C        19.2663582004       30.3439490751       25.7943166610
  O        19.3116386468       31.3779159151       24.9237162321
  C        19.9853716017       30.4159530970       26.9863482703
  C        19.9654830387       29.3642692794       27.9191913202
  C        20.7270650000       29.4899347108       29.1473658454
  O        18.3652560884       24.5423839572       20.1745824958
  C        19.4056813818       23.9104329336       19.5828462797
  C        19.8087433232       22.6607687182       20.0512494758
  C        20.8839322776       21.9701812914       19.4632070801
  C        21.2671364973       20.6717312195       19.9845963559
  C        21.5856797690       22.5467461076       18.3603267106
  O        22.6199617894       21.9114891514       17.7629269735
  C        21.1818839572       23.7957307496       17.8914667703
  C        20.1091296684       24.4876372831       18.4813784692
  C        19.7246408583       25.7838956622       17.9543139438
  O        27.1148781215       33.0294532177       21.1429854569
  C        26.2262814802       32.4477810868       20.3051838946
  C        24.8619036788       32.6873896715       20.4660554466
  C        23.9105616906       32.1115852050       19.6041246197
  C        22.5028712181       32.4076621562       19.7946582394
  C        24.3346835099       31.2549498544       18.5415255169
  O        23.4549899723       30.6901791538       17.6822673027
  C        25.6976392667       31.0061809821       18.3886939951
  C        26.6488524499       31.5882467565       19.2448483857
  C        28.0577254746       31.3165800299       19.0325809725
  O        25.7403922877       22.0983343042       29.7195211320
  C        24.9942018913       21.5004596816       28.7626331460
  C        25.6123822691       20.6978550373       27.8044820777
  C        24.8679096701       20.0460500945       26.8053863560
  C        25.5514361198       19.2122708870       25.8345406840
  C        23.4482203628       20.2017461347       26.7541413164
  O        22.6979705547       19.5810081900       25.8159906204
  C        22.8313440768       21.0121350832       27.7059455598
  C        23.5754748576       21.6611568674       28.7077336039
  C        22.8892526900       22.4788244000       29.6896866560
  O        26.7784352384       30.4265684768       29.5592805804
  C        27.8535267411       29.9336021044       28.9035459703
  C        28.4290831639       30.6720664462       27.8706820268
  C        29.5513929853       30.1984918363       27.1683951590
  C        30.1220366300       31.0097890085       26.1094576462
  C        30.1223762040       28.9324256261       27.5050895426
  O        31.2036144902       28.4425922301       26.8550300159
  C        29.5439502259       28.1916441036       28.5346746690
  C        28.4240276444       28.6670823180       29.2396674347
  C        27.8614447441       27.8673896531       30.3109371719
  O        30.5176479110       25.7645765857       18.9719894059
  C        30.3926920046       24.6410860058       19.7146796650
  C        29.5875113357       23.6000202283       19.2563994796
  C        29.4330167509       22.4132605180       19.9945719744
  C        28.5942284684       21.3529250728       19.4699096925
  C        30.1056980660       22.2573744236       21.2461184910
  O        29.9824312125       21.1327293307       21.9881946965
  C        30.9114325436       23.2984782293       21.7040032555
  C        31.0693222648       24.4833081357       20.9631583913
  C        31.9277506353       25.5344697082       21.4753892599
  H        17.1051547890       27.9473743907       20.2262967462
  H        19.8920263168       30.0515395197       17.7087164043
  H        18.6165540716       31.7929197169       21.4341707757
  H        16.1592009371       30.6083704204       22.1819268361
  H        16.3605590891       28.8407780765       22.2392194883
  H        20.1059914285       32.9924371226       20.1098804802
  H        19.8213954049       32.7908962459       18.3644699217
  H        17.3882810040       27.6848464680       17.4519255224
  H        19.0810076244       27.9795598793       16.9869288170
  H        25.2589989045       24.9131163596       31.9380901653
  H        24.2075482183       29.0780153307       31.6480466516
  H        21.1686089943       26.0571287805       31.2396327846
  H        22.9374914028       23.4428420087       32.5995258057
  H        21.6651487344       23.7940009607       31.4054951783
  H        22.0093851717       29.7591797518       31.2596464610
  H        20.8267694773       28.7346528803       32.1076940666
  H        26.4098509934       27.9854203512       33.0107621851
  H        26.9473342534       26.5024292813       32.1852914297
  H        23.3028111329       18.0373079981       22.6166060637
  H        24.9287775961       19.2821757338       18.8299823831
  H        27.5597037144       18.4709846669       22.1394743354
  H        26.7490649937       17.7642603863       24.2009205080
  H        25.3133094016       16.7195436146       24.0767980766
  H        27.2210551754       19.5175752113       18.5026890647
  H        28.1786063999       18.3075938727       19.3902997613
  H        22.4927868852       17.9470686835       19.2663097699
  H        21.8315953803       18.4137289553       20.8516779468
  H        32.7728068800       29.1020200934       23.7021059028
  H        30.5287262741       32.3980623521       22.0810926567
  H        31.6657974085       29.1128943390       19.5421631948
  H        33.8503139743       27.7763241697       20.7136275116
  H        33.4285291568       27.2998259197       22.3758736347
  H        30.8940434157       32.4621092102       19.2885319304
  H        30.4679887918       30.8760552132       18.6012333948
  H        31.1053834443       32.4558950943       24.3386187915
  H        32.7148051740       31.7648680392       24.6564823678
  H        19.7407879808       27.4275608092       29.3035099587
  H        17.8919502644       27.2191144035       26.2595064228
  H        17.1489898795       28.1221288966       24.1627410130
  H        18.7235630006       31.1026755074       24.1427228537
  H        20.5751713149       31.3118879997       27.1871959642
  H        21.2972082724       30.4259073325       29.2908297939
  H        18.2572038670       25.4184092311       19.6757484542
  H        19.2745463686       22.2214709049       20.8953727319
  H        20.6732597174       20.2768750472       20.8292108975
  H        22.7388739309       21.0423424442       18.2731560716
  H        21.7195811523       24.2374297136       17.0508544128
  H        20.3121780762       26.1690208159       17.1007555968
  H        28.0297052632       32.7140038717       20.8337592647
  H        24.5373937249       33.3409457483       21.2774908385
  H        22.2404206513       33.0768128940       20.6344638317
  H        22.5393883532       31.0112564495       17.9798812764
  H        26.0211174251       30.3494062752       17.5794522746
  H        28.3178366080       30.6432297544       18.1955420722
  H        25.0838778938       22.6207652896       30.2923975397
  H        26.6963675264       20.5779683149       27.8427903404
  H        26.6507631670       19.1378421532       25.9217592298
  H        23.3543435581       19.0581372804       25.2426820375
  H        21.7476988805       21.1340681362       27.6648492311
  H        21.7906852508       22.5569589494       29.5969253076
  H        26.5420071371       29.7283569098       30.2588296373
  H        27.9916012323       31.6378533775       27.6125356109
  H        29.6294560148       31.9769860425       25.8997081950
  H        31.4460326653       29.1431918308       26.1623207372
  H        29.9786329063       27.2236617118       28.7895773329
  H        28.3426602732       26.8942502413       30.5187371135
  H        31.1440447612       26.3687642453       19.4936901492
  H        29.0709782835       23.7201906988       18.3026603941
  H        28.1084473782       21.5330698921       18.4935260719
  H        29.3600418392       20.5270180798       21.4621647471
  H        31.4259942202       23.1799110288       22.6589949599
  H        32.4201101331       25.3496771129       22.4477121876
