# Supplementary material for: High-throughput discovery of organic cages and catenanes using computational screening fused with robotic synthesis
Source: Nat Commun. 2018 Jul 20;9:2849. doi: 10.1038/s41467-018-05271-9 (PMC6054661; doi:10.1038/s41467-018-05271-9)
Supplement: Supplementary file 3 — Supplementary Data 1 [file 41467_2018_5271_MOESM3_ESM.zip › Computational_structures/A24_4p4.xyz]

264
XYZ
  C        34.1171285872       26.1434210392       18.9193295016
  C        34.6527587897       25.1083046730       19.6956776799
  C        34.3893505961       23.7837824169       19.3319430884
  C        33.6155445961       23.4859291188       18.2029790106
  C        33.0916503239       24.5371596287       17.4440718779
  C        33.3404315806       25.8709290578       17.7890119611
  C        32.7621790858       27.0041311462       16.9648798915
  N        31.3962098075       27.2955749617       17.3849438527
  C        33.3293813131       22.0486233329       17.8128735402
  N        32.2038141448       21.5280171437       18.5804655098
  C        35.4946364479       25.4158046660       20.9189370631
  N        34.6485148788       25.6261602209       22.0886906623
  C        15.4898434135       25.4271940437       19.3605980340
  C        15.2603503419       24.1523067887       19.8879271417
  C        15.7895020436       23.0382543795       19.2241035552
  C        16.5293579829       23.1849326157       18.0466007749
  C        16.7478910491       24.4725475783       17.5390933550
  C        16.2290323749       25.6003351499       18.1834653953
  C        16.4916871908       26.9886542699       17.6313403637
  N        17.6305582548       27.5968419991       18.3116773032
  C        17.1028883731       21.9669852943       17.3480958533
  N        18.4707561285       21.7158093811       17.7890253482
  C        14.4722121400       23.9877446684       21.1734172461
  N        15.3730062333       23.8633947351       22.3133521439
  C        26.2939575306       34.5659669708       30.0387809602
  C        25.0937651063       34.9475309233       29.4277215229
  C        23.8827927454       34.5400895744       29.9977967972
  C        23.8582500612       33.7701153025       31.1672159503
  C        25.0711819812       33.4047466207       31.7619090125
  C        26.2949658370       33.7999762239       31.2090747410
  C        27.6013550787       33.3719962387       31.8466896971
  N        28.1466659756       32.2117614589       31.1523927222
  C        22.5416272653       33.3113937888       31.7631565779
  N        22.0515171959       32.1177239541       31.0799283320
  C        25.1078246464       35.7624518945       28.1487085442
  N        25.3450309081       34.8963479344       26.9992094502
  C        24.0431117776       15.6342570141       31.1592878636
  C        25.1300141001       15.1072596244       30.4510261885
  C        26.4266345120       15.4441598911       30.8519621748
  C        26.6481497177       16.2856180479       31.9495000191
  C        25.5463738667       16.8020291944       32.6389857554
  C        24.2384909461       16.4797382290       32.2556307299
  C        23.0494699667       17.0638818778       32.9912881511
  N        22.7519786461       18.4016092146       32.4914960572
  C        28.0573926210       16.6534539567       32.3725315623
  N        28.5449641268       17.7902527227       31.5981393541
  C        24.9086621184       14.2132932968       29.2467204804
  N        24.6597339412       15.0176987977       28.0543257451
  C        20.0427369865       28.6468955291       19.5455174955
  C        21.2224943520       29.1715368087       20.0549365628
  C        22.2924669830       29.5264737155       19.2060427864
  C        22.1306582719       29.3362756113       17.8219397153
  C        20.9462455294       28.8092653759       17.3091164684
  C        19.8852431088       28.4569831678       18.1602571951
  C        18.6564312985       27.8839724476       17.5992699921
  C        23.5496261840       30.0707137646       19.7698083595
  C        24.7960601721       29.6907545585       19.2466941388
  C        25.9946035848       30.1787919390       19.7912041776
  C        25.9294873350       31.0661083167       20.8765438641
  C        24.6998497679       31.4615910924       21.4256333633
  C        23.5187070350       30.9577694414       20.8578820307
  C        24.6531086328       32.3633890015       22.5988753288
  C        23.6345133626       33.3216330934       22.7465966427
  C        23.5850317816       34.1383490616       23.8741171683
  C        24.5530588305       34.0320652864       24.8866982307
  C        24.4595576402       34.8886748436       26.0737574604
  C        25.5798208922       33.0812250821       24.7395111907
  C        25.6241236635       32.2641839543       23.6182594993
  C        27.3065131682       29.7459543997       19.2591871012
  C        27.5142943518       28.4141434056       18.8412669881
  C        28.7517209031       27.9925145013       18.3737953814
  C        29.8328121487       28.8914623071       18.3054042548
  C        31.1551567210       28.4731007381       17.8278276788
  C        29.6300976411       30.2193874124       18.7153416566
  C        28.3877590430       30.6415389908       19.1823577403
  C        21.1141588079       21.1218067849       18.8381612745
  C        22.3501819337       20.7541858683       19.3526875117
  C        22.5645270638       19.4676307398       19.8907192137
  C        21.4907470789       18.5599126176       19.8854613401
  C        20.2493696350       18.9273336189       19.3704477878
  C        20.0410702040       20.2120037543       18.8417481285
  C        18.7176016605       20.5801970905       18.3278663471
  C        23.8777307970       19.0971810361       20.4654205696
  C        23.9532403233       18.3189867524       21.6309528243
  C        25.1888893955       17.9812328292       22.2044744555
  C        26.3654070821       18.4334654012       21.5855852272
  C        26.3228293168       19.2117125064       20.4178548810
  C        25.0714037969       19.5349350307       19.8702846397
  C        27.5701077526       19.6992530585       19.7853010040
  C        28.6614436628       20.1296246313       20.5691151848
  C        29.8280730325       20.6005796773       19.9805797841
  C        29.9473237944       20.6612546491       18.5796436997
  C        31.1605008539       21.1695573451       17.9293585331
  C        28.8640069999       20.2335924785       17.7942261455
  C        27.6954188250       19.7594328286       18.3860210932
  C        25.2527435007       17.1828682399       23.4491052615
  C        26.2524200798       16.2123212051       23.6364901225
  C        26.3222296329       15.4821128157       24.8208231679
  C        25.3960700339       15.6960354780       25.8549793613
  C        25.5034809185       14.9208587459       27.0950548382
  C        24.3902377844       16.6628251592       25.6706134285
  C        24.3208354139       17.3884019022       24.4886770752
  C        34.2884350273       24.0161582134       25.3626382047
  C        33.5412895136       24.0472991728       26.5378387837
  C        32.4949219323       24.9725494203       26.7003472796
  C        32.2326250246       25.8709982155       25.6439623056
  C        32.9777900728       25.8422987881       24.4721754372
  C        34.0183512703       24.9081392810       24.3116827118
  C        34.8120252832       24.8319645832       23.0805914711
  C        31.6771138872       24.9893177730       27.9345045195
  C        31.3245892225       23.7878956391       28.5709295240
  C        30.5437043001       23.7809689346       29.7376011647
  C        30.1155375485       25.0092267265       30.2660604304
  C        30.4495022048       26.2278008227       29.6522019612
  C        31.2339927027       26.2012573551       28.4875389651
  C        29.9580766798       27.5086401615       30.2094916199
  C        29.8356472215       27.6940402282       31.5982756567
  C        29.3343336394       28.8849582707       32.1176410417
  C        28.9493775601       29.9360753019       31.2692356877
  C        28.4121847303       31.1716962515       31.8502773911
  C        29.0824344459       29.7627631789       29.8785847421
  C        29.5750799155       28.5707882898       29.3626107486
  C        30.1382278908       22.5067553907       30.3757322523
  C        30.0751616339       22.3865437074       31.7755587431
  C        29.6654809664       21.1957856480       32.3720491342
  C        29.3049397797       20.0854168541       31.5906002461
  C        28.8461944160       18.8545699644       32.2442530042
  C        29.3729115439       20.1982951556       30.1895462001
  C        29.7834665083       21.3849740058       29.5967215155
  C        15.9573673760       25.7130572094       25.4257325621
  C        16.7635615936       25.7411730710       26.5620462844
  C        17.7956911086       24.8019701761       26.7338427695
  C        17.9901846933       23.8374310071       25.7217100008
  C        17.1876217092       23.8081398530       24.5885427668
  C        16.1526507295       24.7477033972       24.4237257472
  C        15.2876519477       24.7460481804       23.2377517418
  C        18.6577625388       24.8205772887       27.9394245839
  C        19.0615812149       23.6193971386       28.5438668504
  C        19.8875517081       23.6136417344       29.6788179502
  C        20.3125309796       24.8421145328       30.2076155841
  C        19.9279351289       26.0606639537       29.6264267434
  C        19.0967454009       26.0335656134       28.4938037526
  C        20.4056783309       27.3465749172       30.1862568428
  C        20.5524224962       27.5324847143       31.5731427447
  C        21.0159967625       28.7429712083       32.0856223369
  C        21.3437769288       29.8099673477       31.2317144649
  C        21.8267472503       31.0774240528       31.7937420624
  C        21.2005700011       29.6274716100       29.8438080714
  C        20.7427228559       28.4198628291       29.3346910949
  C        20.3196013413       22.3366288995       30.2897778410
  C        21.6267378898       22.1862087180       30.7991912731
  C        22.0502758540       20.9837234555       31.3486972510
  C        21.1771725906       19.8815644848       31.4110035267
  C        21.5978939970       18.5923827100       31.9699879290
  C        19.8726232377       20.0280966612       30.9111952070
  C        19.4483679502       21.2357468155       30.3621891327
  H        34.3170778621       27.1809449653       19.1990499862
  H        34.7998520618       22.9670082975       19.9310405054
  H        32.4845675590       24.3159950872       16.5625572425
  H        32.7264417982       26.6977563412       15.9064299099
  H        33.4217287912       27.8927609178       17.0365884104
  H        33.1563302561       21.9871348993       16.7193196176
  H        34.2093838380       21.4281117453       18.0491986993
  H        36.0560759668       26.3480595433       20.7429577055
  H        36.2323827164       24.6030746858       21.0772989343
  H        15.0850943808       26.3038876619       19.8725378841
  H        15.6172937859       22.0394046746       19.6330167443
  H        17.3299349199       24.5950125763       16.6221134517
  H        15.6114696629       27.6247275913       17.8204821815
  H        16.6391381255       26.9325145126       16.5338393458
  H        17.1341366016       22.1579771803       16.2626570946
  H        16.4411112762       21.0931975574       17.5169361979
  H        13.7637511629       24.8332214207       21.2876915412
  H        13.8796773884       23.0596225855       21.1160973259
  H        27.2443297820       34.8687081049       29.5931682117
  H        22.9399110543       34.8249785742       29.5241498885
  H        25.0626905165       32.8012944834       32.6737494522
  H        27.4526670367       33.1853033070       32.9296966553
  H        28.3337466800       34.1906686853       31.7465314224
  H        22.6577300262       33.1525725479       32.8545467821
  H        21.7883257719       34.1041113548       31.6200004621
  H        25.9374881055       36.4874334153       28.1949525204
  H        24.1633784139       36.3361621916       28.0567623083
  H        23.0268231001       15.3800293315       30.8478519652
  H        27.2826610139       15.0422278018       30.3039641571
  H        25.7062371146       17.4661703295       33.4921916087
  H        22.1814008084       16.3796264837       32.9025034262
  H        23.2960297575       17.1561309216       34.0619104279
  H        28.0799895304       16.8495316291       33.4637171630
  H        28.7269223373       15.8011351128       32.1710449213
  H        24.0168392332       13.5887368529       29.4194067405
  H        25.7768896402       13.5352238646       29.1209334732
  H        19.2261600650       28.3553204512       20.2064339012
  H        21.3399799960       29.2791518806       21.1342574556
  H        22.9329865487       29.6253384665       17.1415174745
  H        20.8372553606       28.6728746363       16.2306555307
  H        18.6688862663       27.7058897006       16.5037647072
  H        24.8333442819       28.9945088777       18.4081364113
  H        26.8551600860       31.4435007092       21.3115249646
  H        22.5565563264       31.2497928024       21.2797088741
  H        22.8862778875       33.4394234511       21.9616024993
  H        22.7862004948       34.8772035239       23.9719685170
  H        23.5576649038       35.5333951838       26.1285544010
  H        26.3207168721       32.9878093374       25.5338404373
  H        26.4028760283       31.5041079697       23.5408257644
  H        26.6971830408       27.6956852791       18.9215992623
  H        28.9152484534       26.9584891932       18.0693771008
  H        31.9480756292       29.2484072037       17.8746735399
  H        30.4575225665       30.9305705998       18.6591601895
  H        28.2457679497       31.6834211680       19.4726081434
  H        20.9454021006       22.1235415053       18.4423142695
  H        23.1606874621       21.4842268196       19.3761179045
  H        21.6381554627       17.5501487192       20.2711947054
  H        19.4276431575       18.2074399501       19.3721918341
  H        17.9282677013       19.8079087608       18.4405156642
  H        23.0326739935       17.9797600357       22.1070190275
  H        27.3307985751       18.1830012914       22.0263903547
  H        25.0252007633       20.1465071970       18.9686432983
  H        28.5737217646       20.1225579428       21.6566247036
  H        30.6630419637       20.9489399032       20.5889410230
  H        31.1198373018       21.2290742458       16.8216800574
  H        28.9440494688       20.2673135791       16.7051777016
  H        26.8764660230       19.4077291270       17.7570155437
  H        26.9670747373       16.0143750749       22.8364222310
  H        27.1026962601       14.7280899869       24.9468420662
  H        26.3735671278       14.2345321163       27.1561801292
  H        23.6819504022       16.8380429185       26.4806590034
  H        23.5563313947       18.1585258096       24.3752730913
  H        35.1000607017       23.2925490291       25.2564112603
  H        33.7840741950       23.3611992746       27.3503655481
  H        31.4067947425       26.5778319708       25.7377948880
  H        32.7595818198       26.5248116815       23.6504554350
  H        35.5761002237       24.0270481953       23.0564845030
  H        31.6549402712       22.8406352919       28.1434237391
  H        29.4520617751       25.0125956500       31.1313489527
  H        31.5421633174       27.1410784466       28.0282617183
  H        30.1536733241       26.9015810832       32.2769521812
  H        29.2460563386       29.0091941056       33.1994537987
  H        28.2487243431       31.1520068433       32.9482159367
  H        28.7701371265       30.5741952607       29.2207074853
  H        29.6325594296       28.4385617519       28.2812709254
  H        30.3700307835       23.2303839538       32.4008856473
  H        29.6254623480       21.1213363130       33.4612620607
  H        28.7658776902       18.9027376788       33.3503371988
  H        29.0767556401       19.3413274221       29.5840558584
  H        29.7956848439       21.4656218224       28.5087003330
  H        15.1547026342       26.4458658179       25.3145615610
  H        16.5757188921       26.4827767120       27.3398224788
  H        18.8071608244       23.1207017899       25.8190405798
  H        17.3523436192       23.0710317312       23.8022798152
  H        14.5443220132       25.5688058780       23.1867538488
  H        18.7329270355       22.6711391553       28.1174907080
  H        20.9627974122       24.8501248279       31.0828427981
  H        18.7921964491       26.9725573127       28.0304686200
  H        20.2759340330       26.7286885151       32.2568636784
  H        21.1146956786       28.8702204071       33.1662655198
  H        21.9850682755       31.0836797111       32.8925543996
  H        21.4730461671       30.4489526007       29.1807450221
  H        20.6728305426       28.2863133611       28.2542299143
  H        22.3281452114       23.0185420824       30.7245938171
  H        23.0672088975       20.8639776920       31.7230707403
  H        20.8450139478       17.7786557860       31.9148381257
  H        19.1812778422       19.1836633007       30.9613269037
  H        18.4236951451       21.3349524224       30.0014856440
