# Supplementary material for: High-throughput discovery of organic cages and catenanes using computational screening fused with robotic synthesis
Source: Nat Commun. 2018 Jul 20;9:2849. doi: 10.1038/s41467-018-05271-9 (PMC6054661; doi:10.1038/s41467-018-05271-9)
Supplement: Supplementary file 3 — Supplementary Data 1 [file 41467_2018_5271_MOESM3_ESM.zip › Computational_structures/B16_6p4.xyz]

270
XYZ
  C        35.2288430883       29.6130099133       23.9399113334
  C        34.4207944676       30.5759179405       23.0938501444
  C        34.3158296939       30.3768347614       21.7008547467
  C        33.5067200374       31.2295304008       20.9227979204
  C        32.8566122991       32.3225166558       21.5316415065
  C        32.9667208610       32.5357405180       22.9204310908
  C        33.7819933838       31.6812558205       23.6939276783
  C        34.0655993595       32.0038474136       25.1519839259
  N        33.2408540595       31.4294028533       26.2149062879
  C        32.2101532245       33.6710605094       23.5795825721
  C        32.0959681222       33.3125919055       20.6657458926
  N        30.7183534947       32.8952954302       20.4058715993
  C        33.3266919341       30.9817465189       19.4405043694
  C        35.1654788107       29.3099539197       21.0311532819
  N        34.6421527851       27.9590291673       20.8297242417
  C        16.8461495328       33.6043744518       20.2423810302
  C        16.6102415838       32.3699236472       19.3981345567
  C        15.7992115429       31.3255923292       19.8847663764
  C        15.6368515333       30.1397296399       19.1406914864
  C        16.2469933644       30.0256517803       17.8753961718
  C        17.0648563338       31.0616249488       17.3801059722
  C        17.2103592604       32.2494004416       18.1271557702
  C        17.9690062062       33.4249529581       17.5425498354
  N        19.3990741991       33.5495844297       17.8401083691
  C        17.7921016717       30.8935480837       16.0620196520
  C        15.9734866543       28.8025382950       17.0189334430
  N        16.8524378625       27.6753787750       17.3323498993
  C        14.8201655227       28.9966662424       19.7041998701
  C        15.0523394374       31.4974046606       21.1952657271
  N        15.8017687449       30.9918974091       22.3462677808
  C        27.5107681276       15.9674960107       21.3652496305
  C        26.4447748463       16.0942926701       20.2972488388
  C        26.7831361068       16.5771064174       19.0158932193
  C        25.7894593437       16.7570149179       18.0334477306
  C        24.4571996065       16.3891882594       18.3140875593
  C        24.1062821464       15.9262827440       19.5993251395
  C        25.1084126039       15.7421815430       20.5744946705
  C        24.7473790357       15.0994179460       21.9045447052
  N        24.3034358769       16.0719309067       22.9019608029
  C        22.6610937951       15.6359963487       19.9458068884
  C        23.4233401303       16.4113508800       17.2001369137
  N        22.6509093577       17.6262134284       16.9344843810
  C        26.1487638734       17.3481071044       16.6853657708
  C        28.2357995667       16.8463050067       18.6663468604
  N        28.6372275159       18.2292776995       18.9234062483
  C        21.7740369197       28.0259819848       34.0259634132
  C        21.8890658642       26.5163428617       34.0697255277
  C        20.7365032067       25.7088862079       33.9746282705
  C        20.8553228181       24.3033299948       33.9480082943
  C        22.1230789083       23.7063936754       34.1112169057
  C        23.2802983686       24.5077504944       34.2042394029
  C        23.1552697841       25.9111802105       34.2083793613
  C        24.3778619744       26.7733949455       34.4636781551
  N        25.0944605318       27.1636721908       33.2484177428
  C        24.6506636177       23.8710396336       34.3027221718
  C        22.2310522845       22.2043568906       34.2885534691
  N        22.5071634083       21.3690016087       33.1179419892
  C        19.6255539285       23.4408944263       33.7524438839
  C        19.3566526839       26.3449397520       34.0032732860
  N        18.7207086493       26.7907454338       32.7641834873
  O        21.5714379242       34.9121243245       17.6730487999
  C        22.1619924768       33.9427520946       18.3946829538
  C        23.5217028669       34.0621918945       18.7152308639
  C        24.1847474811       33.0692327281       19.4469931606
  C        23.4661553865       31.9268988305       19.8706805471
  C        22.1180121474       31.8054422258       19.5709773063
  C        21.4358155702       32.7947064372       18.8340891775
  C        20.0260632998       32.6528581169       18.5340302040
  C        25.6200616172       33.2262803802       19.7692750877
  C        26.5094304299       32.1318050089       19.7051691157
  C        27.8653872883       32.2905261046       19.9666906301
  C        28.3808303863       33.5516802280       20.3213967533
  C        29.8059882502       33.7790605344       20.5802243934
  C        27.4940583072       34.6381293730       20.4119363098
  C        26.1391586174       34.4812447265       20.1341276072
  O        28.2748003026       20.7914077946       18.7984361233
  C        29.4721094954       20.9297490313       19.3961360990
  C        29.9788852558       22.2174587881       19.6305070710
  C        31.2341244001       22.4040845652       20.2245475427
  C        31.9915337988       21.2715467004       20.6091840920
  C        31.4941197853       19.9970337271       20.3946853653
  C        30.2417275532       19.7915959411       19.7828451654
  C        29.7585593777       18.4529399483       19.5300255733
  C        31.7784149941       23.7631816195       20.4426644204
  C        33.1513874849       24.0205447942       20.2383542921
  C        33.6844363694       25.2844054256       20.4440849789
  C        32.8664957419       26.3461037438       20.8748642269
  C        33.4177178396       27.6916404137       21.0961684684
  C        31.4999417367       26.0967480106       21.0825255464
  C        30.9621875280       24.8284529895       20.8627114259
  O        25.2676591843       28.1702911577       30.8580765611
  C        26.6045059968       28.0684879306       30.9742054616
  C        27.4239241049       28.5487316907       29.9418070134
  C        28.8200066288       28.4865014156       30.0394725738
  C        29.4076531654       27.9039651625       31.1880933572
  C        28.6065304773       27.4233686492       32.2096851449
  C        27.2010434576       27.5035865141       32.1395045360
  C        26.3865969832       27.0653037342       33.2488378102
  C        29.6807169039       29.0480664414       28.9758726655
  C        29.3592580041       28.9105957386       27.6136153402
  C        30.1881835397       29.4475191554       26.6290974916
  C        31.3543293639       30.1510893868       26.9728135732
  C        32.2086801685       30.7278530540       25.9233342389
  C        31.6758926490       30.2948218422       28.3355110564
  C        30.8582354817       29.7491837129       29.3145269572
  O        18.0086124059       26.0015705374       18.9604877581
  C        18.4995352234       25.3795870368       17.8724650624
  C        19.2767591636       24.2233842022       18.0357297328
  C        19.7869457307       23.5317947265       16.9287261482
  C        19.5253465741       24.0233499553       15.6271895558
  C        18.7661548952       25.1686567745       15.4565822474
  C        18.2309243857       25.8661209185       16.5583317535
  C        17.4008330102       27.0305926266       16.3519494089
  C        20.5757439937       22.2934480370       17.1116362900
  C        21.5043239323       22.1642571601       18.1598646320
  C        22.2324860219       20.9878363974       18.3272236846
  C        22.0506534282       19.8968057396       17.4606970250
  C        22.8149104103       18.6591998664       17.6761382232
  C        21.1237503341       20.0228032097       16.4085579595
  C        20.4066123405       21.1988483005       16.2359371602
  O        17.9255534410       30.7733865588       23.8349931945
  C        17.1951581849       30.0016411387       24.6603124495
  C        17.7811179421       29.5039489283       25.8348479763
  C        17.0481042077       28.7113704255       26.7282210713
  C        15.7009173920       28.3972092269       26.4266198715
  C        15.1157631652       28.8806367664       25.2687858844
  C        15.8329834572       29.6934636172       24.3690334457
  C        15.1914041084       30.2152669023       23.1840195322
  C        17.6556689535       28.2110488169       27.9818913019
  C        16.8904947406       28.1541748492       29.1672880214
  C        17.4349042807       27.6881239627       30.3551953119
  C        18.7698211944       27.2455665959       30.4048338424
  C        19.3668935099       26.7587681730       31.6575037850
  C        19.5372057099       27.2963531928       29.2290861857
  C        18.9929973678       27.7777585881       28.0383437022
  O        22.9615089141       19.0387344880       32.1580356502
  C        23.0903346876       19.6220683032       30.9543945967
  C        23.3856032328       18.8272047157       29.8376023767
  C        23.5199505077       19.3881805312       28.5612622506
  C        23.3487959783       20.7841256669       28.4015882630
  C        23.0660939908       21.5803216141       29.5015317176
  C        22.9288899203       21.0319100859       30.7925797960
  C        22.6412747833       21.8764998403       31.9340547148
  C        23.8513207121       18.5307409752       27.4010140778
  C        24.7541520695       17.4597881025       27.5322339516
  C        25.0721497495       16.6567226992       26.4406040310
  C        24.4901324165       16.8842132012       25.1815144170
  C        24.8398001690       16.0007628718       24.0639000959
  C        23.5858891439       17.9542797807       25.0432912383
  C        23.2784260373       18.7621125279       26.1313255663
  H        36.2885908743       29.9108419660       24.0050297431
  H        34.8417154783       29.5550165654       24.9640709259
  H        35.1998622690       28.5972481252       23.5273016875
  H        34.0415791733       33.0949291706       25.3052932310
  H        35.1042819345       31.7266600744       25.3922848400
  H        31.2270703887       33.8137478854       23.1146274964
  H        32.7504952193       34.6288792734       23.5047377507
  H        32.0317097425       33.4754661166       24.6431865343
  H        32.1435985335       34.3260686355       21.1064929886
  H        32.5992438364       33.3803473573       19.6881036466
  H        33.5296256285       29.9385831656       19.1731746017
  H        32.2965557889       31.2014026667       19.1333808978
  H        33.9966511489       31.6138067855       18.8339315561
  H        36.1098762136       29.1903951134       21.5843598962
  H        35.4841536094       29.6615895144       20.0360509361
  H        16.9019784770       33.3516926350       21.3082095541
  H        17.7901354046       34.0985761746       19.9869924182
  H        16.0409066638       34.3476861525       20.1208203143
  H        17.5003441919       34.3678670626       17.8640142723
  H        17.8727856971       33.4312598996       16.4459966750
  H        18.1226446667       29.8574018623       15.9213631035
  H        18.6915701478       31.5175398142       16.0116260047
  H        17.1573485533       31.1575003499       15.2004834153
  H        14.9376109801       28.4717279197       17.1944996290
  H        16.0322753037       29.0603527777       15.9473630379
  H        13.7416761603       29.1324097063       19.5195714162
  H        15.1136068533       28.0339608657       19.2731198596
  H        14.9587883925       28.9066074232       20.7874855422
  H        14.0595193875       31.0163130658       21.1335575544
  H        14.8644878966       32.5676005115       21.3673701166
  H        28.0236367180       14.9925033120       21.3255055099
  H        28.2740676490       16.7472818478       21.2629565475
  H        27.0887017784       16.0769542422       22.3698652253
  H        25.5901256269       14.4839416006       22.2733075372
  H        23.9108697138       14.4022841400       21.7402446756
  H        22.4156594402       14.5663302430       19.8375469204
  H        22.4469154833       15.9230748595       20.9826864603
  H        21.9707759290       16.1972463014       19.3056514581
  H        22.6847154196       15.6101799477       17.3619914627
  H        23.9040207832       16.1402213312       16.2465288516
  H        26.9297568994       18.1122817985       16.7811111418
  H        26.5205092554       16.5822559250       15.9842445244
  H        25.2869553469       17.8333177298       16.2137818111
  H        28.3857001034       16.6564110963       17.5924878053
  H        28.8987353509       16.1405817752       19.1978658055
  H        21.7817940700       28.4678453091       35.0360905527
  H        22.6063371340       28.4713879328       33.4668992974
  H        20.8504523777       28.3503575924       33.5342225398
  H        24.0608233193       27.7004854632       34.9651395842
  H        25.0594254004       26.2634108853       35.1681032956
  H        25.3899663867       24.4338013975       33.7198929759
  H        25.0127524025       23.8327982962       35.3432756364
  H        24.6571274006       22.8467437845       33.9143445799
  H        23.0167442686       21.9744806147       35.0257170813
  H        21.3078317184       21.8127459167       34.7419320527
  H        19.8711023252       22.4975415714       33.2499395541
  H        19.1395274237       23.1876699291       34.7089884788
  H        18.8783185380       23.9479633256       33.1303174775
  H        18.6428386869       25.6614883871       34.4876250118
  H        19.3725168135       27.2251720434       34.6675917367
  H        20.5947750382       34.6119210548       17.5633475323
  H        24.0580918421       34.9364974444       18.3462390906
  H        23.9659174900       31.1616740153       20.4640655054
  H        21.5584170058       30.9335632022       19.9174161589
  H        19.5076190366       31.7606365955       18.9237555238
  H        26.1283874724       31.1533973091       19.4087864617
  H        28.5532730600       31.4479259895       19.8908290846
  H        30.0598618549       34.8031502408       20.9266058335
  H        27.8768761857       35.6193543411       20.7018879274
  H        25.4655036913       35.3344715714       20.2210055653
  H        28.1214502486       19.7839762489       18.7083160054
  H        29.3858701745       23.0695313819       19.2975434419
  H        32.9530484053       21.4073201140       21.1030049506
  H        32.0759052804       19.1248798552       20.7021570187
  H        30.3973154181       17.6155744483       19.8696066413
  H        33.7969712296       23.2151353650       19.8854642016
  H        34.7420071073       25.4836350579       20.2704336037
  H        32.7174062817       28.4501533060       21.4950382091
  H        30.8526566615       26.9080090904       21.4235057113
  H        29.9021412559       24.6504388802       21.0489451973
  H        24.8796185825       27.8087323672       31.7301851481
  H        26.9444474897       29.0174467313       29.0821139972
  H        30.4915107317       27.8175861522       31.2553608534
  H        29.0616953672       26.9741733929       33.0955711075
  H        26.9206160163       26.6547291190       34.1266732249
  H        28.4668991746       28.3531260310       27.3257879207
  H        29.9306612101       29.3200008955       25.5752013845
  H        31.9069134926       30.5241233234       24.8782123908
  H        32.5752831367       30.8512624799       28.5996118142
  H        31.1101493890       29.8899862613       30.3664515783
  H        17.4625167778       26.7886794462       18.6129312550
  H        19.4377765298       23.8531001744       19.0483310311
  H        19.9460255715       23.5115595605       14.7623104011
  H        18.5716278568       25.5496578210       14.4512881398
  H        17.2357580908       27.3461206219       15.3043516746
  H        21.6738824689       23.0055532826       18.8331571686
  H        22.9585290364       20.9107656736       19.1395923305
  H        23.5320492285       18.6737744151       18.5184780932
  H        20.9766158977       19.1726104587       15.7421117190
  H        19.6742394763       21.2693716957       15.4303999665
  H        17.3043784360       31.0364624493       23.0699529303
  H        18.8119945787       29.7847085770       26.0515768923
  H        15.1344184029       27.7502608740       27.0953431962
  H        14.0781544301       28.6302597853       25.0360074805
  H        14.1353126853       29.9279970392       23.0220409877
  H        15.8607567380       28.5138083305       29.1536071539
  H        16.8452283115       27.6633712986       31.2716900928
  H        20.4047685548       26.3806636976       31.5872215603
  H        20.5744691504       26.9542604529       29.2500673809
  H        19.6010615590       27.7915021609       27.1329548788
  H        22.7504452561       19.8056799999       32.8110835948
  H        23.4781954798       17.7516601201       29.9890005965
  H        23.4795784180       21.2368603412       27.4192087054
  H        22.9551637811       22.6601271603       29.3779721365
  H        22.5463919548       22.9619798693       31.7601843097
  H        25.2330144649       17.2777226166       28.4949920271
  H        25.7862113570       15.8387065858       26.5607697748
  H        25.6124875349       15.2368372951       24.2942440364
  H        23.1291963215       18.1289545908       24.0687478885
  H        22.5601310931       19.5744365089       26.0114953449
