# Supplementary material for: High-throughput discovery of organic cages and catenanes using computational screening fused with robotic synthesis
Source: Nat Commun. 2018 Jul 20;9:2849. doi: 10.1038/s41467-018-05271-9 (PMC6054661; doi:10.1038/s41467-018-05271-9)
Supplement: Supplementary file 3 — Supplementary Data 1 [file 41467_2018_5271_MOESM3_ESM.zip › Computational_structures/B20_6p4.xyz]

204
XYZ
  C        25.3508049855       24.4109736822       33.1595907888
  C        24.0097222891       25.0738391328       32.9204544344
  C        22.8425103516       24.2876500137       32.7936216698
  C        21.6119393300       24.8922294097       32.4674597824
  C        21.5323646168       26.2966549790       32.3497088696
  C        22.6875939887       27.0876503032       32.4930197657
  C        23.9186585476       26.4730213756       32.8074385763
  C        25.1416249627       27.3393378337       33.0545450824
  N        25.8474681391       27.6608253278       31.8158801181
  C        22.6378810031       28.5866392686       32.2926970891
  C        20.1849748438       26.9532247311       32.1046766098
  N        19.9362529919       27.2061441198       30.6851959020
  C        20.3808880633       24.0465944657       32.2151841209
  C        22.9205799099       22.7944809827       33.0554628788
  N        23.1875691052       21.8825073257       31.9397005237
  C        31.8220355021       32.4457372003       24.0496025173
  C        32.1991273814       31.2690847261       23.1728025107
  C        31.7762760229       31.2364526432       21.8258103093
  C        32.0603451140       30.1179532341       21.0189534397
  C        32.8116023242       29.0476635943       21.5504195548
  C        33.2218883795       29.0635256650       22.8965387298
  C        32.9518087977       30.1974412891       23.6944231998
  C        33.5207644770       30.2650392422       25.0994866228
  N        32.7202906716       29.7723043723       26.2229394153
  C        33.9361507150       27.8676387510       23.4925917390
  C        33.2203822090       27.8964511954       20.6458509142
  N        32.2098285419       26.8416896792       20.5815889492
  C        31.5585254210       30.0383842178       19.5936409134
  C        31.0527298862       32.4353395896       21.2361711833
  N        29.5965389840       32.2902632528       21.2748664324
  C        26.7461942697       16.9233480724       22.4046085345
  C        25.7794866800       17.1880308479       21.2701303738
  C        24.3919301436       17.1407145612       21.5010938994
  C        23.4835612648       17.4450562516       20.4651418895
  C        23.9721535276       17.7625066436       19.1811925408
  C        25.3643660397       17.8173244798       18.9439852437
  C        26.2638450637       17.4827450093       19.9766506963
  C        27.7506983056       17.3472138845       19.6918115473
  N        28.6398412812       18.4940601264       19.8778974016
  C        25.8845388991       18.2306892572       17.5826647468
  C        23.0137006700       17.9607517627       18.0205227677
  N        22.4034188453       19.2704250591       17.7910983655
  C        21.9960942881       17.4324605889       20.7496319199
  C        23.8676441477       16.6976774881       22.8544697212
  N        23.6928297415       17.8104009880       23.7885501352
  C        18.3793144904       33.5128955364       20.8100538874
  C        18.0690801410       32.1943373306       20.1313913336
  C        18.7037690968       31.8516237585       18.9209817761
  C        18.4999678644       30.5773211086       18.3466407556
  C        17.5876392337       29.6849172491       18.9396670970
  C        16.9115512713       30.0391415875       20.1275884083
  C        17.1368693981       31.3035985616       20.7094662686
  C        16.3219955718       31.7639994747       21.9055983531
  N        16.7597057421       31.4261862079       23.2613901029
  C        15.9534167197       29.0531550046       20.7612302634
  C        17.2679263264       28.3681608669       18.2548815124
  N        18.1470770542       27.2701098151       18.6651111187
  C        19.2560589346       30.1748472756       17.0979862926
  C        19.5316515141       32.8806851940       18.1704791760
  N        20.9780691747       32.9408244543       18.3686358363
  C        29.3340746220       28.0378455404       30.6740142279
  C        27.9492291760       27.9299363537       30.6899071896
  C        27.1315906183       27.6071593761       31.8371910665
  S        27.2240862607       28.2670868425       29.1319572952
  C        28.7872945615       28.5600938198       28.4413423513
  C        29.2648710075       28.9289055855       27.1631093160
  C        30.6444724557       29.0837988670       27.1617739215
  C        31.4719530872       29.5153318659       26.0537110247
  S        31.3684564410       28.7599798718       28.7242288401
  C        29.8105850216       28.4105021642       29.3988327780
  C        23.1683582086       21.7020806486       28.2649064861
  C        23.3523609395       21.4268210336       29.6129309115
  C        23.1243419094       22.3180840404       30.7315808862
  S        23.8779346094       19.7827644375       29.9103121903
  C        23.8550392167       19.4464274044       28.2115618519
  C        24.1299751821       18.3141727901       27.4171315749
  C        23.9005359341       18.5650087082       26.0698511151
  C        24.0449518277       17.5980501222       25.0068921911
  S        23.3620691529       20.2043419933       25.7700719722
  C        23.4397522634       20.5677882909       27.4651347141
  C        18.3781647529       29.8591515872       28.6512446474
  C        19.0933224962       28.7292381699       29.0260166491
  C        19.3955043579       28.3318214063       30.3819878643
  S        19.6212671263       27.7744969801       27.6568477201
  C        18.8801027185       28.8947849653       26.5599514254
  C        18.7596797057       28.9930157750       25.1550681011
  C        18.0085156248       30.1007526826       24.7864974004
  C        17.6207719575       30.4899058215       23.4466149408
  S        17.4559883587       31.0383016443       26.1591986348
  C        18.2414812016       29.9451734565       27.2494379329
  C        28.6337870458       22.1483475777       20.3112015704
  C        29.0119377776       20.8164792759       20.2173594088
  C        28.1461293386       19.6656116770       20.0689938357
  S        30.7501959820       20.5968248270       20.2540756879
  C        30.9854832918       22.3073158938       20.3996146052
  C        32.1082988223       23.1566669336       20.5046620254
  C        31.7320210742       24.4916706316       20.5697002936
  C        32.6228605017       25.6265985802       20.6508153743
  S        29.9961667204       24.7137897038       20.5138845476
  C        29.7581323878       23.0000710366       20.4038609941
  C        23.7113849837       31.8425143009       20.5737633260
  C        22.9622533183       32.3807243761       19.5364585523
  C        21.5300323479       32.3018739220       19.3378868281
  S        23.9366378907       33.2504034305       18.3685137066
  C        25.3726483303       32.8859365064       19.2649175328
  C        26.7472792098       33.1530770156       19.0938873917
  C        27.5048140916       32.6241911250       20.1311148323
  C        28.9431646015       32.7046240471       20.2484276608
  S        26.5302653853       31.7872973016       21.3219027907
  C        25.0869646435       32.1365525212       20.4238171121
  C        21.5342424775       22.4334835568       19.4442631048
  C        21.7654320388       21.4395348222       18.5028841166
  C        22.4488377480       20.1775848517       18.7000793503
  S        21.0322875386       21.7826535584       16.9499598579
  C        20.4046247797       23.2786598902       17.5542294850
  C        19.6196404313       24.3183351128       17.0142704488
  C        19.3392668919       25.2942160317       17.9622820627
  C        18.5170652086       26.4608365893       17.7368159129
  S        20.0569580639       24.9477056951       19.5218583842
  C        20.7441727902       23.4769957996       18.9080407291
  H        25.5891632208       24.3302325170       34.2329639077
  H        26.1622613643       24.9738331504       32.6837530674
  H        25.3809276305       23.3991906387       32.7387361076
  H        24.8137338704       28.2928833563       33.4988464298
  H        25.8070613060       26.8675437333       33.8013038815
  H        21.7695266098       28.8935576775       31.7022960113
  H        22.5959868554       29.1281817034       33.2524051270
  H        23.5286335410       28.9333332731       31.7536892930
  H        19.3897242390       26.2807068451       32.4601022064
  H        20.0958822515       27.8764263658       32.7089125381
  H        19.6909184062       24.0494329733       33.0750357949
  H        20.6347121190       23.0020897371       32.0045179471
  H        19.8247099343       24.4219002823       31.3461515480
  H        23.6895988679       22.5863376596       33.8141129716
  H        21.9849397318       22.4426425159       33.5211900088
  H        32.4535375111       33.3278075321       23.8535110976
  H        31.9116916979       32.2107360956       25.1156691308
  H        30.7793947176       32.7420611425       23.8750042149
  H        34.4786839154       29.7258473452       25.1422010284
  H        33.7896538368       31.3050741275       25.3489886637
  H        33.6037671662       26.9329239539       23.0267692405
  H        35.0295921423       27.9306422856       23.3661757338
  H        33.7342446191       27.7733248390       24.5660797105
  H        33.3480037487       28.2835171181       19.6222232627
  H        34.2090351349       27.5032241873       20.9485586635
  H        31.2464321238       29.0153801969       19.3490545005
  H        30.6900199640       30.6832264973       19.4289467615
  H        32.3349855029       30.3338646183       18.8682680540
  H        31.3064035219       33.3303705424       21.8238435523
  H        31.4181294232       32.6321448117       20.2098626849
  H        27.7129007714       17.4115016085       22.2364140712
  H        26.3572494895       17.3089737228       23.3541170810
  H        26.9382061487       15.8460569076       22.5395677822
  H        27.9026486485       17.0080130100       18.6535494409
  H        28.1685994148       16.5315316060       20.3012669482
  H        26.9012846074       18.6359354090       17.6425050722
  H        25.2553940774       19.0114753603       17.1367447776
  H        25.9086377295       17.3865337419       16.8739355099
  H        23.5016204802       17.6778348716       17.0771130293
  H        22.1733252371       17.2505061099       18.1088182724
  H        21.7796217230       17.9331020293       21.7028204533
  H        21.4188836088       17.9477221942       19.9749890005
  H        21.6026457827       16.4053332842       20.8221417279
  H        24.5197043693       15.9082165180       23.2745851358
  H        22.8791269935       16.2325335121       22.7178878920
  H        19.3763038701       33.8814144153       20.5413193882
  H        17.6551759735       34.2999157948       20.5422663989
  H        18.3590991749       33.4108975839       21.9024445375
  H        15.2882650474       31.3872036705       21.8177822755
  H        16.2100666223       32.8571076220       21.8811209909
  H        16.3846196130       28.0432049410       20.7712357825
  H        15.7141819608       29.3122647112       21.7979471540
  H        15.0003711014       28.9972872398       20.2101070590
  H        16.2410936018       28.0717365503       18.5195389164
  H        17.2705096481       28.5031905557       17.1565526396
  H        18.6666196195       30.3563603507       16.1839802558
  H        20.1979113226       30.7258731820       16.9973147826
  H        19.5115362656       29.1087634070       17.1169523564
  H        19.3750380674       32.7564509780       17.0878016275
  H        19.1503087671       33.8937177847       18.3804989397
  H        29.9501502091       27.8670282199       31.5551037235
  H        27.6966166581       27.3198977094       32.7473422413
  H        28.6515901106       29.0967289543       26.2795718099
  H        30.9583157741       29.6187879404       25.0806826823
  H        22.8393345271       22.6735397683       27.9004756866
  H        22.8925354605       23.3678462972       30.4764861491
  H        24.4639972841       17.3467263291       27.7880945136
  H        24.4776022805       16.6289508405       25.3301054206
  H        17.9721858877       30.5669328680       29.3718065261
  H        19.1234713537       29.0813977248       31.1532532050
  H        19.1749994311       28.2934297203       24.4317593159
  H        18.0958259516       29.9269398144       22.6226615856
  H        27.5940053592       22.4703411899       20.3005519932
  H        27.0599296072       19.8631924867       20.1256469754
  H        33.1475678648       22.8333815836       20.5237089393
  H        33.6960282717       25.3719031355       20.7666486064
  H        23.2702359090       31.2712224159       21.3885671463
  H        20.9668100174       31.6712231824       20.0499510413
  H        27.1866324665       33.7018103354       18.2626840187
  H        29.4502634685       33.1513359820       19.3685526961
  H        21.9041672976       22.3773834619       20.4665105471
  H        22.9691650075       20.0483384122       19.6663681011
  H        19.2496570173       24.3663759867       15.9916084350
  H        18.2070007196       26.6001765821       16.6808545526
