# Supplementary material for: High-throughput discovery of organic cages and catenanes using computational screening fused with robotic synthesis
Source: Nat Commun. 2018 Jul 20;9:2849. doi: 10.1038/s41467-018-05271-9 (PMC6054661; doi:10.1038/s41467-018-05271-9)
Supplement: Supplementary file 3 — Supplementary Data 1 [file 41467_2018_5271_MOESM3_ESM.zip › Computational_structures/A9_3p2.xyz]

105
XYZ
  C        24.2223278760       27.8526963564       20.1495128151
  C        22.9202289310       27.3375139155       20.2044881767
  C        22.7484306335       25.9472684785       20.1914567360
  C        23.8436466449       25.0768022337       20.1065460953
  C        25.1328736380       25.6226411729       20.0551875126
  C        25.3380603616       27.0090829018       20.0651600659
  C        26.7327157780       27.5856646398       19.9773523501
  N        27.4759736539       27.8195314014       21.2149720179
  C        23.6339061431       23.5803542760       20.0532674159
  N        23.5626716068       22.8324152963       21.3085098407
  C        21.7252371802       28.2617611082       20.2588914462
  N        21.2235035432       28.6886109255       21.5640272265
  C        25.5497216132       25.3966733407       29.7266310999
  C        24.2317000350       24.9243486189       29.7931199428
  C        23.1886931095       25.8564314208       29.8672383334
  C        23.4425886022       27.2346237961       29.8973295689
  C        24.7706795491       27.6746307007       29.8298891639
  C        25.8369499433       26.7673468687       29.7541913308
  C        27.2665670489       27.2588392886       29.7231823767
  N        27.8873192389       27.5523632061       28.4312682307
  C        22.3046154665       28.2223771142       30.0081448266
  N        21.6610620601       28.6880510398       28.7798122272
  C        23.9470741127       23.4396118329       29.8097461060
  N        23.7793608631       22.7366272343       28.5392830716
  C        32.9155462500       30.3045271916       23.7846501930
  S        33.5901854656       29.6151365140       25.2097111988
  C        32.1191401514       28.8265095795       25.6005181303
  C        31.1284661051       29.0749223952       24.6644840633
  C        31.6052912345       29.9311194077       23.6187264214
  C        29.7626857297       28.5229796749       24.7315775040
  C        29.0296291135       28.2918375059       23.5575485733
  C        27.7295727502       27.7658317552       23.6013948101
  C        26.9757728506       27.5300353433       22.3569767166
  C        27.1550339508       27.4594803604       24.8440213173
  C        27.8685516330       27.6831222670       26.0324964371
  C        27.2500629134       27.3769649525       27.3351445674
  C        29.1639508183       28.2170221695       25.9635520868
  C        17.1930364006       32.7049015764       26.2184781851
  S        16.3658264412       32.2661046601       24.7748934906
  C        17.5365370204       31.0744609622       24.3914970583
  C        18.5414937457       31.0015366324       25.3425232759
  C        18.3257325110       31.9497793107       26.3956931409
  C        19.6854525753       30.0728447077       25.2743626321
  C        20.1793165001       29.6273509208       24.0388272939
  C        21.2648587388       28.7424632473       23.9617640981
  C        21.7739970607       28.2981795456       22.6515797504
  C        21.8754039081       28.3019630679       25.1464105871
  C        21.4042454475       28.7404490877       26.3931915259
  C        22.0527394616       28.2780300860       27.6321190807
  C        20.3105377990       29.6180562334       26.4455634135
  C        22.3017732093       17.0450220087       25.7074796086
  S        23.0053422707       16.6344266899       24.1918680105
  C        23.4271107553       18.2649715824       23.8749660063
  C        23.0469065911       19.1135379882       24.9020666991
  C        22.3983073904       18.3916810437       25.9566593494
  C        23.2868554290       20.5689761273       24.9085850991
  C        23.4510446155       21.2618022353       26.1181939629
  C        23.6912310941       22.6445283561       26.1402752489
  C        23.8618560669       23.3546789161       27.4213185203
  C        23.7745732046       23.3449715895       24.9271904349
  C        23.6122728588       22.6732851484       23.7049477925
  C        23.6895902910       23.4217844067       22.4376345308
  C        23.3629789063       21.2929234872       23.7082318631
  H        24.3694112824       28.9362577756       20.1425633196
  H        21.7368062358       25.5326778459       20.2158167543
  H        25.9947729485       24.9543393069       19.9752191429
  H        27.3693345996       26.9333578713       19.3556250825
  H        26.7045141574       28.5526996439       19.4475601184
  H        24.4372364358       23.1110818487       19.4604287170
  H        22.7021257170       23.3534689641       19.5081337873
  H        20.8707535358       27.7989765311       19.7367647615
  H        21.9416570561       29.1858356750       19.6966191702
  H        26.3733369715       24.6783943821       29.6850373742
  H        22.1566806162       25.5011174396       29.9345485257
  H        24.9820255554       28.7469173127       29.8666378527
  H        27.3557762471       28.1812574802       30.3215064184
  H        27.9241210161       26.5265134286       30.2215263944
  H        22.6421573123       29.1263463085       30.5426778743
  H        21.5008606435       27.7988068595       30.6338752799
  H        24.7527813619       22.9121337643       30.3479498562
  H        23.0323565419       23.2419273056       30.3938523170
  H        33.5152854643       30.9562853266       23.1561481487
  H        32.0606256000       28.1919437100       26.4800401106
  H        30.9882615338       30.2762206638       22.7908937604
  H        29.4607794770       28.4978797768       22.5781992339
  H        25.9655654409       27.0956065105       22.4775009343
  H        26.1421757576       27.0488489220       24.8879169810
  H        26.2122974653       26.9954453178       27.2990807069
  H        29.6854372552       28.4106602480       26.9008431978
  H        16.8082961780       33.5006934553       26.8494905007
  H        17.4159413679       30.4625229157       23.5023373053
  H        19.0036478170       32.0836470251       27.2370070559
  H        19.7448554627       29.9811638261       23.1040280716
  H        22.6477934048       27.6203086483       22.6738304552
  H        22.7278024114       27.6183587200       25.0975477724
  H        22.8874515570       27.5639619130       27.5027608073
  H        19.9513555282       29.9240441202       27.4279113950
  H        21.8437464001       16.2769071029       26.3238511014
  H        23.9635662310       18.5193788946       22.9653334378
  H        21.9953481826       18.8615880961       26.8523171421
  H        23.4172671044       20.7371825459       27.0727863706
  H        24.0609573126       24.4405250408       27.3494019465
  H        23.9635134199       24.4222902153       24.9335505240
  H        23.8604637776       24.5107340043       22.5300225229
  H        23.2096904146       20.8003923278       22.7480990201
