# Supplementary material for: High-throughput discovery of organic cages and catenanes using computational screening fused with robotic synthesis
Source: Nat Commun. 2018 Jul 20;9:2849. doi: 10.1038/s41467-018-05271-9 (PMC6054661; doi:10.1038/s41467-018-05271-9)
Supplement: Supplementary file 3 — Supplementary Data 1 [file 41467_2018_5271_MOESM3_ESM.zip › Computational_structures/C20_3p2.xyz]

120
XYZ
  C        20.2215243492       27.3158215466       21.9000048012
  N        21.6434201393       27.2106555995       22.2062958068
  C        19.6002290142       26.0913041497       22.5694156276
  C        19.0730780996       26.1867742066       23.8732584178
  C        18.6938277138       25.0086482375       24.5559093399
  C        18.8717146265       23.7430071287       23.9581244339
  C        19.3904581740       23.6624948286       22.6460560411
  C        19.7725390397       24.8324867990       21.9555053564
  C        20.4018821824       24.7352575265       20.5776390339
  C        19.3620381599       24.8257937229       19.4477864265
  C        19.7677219269       22.3247596384       22.0378838342
  N        21.1856900551       21.9448322855       22.2258109744
  C        18.5431958924       22.4760792193       24.7268789922
  C        17.0776038781       22.0439937400       24.5658326930
  C        18.3239205564       25.1133102229       26.0334484522
  N        19.5957663784       25.2955883915       26.7215320374
  C        18.9354482356       27.5359686139       24.5511881662
  C        17.5939984752       28.2165287624       24.2354150519
  C        30.9879677815       26.8510677807       26.9733996019
  N        29.7533220804       27.3814058569       26.3521498751
  C        30.8191875700       25.5218153885       27.6826486264
  C        31.0106750465       24.3055953782       26.9905122489
  C        30.6665178116       23.0880877135       27.6186833637
  C        30.1175533390       23.0817806608       28.9171947806
  C        29.9341204292       24.3031554612       29.6028902778
  C        30.2639428376       25.5255289295       28.9833214878
  C        29.9802586351       26.8413950509       29.6873903561
  C        31.1598810078       27.3230127900       30.5482758439
  C        29.1557375168       24.2862152176       30.9038279056
  N        27.6877703664       24.2153092999       30.7341590516
  C        29.6818022885       21.7775859207       29.5597628127
  C        30.8086881669       21.1110535286       30.3675456774
  C        30.6512101656       21.7859989035       26.8220561364
  N        29.2673821354       21.6300062058       26.3906825886
  C        31.5555553315       24.3077184403       25.5735912833
  C        33.0815224656       24.1338420632       25.5235669793
  C        24.4272235421       28.7540995334       24.0509292040
  C        23.5563811190       27.8671956337       23.4328200498
  C        22.2291028448       28.1140260473       22.9061660278
  S        24.1545511338       26.2205262120       23.4072991125
  C        25.5910100566       26.7106804885       24.2388033817
  C        26.7268125223       26.0392361221       24.7391580153
  C        27.6140538270       26.9195818131       25.3454477670
  C        28.8646095099       26.5365592414       25.9612309828
  S        27.0508728500       28.5794942300       25.3163883241
  C        25.5993278672       28.0980039382       24.4944782939
  C        23.7983320853       22.4898104616       24.7578903287
  C        23.1852878689       22.1549342910       23.5584428719
  C        21.7962801622       22.4180182695       23.2542252457
  S        24.2901117096       21.4234101302       22.4118958472
  C        25.6014359479       21.5731704110       23.5407805353
  C        26.9876080240       21.2831654320       23.5269236321
  C        27.5805618009       21.5943277375       24.7430491908
  C        28.9692421686       21.5037756779       25.1478151136
  S        26.4493987071       22.2567140103       25.9098357965
  C        25.1639617436       22.1383317918       24.7566576403
  C        21.9519840092       23.8716848558       29.1625306898
  C        21.3592592656       24.5279399697       28.0922876311
  C        19.9920650866       24.4629651580       27.6154509574
  S        22.4946702391       25.4906912248       27.1633042426
  C        23.7873091549       25.0086337606       28.2096328230
  C        25.1753604099       25.2575859228       28.2513624580
  C        25.7713426521       24.6277934961       29.3362769569
  C        27.1839929951       24.6647324233       29.6390315517
  S        24.6329313489       23.7116946062       30.3025621630
  C        23.3348131281       24.1615966694       29.2427711029
  H        20.0861107759       27.2689373460       20.8103659713
  H        19.7677354249       28.2614559748       22.2411220898
  H        21.1581743689       25.5209575758       20.4626338418
  H        20.9635569064       23.7968952282       20.4871893088
  H        19.8439072019       24.7594747827       18.4620059685
  H        18.8049028506       25.7731507533       19.4912331157
  H        18.6229008885       24.0147931263       19.5207927684
  H        19.1508898559       21.5033313878       22.4332023200
  H        19.5804538139       22.3175970631       20.9562706774
  H        18.7711610553       22.6112724197       25.7926578358
  H        19.2018376951       21.6586850328       24.4039788953
  H        16.8380384734       21.8594122056       23.5089514696
  H        16.8677515232       21.1244306903       25.1305525702
  H        16.3936321244       22.8283918831       24.9204164625
  H        17.7524392279       24.2400984452       26.3903433706
  H        17.6938799949       25.9977848764       26.2086618327
  H        19.0640207768       27.4257873092       25.6337778484
  H        19.7583658472       28.1946841654       24.2449702832
  H        16.7482450999       27.5931396084       24.5606754808
  H        17.5132837910       29.1898599063       24.7400731448
  H        17.4758904480       28.3795240275       23.1543777969
  H        31.3498185983       27.6239464575       27.6632418417
  H        31.7556981588       26.7993086863       26.1859083379
  H        29.7183326477       27.6126404045       28.9510414006
  H        29.0866665457       26.7434274934       30.3189177999
  H        30.9263025278       28.2767969511       31.0418623833
  H        32.0633386065       27.4661318348       29.9383231554
  H        31.4075049272       26.5860126708       31.3256571814
  H        29.4422874718       23.4295742499       31.5276935513
  H        29.3734304636       25.1692087818       31.5235924395
  H        29.3099020635       21.0919878528       28.7891071286
  H        28.8164005369       21.9540100775       30.2113133785
  H        31.6776361644       20.8860805293       29.7317642136
  H        31.1629734187       21.7684512422       31.1747396411
  H        30.4654823032       20.1701309512       30.8201724212
  H        30.9185132511       20.9395752813       27.4711974990
  H        31.3729719773       21.7877005579       25.9878356220
  H        31.0759105692       23.5140261428       24.9845516394
  H        31.2791348566       25.2390107629       25.0617146868
  H        33.3875754893       23.1882402370       25.9934928951
  H        33.4490782031       24.1375710133       24.4875998430
  H        33.5852369151       24.9445751864       26.0689801497
  H        24.2117841980       29.8144547064       24.1698331943
  H        21.7527576477       29.0740537756       23.1861912884
  H        26.9043549426       24.9662173906       24.6837909345
  H        28.9789279148       25.4437399388       26.0791201413
  H        23.2698120334       22.9788020780       25.5747542167
  H        21.3123717780       23.0907293352       23.9844149376
  H        27.5382545084       20.8672696786       22.6849809039
  H        29.7229794173       21.3729378228       24.3465079820
  H        21.4020352512       23.2216798687       29.8409042020
  H        19.3570720362       23.6494645222       28.0186208946
  H        25.7338534287       25.8561758904       27.5331858113
  H        27.7952240180       25.0983140373       28.8279297567
