# Supplementary material for: High-throughput discovery of organic cages and catenanes using computational screening fused with robotic synthesis
Source: Nat Commun. 2018 Jul 20;9:2849. doi: 10.1038/s41467-018-05271-9 (PMC6054661; doi:10.1038/s41467-018-05271-9)
Supplement: Supplementary file 3 — Supplementary Data 1 [file 41467_2018_5271_MOESM3_ESM.zip › Computational_structures/A14_6p4_collapsed.xyz]

240

C          7.23140        2.71060       -2.94170
C          6.54850        2.42400       -4.12320
C          5.87870        3.44810       -4.79490
C          5.84590        4.74140       -4.26060
C          6.49950        5.00540       -3.05100
C          7.18550        3.98810       -2.38180
C          7.83550        4.22790       -1.02480
N          7.02560        3.59850        0.00790
C          5.08190        5.84630       -4.98010
N          3.67860        5.49050       -5.12450
C          6.45260        0.96650       -4.59520
N          5.74700        0.05660       -3.68740
C         -6.33660        1.40490       -5.50630
C         -6.58160        2.47670       -4.64380
C         -6.14470        3.75480       -4.99910
C         -5.43670        3.96060       -6.18480
C         -5.19270        2.88000       -7.03710
C         -5.62810        1.59490       -6.69870
C         -5.29260        0.40900       -7.60140
N         -4.67020       -0.65890       -6.83380
C         -4.89010        5.34640       -6.51120
N         -3.43730        5.36000       -6.45680
C         -7.24950        2.24750       -3.29260
N         -6.28730        2.53060       -2.24030
C         -0.33080       -5.20670       -0.20720
C         -0.53030       -4.92270        1.15190
C         -1.27240       -5.82670        1.91760
C         -1.82570       -6.97640        1.34040
C         -1.59960       -7.24490       -0.01290
C         -0.85180       -6.36060       -0.79350
C         -0.58800       -6.63830       -2.26930
N         -1.34440       -5.71340       -3.09690
C         -2.68110       -7.92160        2.18040
N         -4.06960       -7.94140        1.72360
C          0.01800       -3.65080        1.81900
N          0.68730       -2.76990        0.87500
C          0.99030        0.26290        4.98730
C         -0.28170        0.81580        5.14770
C         -1.23190        0.13370        5.91260
C         -0.92400       -1.09850        6.49430
C          0.35320       -1.64100        6.31990
C          1.31720       -0.97680        5.55620
C          2.69190       -1.62910        5.36680
N          3.43920       -1.05850        4.25500
C         -1.98590       -1.86980        7.26830
N         -2.40000       -3.01030        6.47280
C         -0.62970        2.14050        4.47570
N         -1.76440        1.97300        3.58320
C          0.64240        8.92320       -7.24140
C         -0.72750        8.79070       -7.40300
C         -1.40460        7.77500       -6.73840
C         -0.73540        6.86100       -5.89510
C         -1.46330        5.75200       -5.17290
C         -2.89960        5.64980       -5.33630
C         -0.76580        4.91470       -4.34300
C         -1.41830        3.81190       -3.59860
C         -0.73940        2.98500       -2.78000
C          0.68910        3.14030       -2.59170
C          1.36330        4.11340       -3.23580
C          0.70370        5.06970       -4.15450
C          1.39200        6.06490       -4.79570
C          2.81310        6.28320       -4.63020
C          0.65990        7.00840       -5.71550
C          1.32540        8.04420       -6.40940
C          3.31190       -4.51260       -2.31510
C          3.88800       -3.83550       -3.37680
C          4.10280       -2.46530       -3.28530
C          3.75210       -1.72640       -2.13370
C          4.01830       -0.24120       -2.00260
C          4.70920        0.47520       -3.06520
C          3.57300        0.42070       -0.88430
C          3.81840        1.86740       -0.65970
C          3.36800        2.52830        0.42350
C          2.60490        1.84000        1.44260
C          2.36240        0.52030        1.33720
C          2.83480       -0.29200        0.19390
C          2.59720       -1.63430        0.11320
C          1.86240       -2.35610        1.13100
C          3.09920       -2.40950       -1.07980
C          2.92520       -3.80710       -1.18330
C          5.19780        3.66860        5.11030
C          5.92730        4.41540        4.19920
C          6.43640        3.80570        3.05880
C          6.22920        2.43540        2.79030
C          6.75780        1.77050        1.54090
C          7.50200        2.55930        0.57590
C          6.55700        0.42670        1.35900
C          7.02140       -0.28870        0.14640
C          6.82320       -1.60660       -0.04570
C          6.13820       -2.40130        0.95190
C          5.66790       -1.82960        2.07660
C          5.82050       -0.38580        2.36530
C          5.31490        0.19040        3.49860
C          4.57700       -0.54350        4.50500
C          5.51030        1.66630        3.73650
C          4.99400        2.31320        4.88200
C         -4.06190       -6.03920       -6.46140
C         -4.73130       -5.07070       -7.19040
C         -4.30570       -3.74980       -7.13010
C         -3.21110       -3.35440       -6.32990
C         -2.72140       -1.92690       -6.29980
C         -3.44220       -0.91860       -7.05620
C         -1.58850       -1.62180       -5.59460
C         -1.03830       -0.24570       -5.54630
C          0.04790        0.08140       -4.82280
C          0.73180       -0.91930       -4.03400
C          0.29900       -2.19430       -4.01440
C         -0.88050       -2.65610       -4.78740
C         -1.34320       -3.94550       -4.72430
C         -0.69740       -4.94450       -3.88370
C         -2.53470       -4.34070       -5.57140
C         -2.97660       -5.67870       -5.67210
C         -5.22250        4.51230        2.67790
C         -6.26630        4.32820        1.78590
C         -6.12910        3.41730        0.74560
C         -4.94790        2.66540        0.56490
C         -4.78160        1.70190       -0.58540
C         -5.85570        1.55080       -1.54970
C         -3.62810        0.97190       -0.68750
C         -3.40180        0.00530       -1.78800
C         -2.27570       -0.72070       -1.89870
C         -1.20940       -0.57970       -0.93230
C         -1.32550        0.28220        0.09490
C         -2.52620        1.12710        0.30210
C         -2.64260        1.98780        1.36050
C         -1.57530        2.14220        2.33330
C         -3.89700        2.82100        1.50160
C         -4.05620        3.77040        2.53490
C         -3.95950       -3.19090        0.94330
C         -3.62880       -2.20780        1.86240
C         -3.65120       -2.49590        3.22150
C         -4.00750       -3.77580        3.70080
C         -4.02620       -4.10440        5.17140
C         -3.61060       -3.06610        6.08360
C         -4.39280       -5.35510        5.58610
C         -4.43630       -5.73520        7.01510
C         -4.77860       -6.97170        7.42680
C         -5.12010       -8.00170        6.46530
C         -5.10010       -7.74040        5.14380
C         -4.74260       -6.41170        4.60020
C         -4.70070       -6.15830        3.25700
C         -4.95500       -7.18310        2.25850
C         -4.34500       -4.77940        2.76400
C         -4.31750       -4.45820        1.38900
H          7.72800        1.91030       -2.41340
H          5.33430        3.23580       -5.70420
H          6.45190        5.99240       -2.61510
H          7.90090        5.29750       -0.81760
H          8.86880        3.86710       -1.07030
H          5.51400        5.95500       -5.97660
H          5.25410        6.80570       -4.48010
H          6.01600        0.90010       -5.59410
H          7.47570        0.60270       -4.70310
H         -6.64750        0.40710       -5.23180
H         -6.31090        4.57530       -4.31620
H         -4.62270        3.04230       -7.94050
H         -4.69350        0.74990       -8.45280
H         -6.22260        0.03330       -8.03130
H         -5.34420        6.09140       -5.84900
H         -5.20390        5.62470       -7.51860
H         -7.67140        1.23720       -3.25410
H         -8.09510        2.93000       -3.19220
H          0.21130       -4.51730       -0.83530
H         -1.45560       -5.61110        2.96070
H         -2.03180       -8.12920       -0.45800
H         -0.89940       -7.65550       -2.51370
H          0.49430       -6.60900       -2.43370
H         -2.58300       -7.66830        3.23940
H         -2.27540       -8.93050        2.09440
H          0.64230       -3.94370        2.66910
H         -0.83090       -3.11440        2.24730
H          1.72200        0.79410        4.39730
H         -2.22270        0.55190        6.01760
H          0.57780       -2.60470        6.75370
H          2.54180       -2.69250        5.17010
H          3.21260       -1.58020        6.32910
H         -1.55410       -2.22970        8.20380
H         -2.80360       -1.19710        7.54930
H          0.25980        2.55670        3.99040
H         -0.90090        2.85710        5.25270
H          1.17660        9.70530       -7.76130
H         -1.26700        9.46920       -8.04780
H         -2.46880        7.71470       -6.90540
H         -3.45120        5.81730       -4.41370
H         -2.47790        3.62520       -3.70260
H         -1.26160        2.18740       -2.26890
H          1.21370        2.46170       -1.93280
H          2.42780        4.16930       -3.06070
H          3.04440        7.19060       -4.07720
H          2.39140        8.18910       -6.32390
H          3.15450       -5.58000       -2.37000
H          4.17840       -4.36900       -4.27030
H          4.54950       -2.00120       -4.14860
H          4.26070        1.44550       -3.26410
H          4.42460        2.44510       -1.34160
H          3.61670        3.57230        0.55420
H          2.24850        2.38770        2.30250
H          1.80030        0.05990        2.13600
H          2.39780       -2.49720        2.06680
H          2.47160       -4.37690       -0.38710
H          4.79460        4.13760        5.99630
H          6.09720        5.46840        4.37130
H          6.99450        4.43640        2.38510
H          8.47900        2.13720        0.35220
H          7.50420        0.24190       -0.65940
H          7.14730       -2.06990       -0.96720
H          5.99180       -3.45840        0.78180
H          5.15770       -2.47640        2.77410
H          5.06930       -0.56210        5.47440
H          4.42120        1.77990        5.62510
H         -4.37800       -7.07120       -6.50860
H         -5.57410       -5.34160       -7.80960
H         -4.85140       -3.04160       -7.73350
H         -2.82290       -0.39440       -7.78050
H         -1.50760        0.56030       -6.09090
H          0.40120        1.10370       -4.81410
H          1.58180       -0.63040       -3.43490
H          0.85180       -2.86960       -3.37830
H          0.38650       -4.94450       -3.97120
H         -2.48630       -6.48150       -5.14590
H         -5.31610        5.22500        3.48420
H         -7.17970        4.89500        1.89290
H         -6.96980        3.31940        0.07700
H         -6.19570        0.52340       -1.65980
H         -4.14200       -0.14680       -2.55980
H         -2.16410       -1.41300       -2.71960
H         -0.31640       -1.18020       -1.03610
H         -0.49380        0.31470        0.78250
H         -0.61270        2.37540        1.88330
H         -3.27920        3.95490        3.25940
H         -3.92520       -2.97440       -0.11540
H         -3.34380       -1.22360        1.52190
H         -3.37110       -1.69530        3.89020
H         -4.39680       -2.36370        6.34980
H         -4.18150       -5.01520        7.77890
H         -4.79080       -7.20190        8.48280
H         -5.38660       -8.98980        6.81330
H         -5.35750       -8.55200        4.47860
H         -6.00280       -7.23180        1.97610
H         -4.54880       -5.19280        0.63190
