# Supplementary material for: High-throughput discovery of organic cages and catenanes using computational screening fused with robotic synthesis
Source: Nat Commun. 2018 Jul 20;9:2849. doi: 10.1038/s41467-018-05271-9 (PMC6054661; doi:10.1038/s41467-018-05271-9)
Supplement: Supplementary file 3 — Supplementary Data 1 [file 41467_2018_5271_MOESM3_ESM.zip › Computational_structures/C15_6p4.xyz]

300
XYZ
  C        15.3011348478       30.1159283992       17.2470113486
  N        16.2317456529       28.9900582294       17.1930782740
  C        15.9031086941       31.3156537131       17.9667151152
  C        16.8153176947       32.1472094538       17.2822041428
  C        17.3459437526       33.2798081514       17.9324310485
  C        17.0125388524       33.5538581297       19.2778656385
  C        16.0864392450       32.7273655516       19.9466264321
  C        15.5435759855       31.5941045996       19.3009867257
  C        14.5665232083       30.7025130185       20.0464959098
  C        13.0951774505       31.0869160916       19.8149251778
  C        15.6342864455       33.0737812702       21.3598530939
  N        16.2216834948       32.2082342482       22.3800331258
  C        17.6469495597       34.7416641757       19.9809404308
  C        16.8272845542       36.0385967627       19.8742183795
  C        18.2551792964       34.2282015497       17.1686094389
  N        19.7040873323       34.0291487606       17.1858092273
  C        17.2081784504       31.8307875423       15.8500761281
  C        16.2813560346       32.4757375487       14.8041419613
  C        21.4238257566       16.9467449213       17.4769762196
  N        20.8325291826       18.2221051172       17.8807636533
  C        22.6263341693       16.5572820699       18.3247154125
  C        22.4269581001       15.8897712098       19.5524023116
  C        23.5429870682       15.4505634852       20.2939110784
  C        24.8535196769       15.7245867789       19.8406608813
  C        25.0413501697       16.3984073819       18.6171278478
  C        23.9292055034       16.8375932406       17.8663923745
  C        24.1476572696       17.5960167448       16.5692607493
  C        24.2242989844       16.6841491486       15.3320600841
  C        26.4464695674       16.6358284999       18.0813505750
  N        26.9370595573       17.9849334489       18.3578128239
  C        26.0474079430       15.2840527875       20.6699792853
  C        26.5660870847       13.8822357045       20.3069277024
  C        23.3437159481       14.6609275427       21.5770576684
  N        23.3227544060       15.3574923112       22.8636361601
  C        21.0183307324       15.6487671581       20.0675684967
  C        20.4103197614       14.3117774054       19.6089243397
  C        34.5674448690       31.1141089015       23.4299506749
  N        33.6761489042       30.4657286043       24.3899943116
  C        34.2283955690       30.7755164049       21.9838346792
  C        33.4491051355       31.6646798895       21.2164969084
  C        33.2052195205       31.3809247658       19.8549082878
  C        33.7003707167       30.1970878299       19.2716534867
  C        34.4847534744       29.3142706855       20.0475325028
  C        34.7280392213       29.5869257382       21.4099562542
  C        35.5385497703       28.6172541843       22.2517920413
  C        37.0513528347       28.9039190356       22.2328217557
  C        35.1045129964       28.0847782476       19.4016146967
  N        34.3672420773       26.8221683840       19.3607667306
  C        33.4170557242       29.8730968529       17.8141882110
  C        34.4531921841       30.4627211688       16.8411783129
  C        32.4282557308       32.3807712508       19.0112684311
  N        30.9818604218       32.2762814238       19.1958714765
  C        32.8883390626       32.9336473091       21.8325291516
  C        33.8442897504       34.1345279472       21.7252126555
  C        26.0080540261       26.7229217835       34.2288162707
  N        26.7361454362       26.9960920075       32.9905853540
  C        24.5930537846       26.2300217900       33.9651638457
  C        24.3598949111       24.8509454491       33.7726776535
  C        23.0415303951       24.3909086060       33.5877886224
  C        21.9675727103       25.3040854823       33.5182782282
  C        22.2128514853       26.6790468965       33.7050227924
  C        23.5268001243       27.1499927043       33.9177801871
  C        23.7769890544       28.6360580470       34.1039086758
  C        23.7023977225       29.0835636275       35.5743403806
  C        21.0533899789       27.6663217983       33.6824281386
  N        20.9095570804       28.3094033915       32.3774288521
  C        20.5636270975       24.7904844623       33.2549545374
  C        19.7792941895       24.4714863715       34.5394501868
  C        22.7672171885       22.8988424375       33.4740387388
  N        22.7028952058       22.4439009397       32.0859858237
  C        25.5259319179       23.8787331821       33.7681663719
  C        25.8735437483       23.3273183376       35.1614008729
  C        17.8818517943       26.5841297635       17.0223802553
  C        18.5793608738       25.3854527987       16.9601403107
  C        18.0726924179       24.2122146622       17.5602919936
  C        16.8457058816       24.2951100472       18.2433425468
  C        16.1414130352       25.4951313333       18.2997541518
  C        16.6417723866       26.6545501242       17.6845105770
  C        15.8436189554       27.8846048433       17.7118150094
  C        18.7904704848       22.9257508586       17.4443552584
  C        19.4345613096       22.5733641527       16.2441690465
  C        20.0632061711       21.3391541466       16.1109431356
  C        20.0828407824       20.4189369576       17.1726905256
  C        20.7146502303       19.1125007850       16.9668764080
  C        19.4620785964       20.7751777987       18.3846280970
  C        18.8256690362       22.0034489913       18.5127636601
  C        22.2569014722       31.9388456188       18.7705885994
  C        23.6403562607       31.7675875064       18.8312889106
  C        24.4969904393       32.5398763184       18.0258516082
  C        23.9153263818       33.4955997433       17.1650012675
  C        22.5412752573       33.6756152453       17.1138934828
  C        21.6863846079       32.8977455523       17.9175107088
  C        20.2276855599       33.0898661502       17.8826727113
  C        25.9666757982       32.3822345660       18.0663488234
  C        26.7267621177       32.4580435674       16.8842124327
  C        28.1154596437       32.3712210739       16.9214638629
  C        28.7979961625       32.2219067502       18.1406221177
  C        30.2647087775       32.2330422464       18.1350703797
  C        28.0428018775       32.1198673367       19.3247321593
  C        26.6548726100       32.1910550071       19.2838567008
  C        18.1257695555       32.7214420393       25.4713899565
  C        18.5850462111       32.0604421504       26.6082481608
  C        18.3276610422       30.6906019135       26.7968307679
  C        17.6297509936       29.9990937409       25.7833182883
  C        17.1826405176       30.6536227424       24.6441601254
  C        17.4079478891       32.0335651833       24.4790436814
  C        16.8599325241       32.7725030843       23.3366247691
  C        18.7399162300       30.0079002137       28.0399444161
  C        19.9756621980       30.2925387303       28.6586263423
  C        20.3374918766       29.6845708035       29.8539113501
  C        19.4671831961       28.7758655833       30.4842892116
  C        19.7880638266       28.1589758021       31.7760659226
  C        18.2406043345       28.4795956028       29.8662175622
  C        17.8856620585       29.0776955918       28.6599638117
  C        31.0922696525       25.4202067074       20.2185895977
  C        30.3621426961       24.2339070588       20.1345634930
  C        30.9433739190       23.0629868638       19.6144045704
  C        32.2873719779       23.1264689279       19.1861604863
  C        33.0112468121       24.3069487094       19.2616607322
  C        32.4248301717       25.4784277266       19.7768265814
  C        33.1783974966       26.7415815523       19.8337229094
  C        30.1853582349       21.7994928991       19.4892794000
  C        30.8140323844       20.5601204314       19.7121374069
  C        30.1226768898       19.3650594716       19.5325600458
  C        28.7812768152       19.3631228464       19.1142261520
  C        28.1135080316       18.0830698465       18.8572511631
  C        28.1375160231       20.5993824586       18.9160975222
  C        28.8263225476       21.7913692113       19.1052023972
  C        22.7420985873       21.3462619842       29.3556068166
  C        22.7482509747       20.6937408772       28.1289504628
  C        23.4352763295       19.4731242156       27.9515706275
  C        24.1367509002       18.9442213891       29.0513535405
  C        24.1402802923       19.6020337484       30.2777775927
  C        23.4346201119       20.8039716233       30.4548448339
  C        23.4208568461       21.4272712632       31.7807841092
  C        23.4137468725       18.7584465249       26.6585220489
  C        23.4506549284       19.4481958177       25.4328696482
  C        23.4452912448       18.7555781906       24.2225363735
  C        23.3934495114       17.3523170760       24.1963096486
  C        23.4007191604       16.6359344053       22.9117166165
  C        23.3433839695       16.6590703534       25.4205642478
  C        23.3555541957       17.3485028930       26.6240937378
  C        28.1966809783       27.7922392880       30.5724457530
  C        28.9763886770       28.2211335049       29.5063735738
  C        29.7437672103       29.4044602218       29.5865189672
  C        29.6942185605       30.1403303138       30.7854898963
  C        28.9051445018       29.7181557298       31.8509484961
  C        28.1481509996       28.5380853359       31.7652312971
  C        27.3464827479       28.1204284930       32.9184351182
  C        30.5729034308       29.8597621418       28.4514892496
  C        30.7835925964       31.2314152225       28.2122249588
  C        31.5906869939       31.6583089964       27.1619814517
  C        32.2105663941       30.7332600484       26.3046435554
  C        33.0857941960       31.2259613663       25.2364258174
  C        31.9906116606       29.3605835781       26.5261446617
  C        31.1901517516       28.9361338398       27.5789179612
  H        14.3365981548       29.8284455224       17.6990921265
  H        15.0801045223       30.3968957942       16.2059793287
  H        14.7972722930       30.7310736792       21.1186863530
  H        14.7216627384       29.6560215945       19.7492021252
  H        12.8225462768       31.0233323911       18.7517654544
  H        12.4209390046       30.4269272379       20.3796485192
  H        12.8975508087       32.1209234699       20.1325513750
  H        15.8163033150       34.1398213402       21.5776218556
  H        14.5428162246       32.9340190099       21.4210848892
  H        17.8108770033       34.4978449455       21.0401036048
  H        18.6520366928       34.9141033115       19.5720986193
  H        16.6746889502       36.3283755400       18.8249399020
  H        15.8297032057       35.9221501839       20.3209987139
  H        17.3343838122       36.8698770568       20.3845677155
  H        18.0930420279       35.2643310097       17.5045204262
  H        17.9692250586       34.2520154644       16.1066999595
  H        18.2415648937       32.1592552330       15.6706428157
  H        17.2231727697       30.7413768384       15.7142136722
  H        16.2773764071       33.5719227063       14.8890048544
  H        16.5998167370       32.2164785830       13.7844430693
  H        15.2404658525       32.1436519640       14.9269495740
  H        21.6894937137       16.9433392055       16.4049345153
  H        20.6406961248       16.1835058306       17.5973671862
  H        23.3428933926       18.3304937276       16.4320607678
  H        25.0656436395       18.1930081828       16.6516332422
  H        25.0430660077       15.9555763933       15.4193791666
  H        23.2985998353       16.1062182082       15.1994758785
  H        24.3925327483       17.2718798069       14.4180457074
  H        27.1427224094       15.8630882147       18.4525392600
  H        26.4313125525       16.5236626751       16.9862342780
  H        25.7841485961       15.3091364884       21.7362140531
  H        26.8604887137       16.0153565533       20.5616957834
  H        26.8857385469       13.8317692101       19.2563409140
  H        27.4218374466       13.6019811016       20.9376363462
  H        25.7844474761       13.1208614467       20.4395686083
  H        24.1213127408       13.8870865563       21.6688671806
  H        22.4069329453       14.0856554430       21.5314745017
  H        20.3734236024       16.4796461220       19.7507746361
  H        21.0199301802       15.6877516969       21.1662533539
  H        20.3576783563       14.2469199736       18.5125684743
  H        21.0128675013       13.4574671979       19.9489942841
  H        19.3920485851       14.1871787573       20.0036483772
  H        35.5836946148       30.7541591257       23.6497318314
  H        34.5955889394       32.2088303496       23.5745378434
  H        35.3597497163       27.5901427712       21.9035703363
  H        35.1679028977       28.6401372453       23.2855497085
  H        37.5960293817       28.1805037706       22.8559788649
  H        37.4596502129       28.8485371086       21.2136879692
  H        37.2761897384       29.9116279285       22.6107443043
  H        35.3776678206       28.3026630830       18.3573109317
  H        36.0679936539       27.8518625498       19.8784025401
  H        32.4141962537       30.2329739403       17.5447146284
  H        33.3727261420       28.7833500083       17.6815197186
  H        34.2149981388       30.1967455573       15.8013952887
  H        35.4641905858       30.0922854298       17.0623121823
  H        34.4923143810       31.5589253544       16.9124052612
  H        32.7103890634       32.2995036562       17.9469172127
  H        32.7117734815       33.3992199383       19.3190968994
  H        32.6437393835       32.7546504086       22.8881951647
  H        31.9291296694       33.1734365181       21.3549362247
  H        34.0886275033       34.3618160177       20.6776675524
  H        33.3986179761       35.0357593679       22.1703869721
  H        34.7968909417       33.9370942209       22.2372420479
  H        26.5694424506       25.9424774271       34.7629994751
  H        25.9970941394       27.6005913769       34.9006603739
  H        24.7591658055       28.9008278285       33.6902599039
  H        23.0538012524       29.2022522238       33.5020175584
  H        22.7180183717       28.8626418145       36.0116238930
  H        23.8787531010       30.1648292508       35.6684132905
  H        24.4484916768       28.5617403415       36.1906701309
  H        21.2438208168       28.4653262735       34.4143276048
  H        20.1173242365       27.1753251407       34.0016145363
  H        20.0066390427       25.5262780552       32.6602064311
  H        20.6195030493       23.8977296959       32.6179875872
  H        19.6676315987       25.3624902694       35.1737300604
  H        18.7744248134       24.0909335564       34.3060484215
  H        20.2948458159       23.7129524020       35.1459388757
  H        23.5069499900       22.3228742189       34.0591708647
  H        21.7889863481       22.6787296940       33.9270981177
  H        26.4045076742       24.3731466444       33.3316082313
  H        25.3057402199       23.0437858386       33.0898434375
  H        25.0236851076       22.7866268536       35.6019502793
  H        26.7276118827       22.6365822600       35.1118034346
  H        26.1326378893       24.1346108772       35.8615104824
  H        18.2764992476       27.4886792272       16.5588359562
  H        19.5455998599       25.3515693474       16.4545551673
  H        16.4218720932       23.3982885920       18.6970093119
  H        15.1766593892       25.5330144571       18.8108872746
  H        14.8502324898       27.7921903020       18.1985551551
  H        19.4036595950       23.2582618833       15.3959452161
  H        20.5352688033       21.0716502756       15.1627228469
  H        21.0757677755       18.9261029938       15.9336671686
  H        19.4896206818       20.0671843724       19.2134255523
  H        18.3593588993       22.2705876139       19.4624561403
  H        21.6063534311       31.3196138009       19.3924754558
  H        24.0618134102       31.0053780735       19.4886209367
  H        24.5637099950       34.1246708683       16.5532666892
  H        22.0959207862       34.4276237868       16.4623399348
  H        19.6231770845       32.3915564649       18.4917885783
  H        26.2180968162       32.5693760331       15.9257825682
  H        28.6863593088       32.4320106024       15.9920098471
  H        30.7295686515       32.2454042931       17.1264475941
  H        28.5702539781       32.0060023138       20.2723580029
  H        26.0862337886       32.1420504953       20.2139678636
  H        18.3046618978       33.7932526954       25.3587676401
  H        19.1081040042       32.6201546859       27.3847288874
  H        17.4522519287       28.9282551582       25.8946536704
  H        16.6408674133       30.1182297648       23.8641146542
  H        17.0014085127       33.8731867449       23.3689501930
  H        20.6652748872       30.9877143981       28.1771045702
  H        21.2963963421       29.8999367334       30.3262042427
  H        18.9714292660       27.5533997125       32.2219125197
  H        17.5526984551       27.7811059041       30.3482806835
  H        16.9158649366       28.8571094565       28.2121399516
  H        30.6247341800       26.3163500958       20.6328752809
  H        29.3337523734       24.2082477271       20.4981605819
  H        32.7516022373       22.2391307962       18.7533717026
  H        34.0419470285       24.3571676930       18.9101603652
  H        32.6607952903       27.6045762661       20.2930788720
  H        31.8520156724       20.5368989205       20.0461254995
  H        30.6303744558       18.4141414244       19.7101839862
  H        28.7148669439       17.1804820108       19.0956652982
  H        27.0969231757       20.5988816109       18.5903654711
  H        28.3219853724       22.7395663930       18.9124533838
  H        22.1926075146       22.2779420653       29.4934368983
  H        22.1835009898       21.1130747908       27.2949114374
  H        24.7051582694       18.0209856347       28.9325603982
  H        24.6962698005       19.1787582413       31.1175804870
  H        24.0672585417       20.9333939489       32.5369822646
  H        23.5196137606       20.5369176801       25.4301178290
  H        23.4940494477       19.3077513854       23.2812869373
  H        23.4837290070       17.2609601783       22.0027114771
  H        23.2889228216       15.5705362618       25.3962947724
  H        23.2912830038       16.7940765756       27.5614787140
  H        27.5986826832       26.8832539769       30.5012108737
  H        28.9707911937       27.6486158574       28.5779052952
  H        30.3021300706       31.0393568888       30.8920515290
  H        28.8856029468       30.3012681896       32.7745777221
  H        27.3113189684       28.8490832168       33.7559037150
  H        30.2894515561       31.9709207748       28.8431186854
  H        31.7408107955       32.7273883213       26.9946880576
  H        33.2278627630       32.3270552098       25.2169667122
  H        32.4759546748       28.6415794160       25.8656473075
  H        31.0637501077       27.8671597346       27.7548617261
