# Supplementary material for: High-throughput discovery of organic cages and catenanes using computational screening fused with robotic synthesis
Source: Nat Commun. 2018 Jul 20;9:2849. doi: 10.1038/s41467-018-05271-9 (PMC6054661; doi:10.1038/s41467-018-05271-9)
Supplement: Supplementary file 3 — Supplementary Data 1 [file 41467_2018_5271_MOESM3_ESM.zip › Computational_structures/C6_3p2.xyz]

162
XYZ
  C        27.5329896592       29.6601788492       20.0424850975
  N        28.2151190917       30.0451620771       21.2777331925
  C        26.2171146781       28.9088090010       20.1278287687
  C        24.9993109177       29.6210543530       20.1488534081
  C        23.7778535741       28.9143707043       20.1717842606
  C        23.7721771468       27.5043064657       20.2315883246
  C        24.9942168199       26.7984383486       20.2144962127
  C        26.2186143941       27.4989972014       20.1899193365
  C        27.5321492049       26.7377506019       20.2170490759
  C        28.0551063228       26.3783328974       18.8152914270
  C        24.9909130758       25.2790877826       20.2159606030
  N        25.0094132094       24.5613252070       21.4908361542
  C        22.4570489822       26.7479220078       20.3056706757
  C        21.8785367505       26.3903178628       18.9248775248
  C        22.4650993253       29.6760619107       20.1353576437
  N        21.8407983703       30.0881406149       21.3930387289
  C        25.0037508407       31.1408341420       20.1454101577
  C        24.9902147238       31.7542321301       18.7344002063
  C        27.7022851651       29.9338250165       29.7863612774
  N        28.3293667823       30.2617172612       28.5063506608
  C        26.3888985400       29.1737599449       29.7913492904
  C        26.3940368807       27.7626604869       29.8083332394
  C        25.1718179466       27.0594421273       29.8672612680
  C        23.9475737823       27.7620699052       29.8552312771
  C        23.9495818730       29.1736034163       29.8350336320
  C        25.1686073801       29.8819660930       29.7743612105
  C        25.1667111192       31.3998302537       29.6977495330
  C        25.1854833876       32.0844430089       31.0762071448
  C        22.6362976875       29.9354682442       29.8794496273
  N        21.9625771333       30.2808303650       28.6266843029
  C        22.6335347902       27.0013624230       29.8785315191
  C        22.1170087863       26.7267717785       31.3022918619
  C        25.1773037985       25.5416495226       29.9541955678
  N        25.1646549191       24.7479888486       28.7238205487
  C        27.7098337663       27.0047505300       29.7738351284
  C        28.2946031084       26.7300041241       31.1705453573
  C        35.8370120710       34.8998040851       25.5246817738
  C        35.3260912635       34.0058709334       24.6608399066
  C        34.0257875861       33.3315402029       24.7380616216
  C        33.0736673481       33.5894010258       25.7451756376
  C        31.8583342262       32.9163722869       25.7746235126
  C        31.5286445134       31.9540137082       24.7982301496
  C        32.4742190687       31.6970005777       23.7905302678
  C        33.6922426574       32.3714244836       23.7637082925
  C        30.2326185843       31.2386645048       24.8332683049
  C        29.6242699671       30.9180224451       26.0561984719
  C        28.3978059241       30.2391846585       26.1074281791
  C        27.7777237113       29.9164721746       27.4040325502
  C        27.7726853957       29.8643548908       24.9086097041
  C        28.3630027117       30.1707668964       23.6725882201
  C        27.6951177641       29.7822817002       22.4175210239
  C        29.5852895586       30.8593924490       23.6471722511
  C        13.9873333029       34.2756690776       25.9409102077
  C        14.9885596025       34.3055100179       25.0444154721
  C        16.2284394783       33.5226464337       25.0629243608
  C        16.5198723961       32.5547054534       26.0449923598
  C        17.7165646399       31.8493355003       26.0250312248
  C        18.6802709702       32.0691199880       25.0192193948
  C        18.3894190710       33.0272985651       24.0333377243
  C        17.1908483209       33.7367466188       24.0573327059
  C        19.9588556180       31.3206276185       25.0104779512
  C        20.5991254838       30.9900311100       26.2150102834
  C        21.8105317303       30.2822580200       26.2269842634
  C        22.4728337285       29.9469960555       27.5008246987
  C        22.3931247741       29.9012450366       25.0080993201
  C        21.7729961758       30.2210307705       23.7904545944
  C        22.3888492203       29.8103235425       22.5158894883
  C        20.5595615578       30.9268024354       23.8043504200
  C        24.6581245339       15.7251995480       24.4057466926
  C        25.2428977118       16.6009816438       25.2413174075
  C        25.1714719420       18.0654919533       25.1917657818
  C        25.8731698300       18.8212916839       26.1506894942
  C        25.8426354167       20.2139226645       26.1480570094
  C        25.1065434810       20.9176636915       25.1798474144
  C        24.3998560387       20.1640841906       24.2196326344
  C        24.4293622074       18.7748109534       24.2257679324
  C        25.0883291524       22.3992628492       25.1578620335
  C        25.0694726070       23.0905336644       23.9368211823
  C        25.0609641140       24.4926000854       23.8906551238
  C        25.0411106100       25.2009741537       22.5988744149
  C        25.0790866526       25.2168805206       25.0921894103
  C        25.1010250693       24.5497243143       26.3268196664
  C        25.1187679698       25.3241169708       27.5813414657
  C        25.1012793938       23.1456944178       26.3472267691
  H        28.2665961850       29.0830554852       19.4597909218
  H        27.4101096081       30.5883846397       19.4645266028
  H        28.2909593338       27.3281468227       20.7492661823
  H        27.4152639026       25.8196120677       20.8095640022
  H        28.2224235353       27.2782558737       18.2068237360
  H        29.0052985387       25.8296715133       18.8781545495
  H        27.3370394160       25.7515821884       18.2678712742
  H        25.8466337413       24.8934931136       19.6417088268
  H        24.1152797117       24.8981801484       19.6692960069
  H        21.7209684314       27.3411259698       20.8662087663
  H        22.5923478450       25.8292975141       20.8934618292
  H        20.9295451234       25.8453598333       19.0255257524
  H        21.6907714153       27.2909127104       18.3233900506
  H        22.5724851554       25.7608763922       18.3500895876
  H        21.7004501107       29.0972124222       19.5957817325
  H        22.5706039084       30.5934226083       19.5368754086
  H        24.1389677939       31.5128021597       20.7124163928
  H        25.8837268334       31.5067199117       20.6930442837
  H        24.0980684397       31.4450523110       18.1715707072
  H        24.9973453732       32.8520489080       18.7831307488
  H        25.8639507836       31.4346746899       18.1491431175
  H        28.4638705338       29.3885368272       30.3638385372
  H        27.5971965167       30.8875664773       30.3248147760
  H        24.2859071330       31.7388758204       29.1346577281
  H        26.0307444593       31.7402052144       29.1101253120
  H        26.0788435534       31.8028550994       31.6513925990
  H        25.1796176237       33.1784253252       30.9717983563
  H        24.3130430256       31.7964080502       31.6794295803
  H        22.7618977949       30.8833729180       30.4237714317
  H        21.8943296506       29.3857224975       30.4778605932
  H        21.8725459688       27.5597785670       29.3155159471
  H        22.7471123817       26.0494449842       29.3411970334
  H        22.8384395487       26.1349654703       31.8831025948
  H        21.9511934639       27.6618600824       31.8555859885
  H        21.1672848061       26.1742842190       31.2766292692
  H        26.0518467828       25.1963140593       30.5255600408
  H        24.3202859243       25.1888556273       30.5474268856
  H        27.5741767140       26.0530964946       29.2413419430
  H        28.4425826871       27.5655088335       29.1767290555
  H        29.2451918539       26.1833442639       31.0980406051
  H        28.4814684461       27.6643073083       31.7184293877
  H        27.6051780583       26.1324751236       31.7835984867
  H        36.8226734042       35.3337890583       25.3607261547
  H        35.3022139429       35.2278508680       26.4172047074
  H        35.9330378250       33.7259172060       23.7934705512
  H        33.2819095992       34.3371146171       26.5113665762
  H        31.1345448212       33.1578653563       26.5542339575
  H        32.2631123009       30.9416495616       23.0325088565
  H        34.4129533166       32.1443625958       22.9750667565
  H        30.1033063004       31.1695661868       27.0023052010
  H        26.8182730413       29.3662651021       27.3648481494
  H        26.8177973824       29.3314915989       24.9368153662
  H        26.7277199634       29.2548778105       22.5225136179
  H        30.0056578341       31.1115028462       22.6736928937
  H        13.1106896466       34.9106564785       25.8183109670
  H        14.0016808289       33.6285193958       26.8189684475
  H        14.8950259359       34.9896134838       24.1944696100
  H        15.7954139787       32.3441665705       26.8325194837
  H        17.9036535333       31.0924878115       26.7881792641
  H        19.1229358872       33.2376739607       23.2537156242
  H        16.9950683946       34.4855108767       23.2866894857
  H        20.1814729497       31.2991887288       27.1732137989
  H        23.4276637261       29.3926831557       27.4223676574
  H        23.3381873673       29.3503973637       25.0073326044
  H        23.3434033516       29.2550813452       22.5911328693
  H        20.0836695894       31.1402175808       22.8471388272
  H        24.7846589704       14.6521968149       24.5448882674
  H        24.0400501560       16.0378812358       23.5629098342
  H        25.8489247650       16.2018364685       26.0613334398
  H        26.4628772714       18.3000353552       26.9080022374
  H        26.4192335052       20.7651868970       26.8921618635
  H        23.8002175584       20.6818460318       23.4695370350
  H        23.8594315041       18.2314833109       23.4712127453
  H        25.0856647898       22.5514966526       22.9895897600
  H        25.0526611817       26.3067408169       22.6474448082
  H        25.0765111522       26.3104791077       25.0666966706
  H        25.0941769089       26.4254366990       27.4727968664
  H        25.0918139395       22.6502524344       27.3182836521
