# Supplementary material for: High-throughput discovery of organic cages and catenanes using computational screening fused with robotic synthesis
Source: Nat Commun. 2018 Jul 20;9:2849. doi: 10.1038/s41467-018-05271-9 (PMC6054661; doi:10.1038/s41467-018-05271-9)
Supplement: Supplementary file 3 — Supplementary Data 1 [file 41467_2018_5271_MOESM3_ESM.zip › Computational_structures/B6_3p2.xyz]

144
XYZ
  C        27.6845827898       26.9350105584       20.2545005664
  C        26.3571855061       27.6646646977       20.2259754049
  C        25.1498871361       26.9352361287       20.1983147865
  C        23.9114854808       27.6094818817       20.2493366539
  C        23.8821131118       29.0199454530       20.2585508727
  C        25.0863868630       29.7540350252       20.2894193919
  C        26.3213215282       29.0747198897       20.2353808899
  C        27.6141276719       29.8640227885       20.1486266549
  N        28.3084643052       30.2444465301       21.3816374778
  C        25.0557703795       31.2648088876       20.3868155004
  C        22.5537868804       29.7519365266       20.1980035010
  N        21.8793965107       30.1226720313       21.4454096950
  C        22.6185982561       26.8228300848       20.3055832764
  C        25.1824897208       25.4229833134       20.0788899884
  N        25.1990451717       24.6087645244       21.2981279573
  C        27.7837278474       26.7404462443       29.6045253466
  C        26.4776521725       27.5002963857       29.7077787494
  C        25.2534074875       26.8013515376       29.7330732030
  C        24.0325971202       27.5073580474       29.7414861491
  C        24.0397700833       28.9166422360       29.7948049695
  C        25.2617546106       29.6211068774       29.7778150251
  C        26.4793042628       28.9091307099       29.7714456349
  C        27.7958230864       29.6570389944       29.8596763001
  N        28.4666105267       30.0659623813       28.6227524157
  C        25.2654639653       31.1359622151       29.7591111238
  C        22.7311840018       29.6762181093       29.9089102463
  N        22.0339417421       30.0911095344       28.6884860639
  C        22.7204618261       26.7532114064       29.6853616812
  C        25.2490456521       25.2851316031       29.7884844937
  N        25.2158081962       24.5217027316       28.5395977451
  C        35.8472862756       35.0675992219       24.0492848629
  C        35.4095154064       34.1367764485       24.9143901855
  C        34.1093492887       33.4581155399       24.9110224084
  C        33.8560361693       32.4564726236       25.8673484616
  C        32.6450244837       31.7694899523       25.8995781273
  C        31.6289052013       32.0548561020       24.9719397776
  C        31.8741736522       33.0653595384       24.0202920455
  C        33.0819555936       33.7517038852       23.9911960983
  C        30.3474518998       31.3137750662       24.9866314986
  C        29.6955839160       30.9884669416       23.7860096043
  C        28.4864793633       30.2764881091       23.7828769773
  C        27.8181903090       29.9198788416       22.5192030897
  C        27.9216535886       29.8853366575       25.0060277752
  C        28.5527605611       30.2014865592       26.2190043961
  C        27.9302599222       29.7985816632       27.4910519164
  C        29.7617113772       30.9130777055       26.1979130932
  C        13.9809786884       34.1908117191       24.3960057498
  C        15.0118393352       34.2245189333       25.2577875626
  C        16.2543382779       33.4483820914       25.1929142390
  C        17.2636250808       33.6880957374       26.1452562137
  C        18.4662638448       32.9863101022       26.1264132762
  C        18.7143773762       32.0091103179       25.1476508518
  C        17.7047252995       31.7632247242       24.1952620367
  C        16.5039203081       32.4620041684       24.2178185094
  C        19.9919554535       31.2613885335       25.1157150492
  C        20.5825090022       30.9023753083       23.8935415991
  C        21.7953200246       30.1982894403       23.8525824893
  C        22.4209361026       29.8356829530       22.5699520633
  C        22.4265557549       29.8491187637       25.0561595826
  C        21.8558191468       30.1956361347       26.2897840073
  C        22.5256973874       29.8038307032       27.5414514488
  C        20.6420937938       30.8994053429       26.3066589595
  C        24.8153865196       15.6260396966       25.7838739322
  C        25.3438652893       16.4893518242       24.8999320509
  C        25.2597588402       17.9532997963       24.9226889874
  C        24.5122519509       18.6729036738       25.8766771271
  C        24.4834426698       20.0621186341       25.8674407873
  C        25.1930501333       20.8027330001       24.9003616473
  C        25.9275987093       20.0877111248       23.9387964592
  C        25.9589986204       18.6955306641       23.9523496142
  C        25.1760553052       22.2838386316       24.9044601767
  C        25.1747448186       22.9928093534       26.1160789994
  C        25.1735580961       24.3954212872       26.1384791452
  C        25.1955607797       25.1314654303       27.4141532117
  C        25.1726742451       25.0981359988       24.9249015673
  C        25.1760590651       24.4124102384       23.7007178796
  C        25.1721659184       25.1794672877       22.4439783754
  C        25.1753977591       23.0090696135       23.7016443464
  H        28.4537220286       27.5161591412       20.7767185436
  H        27.6038555131       25.9735776631       20.7756321262
  H        28.0608986699       26.7281674170       19.2392004875
  H        27.4498055117       30.7989031309       19.5901032223
  H        28.3511411998       29.3160670100       19.5408185828
  H        25.9274845634       31.6513671734       20.9281072809
  H        25.0500066919       31.7394286658       19.3917206051
  H        24.1663910065       31.6174325713       20.9221035379
  H        21.8243561475       29.1655155986       19.6178732321
  H        22.6639499183       30.6851410318       19.6232426788
  H        21.8434143226       27.3619996812       20.8630478911
  H        22.2180241446       26.6196653191       19.2987497525
  H        22.7552197192       25.8561329058       20.8042772111
  H        26.0567861561       25.1082145967       19.4881607265
  H        24.3209712947       25.0713581967       19.4895880501
  H        28.1877255748       26.4813401688       30.5969816508
  H        27.6619423963       25.8044248250       29.0465787136
  H        28.5501345917       27.3249884715       29.0820085993
  H        27.6732424133       30.5733387876       30.4580356475
  H        28.5308756239       29.0639234339       30.4261976586
  H        25.2660078525       31.5578851512       30.7775565712
  H        26.1467364822       31.5314104459       29.2404379674
  H        24.3857824769       31.5346701290       29.2400099263
  H        22.0028936257       29.0893367551       30.4905554120
  H        22.8741735905       30.5906270362       30.5054927812
  H        22.8195777373       25.8113619679       29.1329975189
  H        22.3472262912       26.5060686380       30.6928366034
  H        21.9404354153       27.3366378353       29.1820388261
  H        26.1291641633       24.9239788454       30.3432561483
  H        24.3938484941       24.9318958829       30.3860535223
  H        36.8402703527       35.5032433038       24.1537311596
  H        35.2432900922       35.4247994803       23.2139680511
  H        36.0826826521       33.8280396987       25.7210340141
  H        34.6347436301       32.2044840119       26.5905761476
  H        32.4951037744       30.9797700275       26.6371564788
  H        31.0923402197       33.3285353424       23.3063443025
  H        33.2263595163       34.5352914995       23.2464297619
  H        30.1308606292       31.2579843947       22.8236205991
  H        26.8725270772       29.3525936668       22.6157926209
  H        26.9795268989       29.3297463105       25.0149496886
  H        26.9690346931       29.2566076843       27.4062677437
  H        30.2205104660       31.1697172540       27.1528507023
  H        13.9712487110       33.5465972249       23.5155537557
  H        13.1050391655       34.8201011262       24.5489071739
  H        14.9455845291       34.9077785733       26.1109863313
  H        17.1006366412       34.4514218596       26.9092868111
  H        19.2343315136       33.2163257631       26.8661016927
  H        17.8583403860       30.9897048541       23.4412964126
  H        15.7426033128       32.2284268433       23.4725945085
  H        20.1250870147       31.1871838436       22.9459705955
  H        23.3888247586       29.3032351211       22.6398372745
  H        23.3722974991       29.3001753241       25.0316056002
  H        23.4753724053       29.2467221985       27.4276926039
  H        20.2032073730       31.1354078133       27.2761782933
  H        24.9468220451       14.5516010680       25.6612288374
  H        24.2419740165       15.9510562603       26.6532683094
  H        25.9142973610       16.0789506622       24.0600288588
  H        23.9368123148       18.1377415995       26.6329656455
  H        23.8810552442       20.5897282024       26.6085102595
  H        26.5034630797       20.6306711638       23.1879881959
  H        26.5503527119       18.1650889438       23.2027962774
  H        25.2045590840       22.4671962387       27.0705468222
  H        25.1989052914       26.2357824765       27.3379559093
  H        25.1732547242       26.1918678496       24.9322493917
  H        25.1450805285       26.2805322072       22.5539226980
  H        25.1525709308       22.4965274050       22.7397453699
