# Supplementary material for: High-throughput discovery of organic cages and catenanes using computational screening fused with robotic synthesis
Source: Nat Commun. 2018 Jul 20;9:2849. doi: 10.1038/s41467-018-05271-9 (PMC6054661; doi:10.1038/s41467-018-05271-9)
Supplement: Supplementary file 3 — Supplementary Data 1 [file 41467_2018_5271_MOESM3_ESM.zip › Computational_structures/C23_4p4.xyz]

304
XYZ
  C        31.9330934032       22.7352724263       18.3833643419
  N        30.5373373307       22.4475444366       18.7025496859
  C        32.3707872406       24.0456309129       19.0254511322
  C        33.0700013224       24.0375337027       20.2514642709
  C        33.4840255018       25.2596338554       20.8212927658
  C        33.1358019675       26.4863226112       20.2155258607
  C        32.4226407608       26.4819897497       18.9994779132
  C        32.0288627303       25.2643936059       18.4052050781
  C        31.2352569178       25.2680292479       17.1114226783
  C        32.1274892025       25.2492003703       15.8584281256
  C        32.0234067913       27.7963619100       18.3372561304
  N        30.6374076559       28.1202708592       18.6626295186
  C        33.5254411737       27.7934393902       20.8817439979
  C        34.8812548600       28.3403666831       20.4029444917
  C        34.2817672572       25.2678971158       22.1195761666
  N        33.4173417571       25.5181110327       23.2699586567
  C        33.3571369482       22.7254626544       20.9605192404
  C        34.6943349164       22.0794193854       20.5618637703
  C        18.2406984602       22.9341811580       18.1829937108
  N        19.3286044229       22.3488343202       18.9617219648
  C        17.8048570407       24.2734618704       18.7656972821
  C        16.9298633134       24.2914542503       19.8730241081
  C        16.4913793426       25.5260606147       20.3916917321
  C        16.9513928236       26.7382128703       19.8343710068
  C        17.8415388215       26.7097715586       18.7408757560
  C        18.2962260548       25.4783176380       18.2218421474
  C        19.3072263563       25.4487172297       17.0898828720
  C        18.6667552189       25.4444699098       15.6925076196
  C        18.3383536960       28.0229619429       18.1459680555
  N        19.4435920996       28.5623708255       18.9328560828
  C        16.4871139104       28.0644760223       20.4056479491
  C        15.2019033496       28.5824395730       19.7354355164
  C        15.5541522090       25.5618550633       21.5944403240
  N        16.3219425214       25.7862836594       22.8149872425
  C        16.4724969118       22.9827296053       20.4902629615
  C        15.1575531331       22.4564693878       19.8906931584
  C        22.3220599541       31.9555962173       31.5241069590
  N        22.0049240765       30.5919399270       31.1140979267
  C        23.6852914094       32.3710856709       30.9837790232
  C        23.7775136388       33.1300389478       29.7974269731
  C        25.0466223935       33.5231723681       29.3240759928
  C        26.2203922813       33.1019909892       29.9862638876
  C        26.1156795668       32.3280979047       31.1602280906
  C        24.8499563378       31.9492151395       31.6564636800
  C        24.7421054465       31.0904191027       32.9032459559
  C        24.6623335222       31.9192374317       34.1978598912
  C        27.3720557183       31.8484107935       31.8784282838
  N        27.6719872988       30.4734944283       31.4900122765
  C        27.5791501434       33.4910365199       29.4307968709
  C        28.1239942188       34.8005966608       30.0263890383
  C        25.1613753378       34.3888366751       28.0748833452
  N        25.4365791732       33.5819414840       26.8889112009
  C        22.5194911342       33.5114329639       29.0367880310
  C        21.8966853823       34.8395070553       29.4972011579
  C        22.0936803876       18.3058043014       31.0942243389
  N        21.5905514206       19.4560167162       30.3503479777
  C        23.4491708524       17.8565598056       30.5625581006
  C        23.5067687199       17.0529633483       29.4031532322
  C        24.7568842618       16.6061457501       28.9293605167
  C        25.9468028972       16.9863606455       29.5858298002
  C        25.8784901069       17.8033166803       30.7326202206
  C        24.6338105427       18.2664484824       31.2091750243
  C        24.5708642054       19.2045242777       32.4014752741
  C        24.4798412973       18.4810981657       33.7551572761
  C        27.1701916393       18.2279959953       31.4208428462
  N        27.7812259903       19.3423936881       30.7033482747
  C        27.2916311069       16.5179394078       29.0618564677
  C        27.7389087038       15.1801246404       29.6766964398
  C        24.8397719078       15.7462989221       27.6735502401
  N        25.1634422047       16.5745132794       26.5137043996
  C        22.2244471547       16.6818104332       28.6795914734
  C        21.6186518380       15.3524378815       29.1598263027
  C        27.9491575663       28.7692573760       19.5350381902
  C        26.6892211162       29.1458362625       19.9753266003
  C        26.4723782171       30.4332211797       20.5098676418
  C        27.5515455504       31.3310707137       20.5807267012
  C        28.8164336649       30.9388064918       20.1497684440
  C        29.0409792700       29.6565507139       19.6198100441
  C        30.3883422932       29.2552584113       19.2033783310
  N        25.1916099818       30.8077283543       20.9944571562
  C        24.0206500487       30.3611285308       20.3297817067
  C        22.8979049891       29.9346190536       21.0701494572
  C        21.7614370840       29.4736272961       20.4228877016
  C        21.7035898874       29.4085267641       19.0163717653
  C        20.5222094808       28.8878675795       18.3211023570
  C        22.8269111791       29.8331654316       18.2855862376
  C        23.9668105058       30.3122369871       18.9255188098
  C        25.0818181981       31.5447116517       22.2030680010
  C        25.9298950374       31.2655532246       23.2952194115
  C        25.8033291281       31.9722698799       24.4824749879
  C        24.8244964096       32.9760325961       24.6272707527
  C        24.6633606244       33.7263247586       25.8759122548
  C        23.9814409559       33.2458435583       23.5343461084
  C        24.1095245140       32.5510364133       22.3350389950
  C        27.8311039043       21.8325047264       19.5485495807
  C        26.5572460231       21.4617827602       19.9521242806
  C        26.3015255166       20.1492767999       20.4015913724
  C        27.3579657743       19.2217644746       20.4285785746
  C        28.6379380915       19.6092211261       20.0420808363
  C        28.8996383345       20.9150147608       19.5927597283
  C        30.2581097423       21.3009380603       19.2031765044
  N        25.0084182693       19.7785661662       20.8510205573
  C        24.8727385707       18.9495209927       21.9962331796
  C        25.7360128165       19.1083783672       23.1002419688
  C        25.5889920492       18.3161979890       24.2285435489
  C        24.5685262784       17.3471835477       24.3034219090
  C        24.3747025612       16.5286055666       25.5041984392
  C        23.7115578606       17.1945700521       23.1991942944
  C        23.8627933286       17.9741668037       22.0553450420
  C        23.8520833263       20.3154717396       20.2286991936
  C        23.7909276147       20.4503303045       18.8309598751
  C        22.6630520404       21.0039245561       18.2320885093
  C        21.5608460446       21.4217799728       18.9981508455
  C        20.3925377996       22.0042859806       18.3344963843
  C        21.6256703038       21.2742864860       20.3981390087
  C        22.7511934182       20.7368925256       21.0047024164
  C        31.6826615509       25.8264300248       25.5958314116
  C        30.9154485191       25.9210525802       26.7475118723
  C        31.0877810645       24.9978369678       27.8006552230
  C        32.0439174003       23.9763713017       27.6612844913
  C        32.7980628080       23.8805154542       26.4953396607
  C        32.6393677204       24.8027913298       25.4458594044
  C        33.4559080216       24.6762475369       24.2364789124
  N        30.2976415982       25.0857810043       28.9762381685
  C        29.7721266788       23.9077156176       29.5673251354
  C        29.3383851280       22.8338492458       28.7615453587
  C        28.8021841627       21.6930977103       29.3391110574
  C        28.6630282100       21.5876885693       30.7373122130
  C        28.0767092560       20.4000734721       31.3635568592
  C        29.0914167741       22.6635948383       31.5330991765
  C        29.6513852474       23.8035807263       30.9643082546
  C        29.9376877010       26.3572457436       29.4945744909
  C        30.8705916725       27.4082883340       29.5251221550
  C        30.4951209373       28.6592867444       30.0074051337
  C        29.1956215561       28.8956809059       30.4877478177
  C        28.8185241306       30.2254311559       30.9737195299
  C        28.2701180375       27.8338919563       30.4611350181
  C        28.6297019541       26.5890969392       29.9680604740
  C        16.7852264066       24.1297126800       26.0530953782
  C        17.5195979413       24.2107029464       27.2333985284
  C        18.5094384925       25.1972734702       27.3800138488
  C        18.7345374251       26.1061497016       26.3248336847
  C        17.9857253197       26.0293005828       25.1614112917
  C        16.9986933085       25.0364702518       25.0012215542
  C        16.2245495022       24.9286710478       23.7623820784
  N        19.2847186997       25.2672478376       28.5660685831
  C        19.7595177387       24.0756074316       29.1720199682
  C        19.8180682711       23.9620464011       30.5717478386
  C        20.3120760691       22.8000656710       31.1579626626
  C        20.7409036165       21.7147957965       30.3738431493
  C        21.2507001598       20.4994443819       31.0127889795
  C        20.6719033343       21.8350436417       28.9716606841
  C        20.1964625059       22.9945699293       28.3788493213
  C        19.6755195273       26.5296023263       29.0817853577
  C        18.7794507120       27.6130251497       29.0672065555
  C        19.1850255658       28.8605076519       29.5326568317
  C        20.4769853221       29.0600127467       30.0491825772
  C        20.8824733644       30.3820148901       30.5320442844
  C        21.3633538607       27.9648205994       30.0745454097
  C        20.9756077866       26.7238515381       29.5938802296
  H        32.6052630811       21.9055846958       18.6666326204
  H        32.0076540004       22.8287622857       17.2891768837
  H        30.5549367664       24.4065670879       17.0997415311
  H        30.5810115935       26.1494404259       17.0918731346
  H        32.7972985772       26.1209601461       15.8266256112
  H        31.5204963482       25.2554631190       14.9416928852
  H        32.7685136320       24.3557062584       15.8334094329
  H        32.0896557298       27.6868406380       17.2443044844
  H        32.7182562865       28.6102548201       18.6099651661
  H        32.7454701828       28.5454390667       20.7005009083
  H        33.5375581356       27.6558700322       21.9706517223
  H        35.1324815522       29.2801905520       20.9154716525
  H        35.6925281967       27.6232422336       20.5948335960
  H        34.8752616694       28.5327350606       19.3203878071
  H        35.0193785619       26.0842297455       22.0817060947
  H        34.8637350471       24.3358722706       22.2331139173
  H        32.5382832921       22.0192061538       20.7682879604
  H        33.3373368228       22.8841455171       22.0470080164
  H        35.5400175208       22.7465260030       20.7815712321
  H        34.8556376513       21.1352107231       21.1020161747
  H        34.7270776085       21.8654428835       19.4840589147
  H        17.3938673253       22.2323227486       18.2252046029
  H        18.5022152861       23.0323099128       17.1142315527
  H        19.9559788837       24.5693492402       17.1988764494
  H        19.9851744359       26.3081619459       17.1800791400
  H        18.0114498464       24.5722575925       15.5576964703
  H        18.0455726333       26.3380864359       15.5373908981
  H        19.4325914785       25.4206238994       14.9035988098
  H        17.5231210945       28.7617339152       18.1758341227
  H        18.6043661866       27.9038313375       17.0801536444
  H        17.2893220038       28.8070303875       20.3033267534
  H        16.3302528490       27.9595930125       21.4871183432
  H        14.8888046000       29.5428819606       20.1694252672
  H        15.3428330975       28.7290874795       18.6545092037
  H        14.3721082650       27.8703861519       19.8534016556
  H        14.9379230781       24.6470479300       21.6489115060
  H        14.8520228714       26.4019138018       21.4843457678
  H        17.2655004313       22.2321937654       20.3776451753
  H        16.3541485743       23.1076516057       21.5750066561
  H        14.8646959060       21.5025637397       20.3526888790
  H        14.3363564424       23.1728836120       20.0365443312
  H        15.2488293367       22.2930502589       18.8071054495
  H        21.5365712324       32.6738672321       31.2289009772
  H        22.3517439267       31.9704413841       32.6242357402
  H        25.6002800550       30.4073142538       32.9478450195
  H        23.8616687548       30.4398800364       32.8202179016
  H        25.5505590844       32.5554564364       34.3240404371
  H        23.7899767773       32.5889903926       34.1950742561
  H        24.5851791576       31.2670786471       35.0796327366
  H        28.2222280782       32.5294779047       31.6970803752
  H        27.1954738721       31.8559172512       32.9645345800
  H        27.5155711683       33.5709928002       28.3379190056
  H        28.2982888791       32.6810826538       29.6129024770
  H        29.1023623306       35.0561557366       29.5944750485
  H        27.4403579433       35.6407456162       29.8364584172
  H        28.2409557503       34.7253122561       31.1170162526
  H        24.2629570897       35.0193751822       27.9478539962
  H        26.0049707865       35.0851724466       28.1980775879
  H        21.7777157329       32.7066552863       29.1299935215
  H        22.7397218379       33.5635391943       27.9623407498
  H        20.9867653563       35.0716437374       28.9249557741
  H        21.6300400949       34.8064014705       30.5630505684
  H        22.6014892587       35.6736187485       29.3697461478
  H        21.3679791084       17.4886806515       30.9618118102
  H        22.1387805675       18.5003491102       32.1807337299
  H        23.7151803282       19.8837031060       32.2910662979
  H        25.4501024162       19.8627892108       32.3969065481
  H        25.3470651716       17.8244102587       33.9138597799
  H        24.4378382641       19.1982946779       34.5876824014
  H        23.5840422495       17.8458624305       33.8066383060
  H        27.8836915757       17.3903579176       31.3982676591
  H        27.0015085296       18.4594279687       32.4876529810
  H        28.0467909661       17.2907810608       29.2555931680
  H        27.2456444334       16.4312574432       27.9684964192
  H        27.8263131712       15.2485954002       30.7709335764
  H        27.0154568897       14.3788276201       29.4660342446
  H        28.7148984521       14.8684303396       29.2778880894
  H        23.9128251226       15.1648401507       27.5246304662
  H        25.6498591804       15.0106858507       27.7904433140
  H        22.4135533911       16.6271443438       27.5989186227
  H        21.4945365954       17.4930952101       28.7982361500
  H        20.6861821364       15.1247918760       28.6234904286
  H        22.3151868469       14.5160465278       29.0038194419
  H        21.3916568271       15.3811777254       30.2354033805
  H        28.1255609179       27.7669717501       19.1436604586
  H        25.8591757228       28.4409573362       19.9283850125
  H        27.3926304683       32.3298118079       20.9870857576
  H        29.6477080689       31.6443035779       20.2189646113
  H        31.1917151125       29.9963670709       19.3990399213
  H        22.9370846557       29.9558725501       22.1591121802
  H        20.9000852996       29.1242573798       20.9929799700
  H        20.6207074096       28.7838464581       17.2197038463
  H        22.8027781514       29.7962609254       17.1939563592
  H        24.8270632425       30.6426916847       18.3436572646
  H        26.6786076272       30.4788616125       23.2019338818
  H        26.4455312361       31.7473405853       25.3345427828
  H        23.8163363461       34.4445437968       25.8924523252
  H        23.2202623736       34.0244175912       23.6234015480
  H        23.4528439666       32.7749959071       21.4945234405
  H        28.0359603089       22.8513017209       19.2184124158
  H        25.7458466967       22.1894306307       19.9403746588
  H        27.1702426085       18.2039246501       20.7696810256
  H        29.4510731707       18.8804823310       20.0775916511
  H        31.0426478191       20.5337719088       19.3742913406
  H        26.5132362482       19.8716158530       23.0637988623
  H        26.2415064326       18.4493332187       25.0919069894
  H        23.4856153505       15.8635551865       25.4908100885
  H        22.9180691391       16.4445433892       23.2352070870
  H        23.1940280347       17.8421126186       21.2049197542
  H        24.6343574865       20.1234553688       18.2229709954
  H        22.6285836758       21.1032654784       17.1447225730
  H        20.4840598402       22.1326030494       17.2352303277
  H        20.7809806838       21.6164515901       20.9966963906
  H        22.7988416904       20.6462445264       22.0898542385
  H        31.5418765040       26.5298536131       24.7746663098
  H        30.1654951808       26.7060832494       26.8437584805
  H        32.1851541839       23.2596091969       28.4699810531
  H        33.5377067082       23.0821142674       26.4005280530
  H        34.1291258001       23.7934074989       24.2083399484
  H        29.4153770143       22.9148210246       27.6774294681
  H        28.4512205490       20.8673061434       28.7195530288
  H        27.9014021912       20.4713796814       32.4579118340
  H        28.9969389319       22.5985283197       32.6195350372
  H        29.9866105943       24.6265268494       31.5951502857
  H        31.8838178526       27.2379638090       29.1615373379
  H        31.2281012728       29.4692526740       30.0218681613
  H        29.5883155625       31.0166264248       30.8552502328
  H        27.2549197210       28.0226849857       30.8112055002
  H        27.8982882232       25.7819562095       29.9308546448
  H        16.0213949581       23.3557004775       25.9487334285
  H        17.3385684470       23.5070911713       28.0457653439
  H        19.5118521506       26.8629609166       26.4288379540
  H        18.1662418129       26.7171279941       24.3349852580
  H        15.5496015718       24.0503010268       23.6888689053
  H        19.4812411346       24.7927401431       31.1917264962
  H        20.3535506832       22.7251017838       32.2470767837
  H        21.3230686539       20.5339539555       32.1204358583
  H        21.0244838293       21.0026041422       28.3621109509
  H        20.1657369901       23.0833420782       27.2929306859
  H        17.7718494297       27.4711718308       28.6771184021
  H        18.4810584887       29.6956296258       29.5096304258
  H        20.1530622644       31.2016830273       30.3603542290
  H        22.3724052058       28.1242039210       30.4556717797
  H        21.6787485843       25.8910726638       29.5950718720
