# Supplementary material for: High-throughput discovery of organic cages and catenanes using computational screening fused with robotic synthesis
Source: Nat Commun. 2018 Jul 20;9:2849. doi: 10.1038/s41467-018-05271-9 (PMC6054661; doi:10.1038/s41467-018-05271-9)
Supplement: Supplementary file 3 — Supplementary Data 1 [file 41467_2018_5271_MOESM3_ESM.zip › Computational_structures/A10_3p2.xyz]

123
XYZ
  C        25.2003058911       23.9746557387       19.0131060670
  C        23.9830996522       23.2814081185       19.0929895675
  C        22.8152255430       23.9885217942       19.3939070045
  C        22.8469631068       25.3728057357       19.6156060128
  C        24.0684727705       26.0418955413       19.5218140178
  C        25.2517474059       25.3555859442       19.2216827722
  C        26.5586707879       26.1316994201       19.1671860467
  N        26.7359308875       26.8947848495       20.3939511602
  C        21.5772070486       26.1190974064       20.0010721733
  N        21.8707405913       27.4299671322       20.5661978886
  C        23.9554925699       21.7725952721       18.9422753135
  N        24.2733594596       21.1309853613       20.2147637256
  C        24.7096090543       23.7997129558       30.2177917872
  C        25.1974084045       25.0979304002       30.4256923623
  C        24.2994051062       26.1227517480       30.7321874171
  C        22.9245396632       25.8758724734       30.8074704677
  C        22.4546118866       24.5757937849       30.6020210174
  C        23.3405341598       23.5265457937       30.3102648525
  C        22.7745660427       22.1393041936       30.0363909297
  N        23.7454625939       21.2221637035       29.4549534219
  C        21.9833958743       27.0579827008       30.9704722735
  N        22.0114645376       27.8369175144       29.7362211033
  C        26.6709792658       25.4136220992       30.2222757117
  N        26.8246889634       26.7282228574       29.5949032092
  C        26.9076920130       29.2452154410       28.1292601083
  C        26.8687283410       27.9684628630       27.5158942338
  C        26.8526991713       26.7407702838       28.3126008430
  C        26.8156640930       27.8690361252       26.1180551240
  C        26.8088040118       29.0303735348       25.3443398392
  C        26.7759913442       29.2835864851       23.9211182426
  C        26.7235805818       28.4562829769       22.8048478397
  C        26.7196806371       29.0263917844       21.5212244600
  C        26.6599163376       28.1729728621       20.3285772782
  C        26.7592199475       30.4324603627       21.3802954871
  C        26.8181465467       31.2839784687       22.4838052137
  C        26.8215088742       30.7015621355       23.7558964513
  N        26.8564458187       31.2966047484       25.0133433668
  C        26.8634546238       30.2988688520       25.9839094707
  C        26.9118744332       30.4145007716       27.3800134824
  C        27.0521300489       32.7061529925       25.2784468203
  C        22.5641164659       29.9296912342       21.9450455301
  C        22.2290858279       28.7151137647       22.5934674947
  C        21.8626261321       27.5118242944       21.8455701115
  C        22.2669237630       28.6407748277       23.9931298963
  C        22.6303636037       29.7641377793       24.7339007751
  C        22.7533577555       30.0247966107       26.1494429554
  C        22.5620296558       29.2411878160       27.2826038934
  C        22.7576331978       29.8043337687       28.5537954045
  C        22.5601387687       28.9957724143       29.7644901134
  C        23.1618023731       31.1552957511       28.6613572629
  C        23.3498523154       31.9648309420       27.5402416850
  C        23.1443621258       31.3909022190       26.2811142258
  N        23.2704641609       31.9438078879       25.0086492463
  C        22.9502234428       30.9753591798       24.0615834654
  C        22.9188250305       31.0660164872       22.6624637320
  C        23.5228325425       33.3376727058       24.7114019724
  C        25.4821841150       19.2988513874       28.0660617436
  C        24.5713708548       20.1742369283       27.4247161223
  C        23.6628834585       21.0340866138       28.1888951717
  C        24.5444673722       20.2433290981       26.0231026638
  C        25.4255317276       19.4630009814       25.2726890992
  C        25.6919435971       19.3340630149       23.8555635486
  C        25.1871735831       19.9617397556       22.7186035572
  C        25.7164561870       19.6348145691       21.4578014332
  C        25.2567756263       20.3095076936       20.2376664017
  C        26.7443018142       18.6682068181       21.3594846955
  C        27.2606267380       18.0191294775       22.4796281425
  C        26.7290919565       18.3601125344       23.7276019697
  N        27.0724637691       17.8956566806       24.9922951302
  C        26.3158330214       18.5750601489       25.9414701453
  C        26.3512989642       18.4912738410       27.3414155272
  C        28.1227172244       16.9372919215       25.2729880573
  H        26.1215751599       23.4220442034       18.8098370285
  H        21.8712276205       23.4446988137       19.4879947349
  H        24.0965039675       27.1120126976       19.7242563957
  H        27.3947596588       25.4211235349       19.0743859640
  H        26.5668066995       26.7817669744       18.2659796445
  H        20.9530034707       26.2624074100       19.1027190820
  H        20.9982779601       25.4835705441       20.7018621225
  H        24.6462965363       21.4590289379       18.1326083363
  H        22.9384449075       21.4602704751       18.6534176017
  H        25.3931547873       22.9943797585       29.9449499029
  H        24.6749591042       27.1414529705       30.8377659937
  H        21.3782003287       24.3839062120       30.6256541609
  H        22.4281373633       21.7040434036       30.9893237591
  H        21.8799733433       22.2552794057       29.3909147846
  H        22.2796770568       27.6601840182       31.8541482416
  H        20.9566277439       26.6949735578       31.1316307324
  H        27.1257661813       24.6058191694       29.6170600761
  H        27.1935887720       25.4323527730       31.1926386393
  H        26.9357404508       29.2848966198       29.2180120121
  H        26.8355409867       25.7993914757       27.7252671210
  H        26.7777390913       26.8866510046       25.6423321141
  H        26.6837226525       27.3703338852       22.8938918897
  H        26.5307596056       28.6997649830       19.3597209231
  H        26.7512436243       30.8618998262       20.3763088355
  H        26.8660713826       32.3644449583       22.3455164404
  H        26.9463846306       31.3865773960       27.8719691101
  H        28.1157923102       32.9491179226       25.4329595491
  H        26.4898360091       32.9967325403       26.1754296937
  H        26.6764705899       33.2963040095       24.4350911475
  H        22.5329756415       29.9511345569       20.8557258764
  H        21.5907262448       26.6377424999       22.4736966260
  H        22.0145851161       27.7048318505       24.4962082068
  H        22.2640832716       28.1945770160       27.2146880274
  H        22.9284480405       29.4428534348       30.7115605217
  H        23.3196695858       31.5796764124       29.6551159541
  H        23.6391748725       33.0096161326       27.6570907747
  H        23.1669457429       31.9921549207       22.1439532133
  H        24.0743123183       33.7983318403       25.5386914741
  H        22.5870661621       33.8984569637       24.5564715187
  H        24.1367800632       33.4192472452       23.8048751685
  H        25.4834626167       19.2735836172       29.1559020571
  H        22.8837768767       21.5439742795       27.5839991294
  H        23.8479257281       20.9219937108       25.5257156131
  H        24.4056382199       20.7199973828       22.7779768691
  H        25.8305908786       20.0704064875       19.3175172294
  H        27.1510382670       18.4322670861       20.3738974045
  H        28.0626380558       17.2882047521       22.3772684291
  H        27.0433443251       17.8242920797       27.8561154601
  H        29.1080475987       17.4226065913       25.3571042367
  H        27.9031974886       16.4151917378       26.2117355941
  H        28.1626613833       16.1883172456       24.4723016559
