# Supplementary material for: High-throughput discovery of organic cages and catenanes using computational screening fused with robotic synthesis
Source: Nat Commun. 2018 Jul 20;9:2849. doi: 10.1038/s41467-018-05271-9 (PMC6054661; doi:10.1038/s41467-018-05271-9)
Supplement: Supplementary file 3 — Supplementary Data 1 [file 41467_2018_5271_MOESM3_ESM.zip › Computational_structures/B1_12p8_collapsed.xyz]

408
XYZ
  C        32.0363462668       29.7469337643       27.3023899678
  C        31.5570563299       30.5415811652       28.4956421551
  C        31.6657443366       31.9491021545       28.5042251472
  C        31.1646207504       32.6953605825       29.5929102891
  C        30.7302127746       32.0174840973       30.7545002695
  C        30.6565340483       30.6092409935       30.7675813349
  C        30.9823181394       29.8844282199       29.6026380113
  C        30.6692003420       28.4008752781       29.5251559566
  N        31.6922388434       27.4120046307       29.8588868704
  C        30.2197274087       29.8715782556       32.0150657793
  C        30.3532758564       32.7903833654       32.0064478410
  N        28.9280962555       32.6954010737       32.3249245121
  C        31.0745760993       34.2069507706       29.5171385517
  C        32.3591828187       32.6475166835       27.3449759698
  N        31.6355245357       32.5270868382       26.0846039335
  C        23.1849973752       31.6201407726       27.9599321196
  C        22.8907479760       30.2690181052       28.5744235512
  C        22.9099759897       29.0948966392       27.7899817598
  C        22.5870742018       27.8509640524       28.3738877245
  C        22.3556921695       27.7640191559       29.7624230717
  C        22.3222216430       28.9344322173       30.5509087632
  C        22.5719749339       30.1874355753       29.9486689594
  C        22.5233598360       31.4551343895       30.7862917178
  N        23.7754931025       31.6718104486       31.5120370101
  C        22.0296422720       28.8356361369       32.0319913555
  C        22.1531871116       26.3947111171       30.3878772144
  N        20.8047847466       25.8117228629       30.3955576383
  C        22.4886764910       26.6112014235       27.5082223846
  C        23.2610382856       29.1551016561       26.3141893827
  N        22.2049210329       29.4908318652       25.3521197030
  C        18.9182109932       18.5004671873       30.7255305462
  C        18.7176016437       18.7273030809       29.2411758258
  C        17.7952843016       19.6971872165       28.7899697388
  C        17.6935621559       19.9947454182       27.4144443059
  C        18.5533195819       19.3554516714       26.4932369756
  C        19.3999768318       18.3146486490       26.9265495250
  C        19.4567319458       17.9867302926       28.2984522202
  C        20.3388207271       16.8341791422       28.7452978229
  N        21.7185132782       17.2607448131       28.9807961042
  C        20.2502074022       17.5356979531       25.9479971139
  C        18.5885023022       19.8067548430       25.0436541724
  N        17.8370548192       19.0580959566       24.0326551042
  C        16.6831490015       21.0077381741       26.9205921373
  C        16.9267437581       20.4457165949       29.7870069832
  N        17.3879674836       21.8215674345       29.9667505084
  C        28.6434007368       20.9218657243       26.3515883002
  C        29.7758336628       21.0066158706       27.3557016221
  C        31.1143475342       21.0175794681       26.9068912189
  C        32.1762450141       20.9818528624       27.8360727071
  C        31.8903340336       21.0214919477       29.2159976849
  C        30.5558750974       21.0879059396       29.6724597499
  C        29.5001425731       21.0839157877       28.7374436381
  C        28.0631717400       21.2530034423       29.2108701869
  N        27.5271256185       20.0538016442       29.8519425831
  C        30.2896487159       21.1859499855       31.1571528756
  C        33.0191567933       21.1520505686       30.2258264950
  N        33.2428114141       22.5748226524       30.4738247474
  C        33.6096003919       20.9262459417       27.3518253829
  C        31.4054855656       21.1670876725       25.4225248129
  N        31.5035518853       19.9842132547       24.5653391149
  C        32.4509079518       28.9174398591       20.4766997167
  C        31.4218613220       28.9022174193       19.3664638810
  C        31.8515465125       28.8812932205       18.0263186875
  C        30.9138307173       28.8112546823       16.9746891180
  C        29.5391092973       28.9462293061       17.2631809605
  C        29.0963702603       29.0117690472       18.6032458582
  C        30.0380743248       28.9184071188       19.6507912988
  C        29.5829797189       28.8497282314       21.0966848788
  N        29.7359024950       30.0538491369       21.9268945400
  C        27.6256252038       29.1663793046       18.9252720059
  C        28.5382305122       29.0705612586       16.1237220645
  N        27.5843760888       27.9652817442       16.0831825580
  C        31.4115511299       28.5823399486       15.5609733189
  C        33.3349260305       28.9725349509       17.7084233328
  N        33.9741660934       27.6630130431       17.5789226737
  C        19.6179444283       25.6816675156       15.5228805339
  C        19.7120248372       26.8205991106       16.5117168436
  C        18.7816950506       27.8820443072       16.4927833808
  C        18.8746429882       28.9236150605       17.4414825448
  C        19.9990860732       28.9898039634       18.2952021695
  C        20.9270013464       27.9286575648       18.3280631343
  C        20.7355480936       26.8177097387       17.4799545662
  C        21.6446075775       25.6052031464       17.6202437175
  N        22.9255386616       25.7862662902       16.9416640324
  C        22.1155213345       27.9466449003       19.2616711614
  C        20.2441153092       30.2433566613       19.1255960862
  N        20.1340024674       30.0265612976       20.5668585166
  C        17.7713170490       29.9593258529       17.5469319824
  C        17.7159408739       27.9421686529       15.4066910065
  N        16.7250733048       26.8769849023       15.5095278039
  C        18.1302227073       22.0479147511       14.5758308477
  C        17.7969322797       20.9210543224       15.5271203548
  C        16.5688085353       20.2291145052       15.4569688633
  C        16.3387800281       19.1042218004       16.2788726963
  C        17.3837936108       18.6210565801       17.0983626683
  C        18.5641841290       19.3749964104       17.2626729891
  C        18.7391995120       20.5499418986       16.5049613300
  C        19.9352667989       21.4475412292       16.7594001700
  N        21.1079736371       21.0971691977       15.9603304467
  C        19.6426612428       18.9469978830       18.2324338882
  C        17.2581320947       17.2637881993       17.7749463699
  N        17.0123868505       17.3637131796       19.2084825794
  C        14.9864960524       18.4184215189       16.2929558386
  C        15.4976419271       20.7287944550       14.4952903829
  N        15.1917368788       22.1256218879       14.7621490677
  C        34.6147922982       18.9584347154       17.4367677977
  C        33.2087094175       19.4998362504       17.2597060068
  C        32.9712692050       20.6690708460       16.5036019280
  C        31.6908799331       21.2633414401       16.4965500633
  C        30.6547269174       20.6821716199       17.2550792535
  C        30.8426554524       19.4360060349       17.8828157456
  C        32.1215045597       18.8412728456       17.8755119891
  C        32.3176589276       17.4912223443       18.5398027613
  N        32.2316434378       17.5576772278       20.0001533930
  C        29.6913524179       18.7551365080       18.5883939084
  C        29.3561145260       21.4428772608       17.4512893610
  N        28.3167515164       21.1161304641       16.4729222193
  C        31.4161784742       22.5289269380       15.7153268467
  C        34.0984981206       21.3234425004       15.7174764474
  N        34.4799153807       22.5942696376       16.3253856093
  C        25.7222325763       32.1787755301       35.9303776027
  C        27.0140091534       32.3094840588       35.4212828147
  C        27.2408979985       32.3183765077       34.0309940712
  C        28.6223040640       32.4608653018       33.5445482807
  C        26.1548552513       32.1667858502       33.1570071431
  C        24.8556220948       32.0091435791       33.6617667815
  C        23.6948261948       31.7975830995       32.7832657956
  C        24.6476030418       32.0284444268       35.0544052543
  C        36.2786886647       26.3030247806       30.8936713252
  C        35.2452969262       27.2298579272       30.7323055155
  C        33.9360521904       26.7952254910       30.4559485350
  C        32.8705101148       27.7817331187       30.1946355242
  C        33.6783472701       25.4201257916       30.3718845101
  C        34.7084042552       24.4836698819       30.5257302098
  C        34.4296678382       23.0425140646       30.3810776481
  C        36.0181584284       24.9362296056       30.7741365322
  C        29.8764496427       34.8734854178       22.2254406731
  C        30.3963056616       34.8378034465       23.5203656004
  C        30.7075069248       33.6083708660       24.1309916730
  C        31.3426605917       33.6031442009       25.4585448987
  C        30.4695384607       32.4167195619       23.4323593842
  C        29.9633941170       32.4431040063       22.1266387457
  C        29.7781413079       31.1989457817       21.3572619125
  C        29.6793471359       33.6831916099       21.5236270574
  C        16.0422827841       26.4857229474       29.8532887691
  C        15.7822712003       25.1154005498       29.8419657620
  C        16.8357404090       24.1860691509       29.9338601375
  C        16.5182728188       22.7520923606       29.8445287026
  C        18.1538858968       24.6514339786       30.0462341756
  C        18.4252941432       26.0271630240       30.0425873064
  C        19.8025306106       26.5494610821       30.0965193159
  C        17.3584961070       26.9395442854       29.9386685226
  C        17.6095809245       30.8198931540       24.6120990358
  C        18.6599381042       30.3972571952       25.4282954423
  C        19.9059522878       30.0552873500       24.8705628596
  C        21.0122015696       29.6908932383       25.7729295041
  C        20.0705462936       30.1099175089       23.4792875553
  C        19.0215175008       30.5328556526       22.6522282086
  C        19.1934242659       30.6267787625       21.1912957142
  C        17.7934690574       30.9041061746       23.2315545877
  C        25.6810382539       16.6705608506       31.7083815195
  C        26.3547884761       17.7155682953       31.0856027436
  C        25.7098652590       18.4807880729       30.0910835513
  C        26.3819214381       19.6319189447       29.4652595757
  C        24.3968771229       18.1644491307       29.7248502511
  C        23.7044253863       17.1178343292       30.3597302325
  C        22.3147297352       16.7870597976       30.0101900748
  C        24.3568529833       16.3802679650       31.3598732560
  C        14.4164136260       15.8029364908       22.9893473909
  C        14.6835680600       15.8788747344       21.6212462520
  C        15.7282381971       16.6927122630       21.1432963567
  C        16.0287852775       16.7116425453       19.7017495607
  C        16.4848350124       17.4436693432       22.0534078945
  C        16.2234468938       17.3743686345       23.4281572430
  C        17.0119921686       18.1518221587       24.4011038329
  C        15.1882577029       16.5391095918       23.8896145248
  C        30.9711050323       15.2073889444       24.0415695508
  C        31.0557983159       16.3625291136       24.8219836887
  C        31.3458752100       17.6057098336       24.2300869654
  C        31.3356606263       18.8194181618       25.0676376619
  C        31.5799082503       17.6686547566       22.8485109076
  C        31.4889790088       16.5161503593       22.0568169351
  C        31.6711433451       16.5750204235       20.5974330904
  C        31.1680746654       15.2854399784       22.6625843273
  C        26.1271625600       23.9572467133       13.7975658051
  C        27.0123448000       25.0170527402       13.9923046088
  C        26.7142557786       26.0324584230       14.9215114885
  C        27.6550238616       27.1509933622       15.0995622409
  C        25.5103747869       25.9760884516       15.6361864266
  C        24.6036640084       24.9272514278       15.4269802822
  C        23.3175130588       24.8665432118       16.1418825606
  C        24.9256660276       23.9138882902       14.5056606165
  C        37.9263579970       25.0727846468       18.6625287629
  C        37.1318554099       26.2162601817       18.7426995206
  C        35.8516257051       26.2399076832       18.1556969141
  C        35.0654678887       27.4818787824       18.2232068908
  C        35.3698694283       25.0933169561       17.5102819439
  C        36.1587874258       23.9373563574       17.4324737100
  C        35.6723500449       22.7148575257       16.7704881482
  C        37.4443748186       23.9400609804       18.0054109237
  C        12.0652512962       25.6213190511       15.8857160008
  C        13.0853637082       26.5751172449       15.8808336679
  C        14.4168755600       26.1907775769       15.6360134263
  C        15.4914024006       27.1991173976       15.6095298419
  C        14.7010593786       24.8435428912       15.3866045159
  C        13.6838150247       23.8811071588       15.3752548400
  C        14.0046019860       22.4724169987       15.0801764089
  C        12.3597716802       24.2794256425       15.6334050097
  C        24.8690439103       20.2022860650       13.9957986352
  C        26.0336057272       20.3942323489       14.7432035841
  C        25.9463501606       20.7523980967       16.0993341011
  C        27.1272393279       21.0083459601       16.9324816942
  C        24.6798721702       20.9029930404       16.6800050904
  C        23.5072596504       20.7427133864       15.9303511595
  C        22.2208404212       21.0078801089       16.5865131013
  C        23.6104434710       20.3830039131       14.5747268904
  H        32.9833793612       30.1445600227       26.9129152907
  H        32.2031422824       28.6924082053       27.5455923498
  H        31.3218235466       29.8114764630       26.4696106225
  H        29.7957917714       28.1670223787       30.1534933890
  H        30.3347270670       28.1512441264       28.5048163441
  H        30.6060865439       28.8462247821       32.0366083333
  H        29.1233252576       29.8266518835       32.1012950448
  H        30.5852406027       30.3714193208       32.9214301071
  H        30.5803930152       33.8558215122       31.8678821715
  H        30.9835039677       32.4520188102       32.8557567343
  H        30.1793583220       34.5707819586       30.0361005243
  H        31.9467322490       34.7121073639       29.9632410677
  H        30.9913042213       34.5521739082       28.4809225924
  H        32.5875708640       33.6985994614       27.5946412574
  H        33.3347829998       32.1525047282       27.1920604245
  H        24.0010992011       32.1286958496       28.4926116836
  H        23.4617507490       31.5522841084       26.9043224936
  H        22.3034146945       32.2782191824       28.0072057456
  H        22.3820912983       32.3243744006       30.1299330151
  H        21.6509948056       31.4359167024       31.4693083575
  H        21.4316127132       27.9503924870       32.2760950583
  H        22.9596524736       28.7880948320       32.6206488951
  H        21.4713827076       29.7064673731       32.3963168052
  H        22.7978137575       25.6579619897       29.8851641226
  H        22.5034482966       26.3859754637       31.4318093167
  H        23.4725587037       26.1384559121       27.3540152623
  H        21.8272990574       25.8572517299       27.9490542385
  H        22.0824518063       26.8483468318       26.5171653266
  H        24.0771479663       29.8733718200       26.1402736037
  H        23.6835867391       28.1950758677       25.9816120093
  H        18.9688845994       19.4583117923       31.2595369246
  H        19.8558729333       17.9771506906       30.9355051517
  H        18.1013600838       17.9127656987       31.1749501390
  H        20.3697513493       16.0820077114       27.9419799280
  H        19.9051476827       16.3232269761       29.6253575810
  H        19.9039136469       16.4924542747       25.8724963593
  H        20.2126262090       17.9449525207       24.9343113376
  H        21.3000011541       17.5064684871       26.2717697455
  H        18.2558445024       20.8528078610       24.9592528463
  H        19.6315563575       19.8358548835       24.6918352499
  H        17.0861932771       22.0322710265       26.9457900885
  H        15.7798154857       21.0104225633       27.5426980219
  H        16.3628886074       20.7962174704       25.8935676194
  H        15.8621504087       20.4039299428       29.4774809935
  H        16.9797998680       19.9540092144       30.7674695787
  H        28.2085701011       21.9094961508       26.1275048269
  H        28.9742393812       20.4849461283       25.4029358455
  H        27.8311653863       20.2855956990       26.7252568549
  H        27.4186938654       21.6033160600       28.3860366884
  H        28.0450511366       22.0531803721       29.9696321874
  H        30.7531214453       22.0920538975       31.5745025926
  H        29.2233724438       21.1848975935       31.3953269353
  H        30.7221116993       20.3250679137       31.6895269463
  H        32.7230876097       20.6921564917       31.1800830685
  H        33.9364745441       20.6346721438       29.8919860548
  H        34.0958887219       21.9136089110       27.4092589325
  H        33.6829125119       20.5748409499       26.3173201806
  H        34.2112167372       20.2389143504       27.9601185884
  H        30.6351642747       21.8054218425       24.9600094034
  H        32.3358236780       21.7364970816       25.2746004481
  H        32.0046691228       28.8040344333       21.4688285995
  H        33.0000780330       29.8718641816       20.4924043976
  H        33.1926147942       28.1174059678       20.3455419031
  H        30.1254955334       28.0451774485       21.6158152211
  H        28.5256350076       28.5524760225       21.1623982392
  H        27.1579341715       28.1936385686       19.1398632899
  H        27.4693668712       29.8166711839       19.7963916712
  H        27.0626314294       29.5882080908       18.0867176627
  H        27.9522948838       29.9929931526       16.2784553813
  H        29.0628067124       29.1966136752       15.1619533711
  H        31.5751575515       29.5234837340       15.0102630238
  H        32.3548433700       28.0243135082       15.5681017186
  H        30.6987500152       27.9866813397       14.9791172459
  H        33.4583682489       29.4834617369       16.7406349660
  H        33.8450315764       29.6052247381       18.4589409039
  H        19.1531037560       24.7964193367       15.9828329463
  H        20.6088548918       25.3853226075       15.1551502872
  H        18.9957554886       25.9287598871       14.6577101817
  H        21.1239774684       24.6878144563       17.2880216504
  H        21.8701762351       25.4663487614       18.6901948781
  H        22.3238785651       28.9460291525       19.6548948118
  H        21.9287635571       27.3118714883       20.1427274535
  H        23.0134927351       27.5693260274       18.7562258609
  H        19.5927029398       31.0657478858       18.7837053818
  H        21.2796460743       30.5731464891       18.9358724395
  H        17.6739787779       30.3293258971       18.5738149746
  H        16.7989126542       29.5291271309       17.2807738322
  H        17.9349948070       30.8338333980       16.8963614785
  H        18.2197247021       27.8075385403       14.4335836593
  H        17.2489120229       28.9414751702       15.3702640489
  H        17.8527210601       23.0295722637       14.9865826579
  H        17.5833919071       21.9546697174       13.6307790262
  H        19.2030954798       22.0541938364       14.3464336338
  H        20.1701481291       21.4664889355       17.8405025563
  H        19.6649189173       22.4790913952       16.4853164025
  H        20.5995897476       18.7787908772       17.7163690090
  H        19.8184759930       19.7280212618       18.9872617312
  H        19.3763636842       18.0455836611       18.7895333498
  H        18.2196311081       16.7372957211       17.6533423568
  H        16.5043138621       16.6388222544       17.2624699140
  H        14.8501183569       17.7257766348       15.4469259048
  H        14.8327768449       17.8496738429       17.2159177518
  H        14.1730161821       19.1532373171       16.2443355105
  H        14.6004708447       20.0872793272       14.5169581450
  H        15.8963312827       20.6756466410       13.4661005137
  H        34.7420282970       18.5179099381       18.4329255062
  H        34.8721459474       18.1861583540       16.6934775842
  H        35.3650134362       19.7517224952       17.3537261837
  H        33.3138877515       17.1002558275       18.2917629993
  H        31.5951333416       16.7605752226       18.1218947903
  H        29.7340272756       17.6652817522       18.4635960097
  H        29.7149815308       18.9461755918       19.6724933034
  H        28.7210860657       19.0824493928       18.2019123811
  H        29.5610636613       22.5188275276       17.3438616841
  H        28.9962420218       21.3049814010       18.4888659801
  H        30.3992917772       22.5252501208       15.3031100501
  H        31.5314300618       23.4226930974       16.3479924370
  H        32.1157410203       22.6587427937       14.8826833405
  H        33.7386626803       21.5417044517       14.6984927083
  H        34.9563143456       20.6387218734       15.6026862170
  H        25.5547089645       32.1849371643       37.0080607034
  H        27.8617590868       32.4144292739       36.1021544628
  H        29.4059057094       32.3406984612       34.3228031900
  H        26.3232201785       32.1557623153       32.0799893612
  H        22.7178300732       31.7395373557       33.3071344328
  H        23.6346109827       31.9103683805       35.4455472801
  H        37.2928607724       26.6484323474       31.0987730690
  H        35.4534772096       28.3001052446       30.8002048735
  H        33.1597516107       28.8475064322       30.2712141441
  H        32.6678535541       25.0767489855       30.1524641950
  H        35.3049493608       22.3922906668       30.1726847613
  H        36.8295118098       24.2124530196       30.8795323759
  H        29.6408307483       35.8300750397       21.7572420552
  H        30.5806845670       35.7684984066       24.0618972691
  H        31.5905668079       34.6038867987       25.8721729865
  H        30.7118947292       31.4610339354       23.8960048277
  H        29.7011988565       31.3202467922       20.2596570699
  H        29.2997667353       33.7074232870       20.4996458330
  H        15.2205137989       27.1990480895       29.7788161864
  H        14.7557111229       24.7541089833       29.7474603968
  H        15.4531877602       22.5217767652       29.6300629953
  H        18.9755284229       23.9379588142       30.1088487914
  H        19.9138703882       27.6212213954       29.8430947418
  H        17.5711149863       28.0108557414       29.9234266085
  H        16.6497543571       31.0923105562       25.0529682056
  H        18.5267170234       30.3469554445       26.5113770885
  H        20.7467773515       29.6256529006       26.8450216610
  H        21.0304482014       29.8406382839       23.0391980682
  H        18.4537820031       31.2658782393       20.6642013386
  H        16.9787478841       31.2480394615       22.5901846782
  H        26.1806385159       16.0819148050       32.4791487270
  H        27.3785433114       17.9744034689       31.3566178442
  H        25.8152905035       20.1349167626       28.6548359710
  H        23.8773061537       18.7403728843       28.9563151269
  H        21.8075433019       16.0818087646       30.7019436407
  H        23.8241891785       15.5698544480       31.8627756786
  H        13.6098426021       15.1656217529       23.3542184012
  H        14.0903586889       15.2946873977       20.9139904892
  H        15.3573982833       16.0976088197       19.0644830972
  H        17.2902624879       18.0806776623       21.6889391560
  H        16.8432987402       17.9039462515       25.4666327076
  H        14.9882019265       16.4766628185       24.9617726335
  H        30.7342713243       14.2498634032       24.5070838704
  H        30.8738279106       16.3117742142       25.8978228442
  H        31.1388529066       18.6628735384       26.1452871023
  H        31.8044741814       18.6285364413       22.3837057071
  H        31.2720049281       15.7038411245       20.0353632842
  H        31.0785358580       14.3893082444       22.0444751697
  H        26.3712501847       23.1606856334       13.0942635832
  H        27.9495039886       25.0587177132       13.4324779649
  H        28.4295759019       27.2518865282       14.3104767915
  H        25.2679990865       26.7642631630       16.3485639746
  H        22.7029109879       23.9644126361       15.9436076077
  H        24.2305048996       23.0877598017       14.3478176117
  H        38.9196532117       25.0631924108       19.1128864598
  H        37.5039501694       27.1071199461       19.2536495835
  H        35.4973780067       28.2804338052       18.8623359263
  H        34.3756334816       25.0996246773       17.0640403627
  H        36.4129109970       21.8913104830       16.6901945430
  H        38.0615178545       23.0410102519       17.9411267140
  H        11.0363404678       25.9256070209       16.0818411417
  H        12.8525762438       27.6257272405       16.0693194380
  H        15.1628922061       28.2587329855       15.6580098789
  H        15.7275533153       24.5397045772       15.1874277280
  H        13.1661119702       21.7475813244       15.1445412560
  H        11.5606062116       23.5346994687       15.6282988398
  H        24.9428050635       19.9162040882       12.9454485100
  H        27.0213084432       20.2754291639       14.2966602435
  H        26.9150139592       21.1356398205       18.0147035483
  H        24.6056684848       21.1854749064       17.7338258324
  H        22.2780969421       21.1672454182       17.6833500489
  H        22.6953704108       20.2556754860       13.9954714237
