# Supplementary material for: High-throughput discovery of organic cages and catenanes using computational screening fused with robotic synthesis
Source: Nat Commun. 2018 Jul 20;9:2849. doi: 10.1038/s41467-018-05271-9 (PMC6054661; doi:10.1038/s41467-018-05271-9)
Supplement: Supplementary file 3 — Supplementary Data 1 [file 41467_2018_5271_MOESM3_ESM.zip › Computational_structures/B21_6p4.xyz]

204
XYZ
  C        32.2260435097       29.2776955033       19.4897623570
  C        32.4842222486       29.6011629982       20.9459466284
  C        33.1678044105       28.6937507145       21.7777269471
  C        33.3482713833       28.9749334531       23.1477972969
  C        32.8980911661       30.2033658253       23.6725066157
  C        32.1948112297       31.1106681707       22.8503286114
  C        32.0289199270       30.8237240814       21.4816122586
  C        31.4259047162       31.8660005462       20.5532221725
  N        30.0284396375       31.5964906949       20.2291973027
  C        31.6122296237       32.3783370899       23.4422010569
  C        33.2526720349       30.5857881607       25.0986267966
  N        32.3671009984       30.2124385320       26.1997833041
  C        34.0163143199       27.9519713194       24.0423199611
  C        33.7764067450       27.4331682558       21.1846512103
  N        32.8820208288       26.2831622692       21.2872447432
  C        18.7344580507       32.7130909869       20.6697082066
  C        18.2689014652       31.5170104340       19.8666449379
  C        17.2793522249       30.6608840106       20.3940468722
  C        16.8763126559       29.5119441210       19.6856172075
  C        17.4129314465       29.2601785173       18.4036288879
  C        18.4178033972       30.0986092930       17.8796856362
  C        18.8164612399       31.2437413482       18.5985178133
  C        19.7957463747       32.2185748213       17.9659757803
  N        21.1859128550       31.8558902680       18.2282044538
  C        19.0800665705       29.7752759915       16.5573159112
  C        16.8391933978       28.1502779843       17.5381246059
  N        17.4461459565       26.8211484311       17.5423054980
  C        15.8810049568       28.5467610574       20.2968619588
  C        16.5949633754       31.0300060142       21.7009304015
  N        17.3952522224       30.6884305357       22.8741531775
  C        25.1006946212       18.3778988027       17.5828545374
  C        24.7535167950       17.8038213816       18.9414092490
  C        25.7679205513       17.5171002770       19.8756558589
  C        25.4412236475       17.0667764509       21.1723774862
  C        24.0917154626       16.8523381068       21.5116977065
  C        23.0686949120       17.1363109640       20.5836254248
  C        23.4050115607       17.5651066173       19.2839731100
  C        22.3207509863       17.6811816709       18.2269252589
  N        21.6009053270       18.9389208837       18.0474044835
  C        21.6189369351       16.9917955275       20.9965172781
  C        23.7295371687       16.2509162462       22.8600001424
  N        23.4324796204       17.2722570909       23.8616156674
  C        26.5450286724       16.8285479422       22.1809104333
  C        27.2295521544       17.6176662906       19.4696365918
  N        27.8699101016       18.8354298921       19.9595109981
  C        23.4015116556       28.8298503671       32.7499196572
  C        23.2611031119       27.3227283600       32.7405381434
  C        22.0063548869       26.7385631371       32.4698082274
  C        21.8763064809       25.3394978634       32.3806436182
  C        23.0006242434       24.5203290326       32.6163206996
  C        24.2585781844       25.0933186315       32.8857148167
  C        24.3748563743       26.4961646615       32.9944081993
  C        25.6751378322       27.1161728848       33.4759762904
  N        26.6764340061       27.5614134161       32.5095937518
  C        25.4839423813       24.2159938527       33.0448157039
  C        22.8298989532       23.0095438611       32.6414153398
  N        22.7908654800       22.4274514984       31.3026920437
  C        20.5484247740       24.7048850574       32.0271645143
  C        20.7771697387       27.6261419636       32.3460741932
  N        20.5806617733       28.1246321282       30.9868537345
  C        26.8099665212       33.3929281298       20.1488232751
  C        27.7849590534       32.4186374958       20.0625076229
  C        29.1843988363       32.5500522715       20.3965354981
  S        27.1709310225       30.8985751627       19.4236355261
  C        25.6009093503       31.5895506246       19.2727458472
  S        24.0903699320       30.9880078290       18.7054027132
  C        23.3426278408       32.5481552481       19.0231495902
  C        21.9444546991       32.7624633396       18.7305567310
  C        24.2309503835       33.4681650591       19.5441499109
  C        25.5410791425       32.9341325222       19.6959522937
  C        31.4966237854       23.6950498098       19.0547652671
  C        31.7865433328       24.4668648883       20.1624208879
  C        32.6410370618       25.6303400999       20.2079487037
  S        31.0023407776       23.8779311905       21.6231487851
  C        30.2902000723       22.5895348467       20.7293961497
  S        29.2450483062       21.2872734520       21.1507380954
  C        29.2511421330       20.7334179498       19.4804096397
  C        28.5267794419       19.5396664235       19.1096638554
  C        30.0249344050       21.5289596966       18.6588040365
  C        30.6338927764       22.6060595870       19.3608219463
  C        29.1802985360       28.5739580344       27.0403316576
  C        30.3968843457       29.2276643394       27.0670782178
  C        31.2606556971       29.5992503646       25.9672403946
  S        30.9225934953       29.6191520733       28.7017406585
  C        29.4982171940       28.8963229633       29.3377671127
  S        28.9075534940       28.6761350112       30.9374719823
  C        27.4754237137       27.8703477707       30.3031784195
  C        26.4818791832       27.4073091802       31.2479177011
  C        27.4775400349       27.7869777176       28.9243792196
  C        28.6417063275       28.3733712064       28.3455263201
  C        21.2926642782       22.4002588232       19.2614491850
  C        21.1454608690       21.1985954639       18.5959688224
  C        21.8793290947       19.9635205673       18.7722034417
  S        19.8619707638       21.2445658552       17.3903919370
  C        19.5343398220       22.8847072644       17.7930598517
  S        18.3946710180       24.0328710136       17.2084485358
  C        19.0271251585       25.2385247314       18.3259273104
  C        18.4308613414       26.5573253666       18.3256829367
  C        20.0629591859       24.7530735733       19.1005341878
  C        20.3715252424       23.3912064385       18.8097946820
  C        17.8803565375       28.2298594400       28.4746510807
  C        19.0917229671       28.3854616065       29.1198734534
  C        19.4305446025       27.9308180363       30.4495853242
  S        20.2700345620       29.2557662715       28.1451337118
  C        19.1168875082       29.4095586676       26.8747882278
  S        19.1602317311       30.1340810511       25.3126212906
  C        17.4909052706       29.6512852536       25.0341376173
  C        16.8250594355       30.0081969498       23.8020529175
  C        16.9507299344       28.9656441440       26.1048310173
  C        17.8739803836       28.8147804780       27.1772558419
  C        24.3432667127       19.6447365185       29.4483983217
  C        23.5883715995       20.7491296633       29.7911152109
  C        23.5770199339       21.4413949980       31.0598651074
  S        22.5115807162       21.2616386924       28.4966250392
  C        23.0849586779       19.9775569135       27.5022390031
  S        22.7104378734       19.4538277189       25.9044297172
  C        23.8714893516       18.1408387367       26.0554945424
  C        24.0712618271       17.2056932248       24.9733964149
  C        24.5059940522       18.1310551059       27.2816106078
  C        24.0658100954       19.1830596588       28.1316466796
  H        32.1122658923       28.1997641171       19.3319555237
  H        33.0478757927       29.6216183226       18.8395471108
  H        31.2992552927       29.7484274815       19.1427664189
  H        31.9850192499       31.8457275734       19.6029800069
  H        31.5649184639       32.8802405439       20.9695522440
  H        30.6465670427       32.6210914193       22.9819347522
  H        32.2725575866       33.2495548803       23.3013161761
  H        31.4306653609       32.2738299595       24.5180680531
  H        33.3892442551       31.6770088550       25.1697539398
  H        34.2445622789       30.1783689737       25.3519997759
  H        33.7188725906       26.9354018165       23.7560602201
  H        33.7373129299       28.0856407733       25.0935023234
  H        35.1161652704       28.0069696390       23.9829431805
  H        34.6912423830       27.1848434105       21.7449627894
  H        34.0930856747       27.6177418214       20.1409319768
  H        18.1407415448       33.6150339069       20.4452004108
  H        18.6601669302       32.5163886393       21.7451722718
  H        19.7835800776       32.9513667774       20.4638081137
  H        19.6564218494       32.2009081630       16.8737828102
  H        19.5701253923       33.2517840320       18.2901298122
  H        18.6408884626       30.3491855383       15.7241387669
  H        18.9915079502       28.7125279775       16.3058405273
  H        20.1509044259       30.0116421378       16.5943638724
  H        16.8293382360       28.4782986680       16.4861746305
  H        15.7739996910       28.0027953111       17.7789113830
  H        15.9749375710       27.5436503608       19.8651594477
  H        16.0454045478       28.4416572589       21.3764754478
  H        14.8378525476       28.8723993230       20.1531532764
  H        15.5844889568       30.5854262306       21.7476209237
  H        16.4499763943       32.1229565594       21.7184822241
  H        25.9439228814       19.0760793526       17.6531078924
  H        25.3797784192       17.5969571352       16.8567431667
  H        24.2616131750       18.9393397194       17.1562436412
  H        22.7331804293       17.4179394381       17.2395754939
  H        21.5514997137       16.9123203623       18.4052118113
  H        21.2673050407       15.9494446019       20.9178657127
  H        21.4806888564       17.3110788187       22.0370479630
  H        20.9566263210       17.6084287927       20.3785264081
  H        22.8221951595       15.6385461923       22.7410481039
  H        24.5267772982       15.5619277394       23.1967025073
  H        26.1977487781       16.9980324235       23.2057052135
  H        27.3830340065       17.5144616123       22.0123784591
  H        26.9328033184       15.7972821705       22.1299168165
  H        27.7718023574       16.7681383812       19.9171664906
  H        27.3358634436       17.5072795876       18.3752985510
  H        22.7758190694       29.2808835957       31.9696394141
  H        23.0964308234       29.2668206657       33.7155826394
  H        24.4337086356       29.1444900901       32.5595616230
  H        25.4511425630       27.9908657529       34.1080457262
  H        26.1909401919       26.4219312168       34.1584567982
  H        26.4046822548       24.7654914748       32.8176635641
  H        25.4498717310       23.3622014557       32.3568126949
  H        25.5819098270       23.8124553085       34.0657157087
  H        23.6072356104       22.5422541699       33.2726014204
  H        21.8647884460       22.7771534747       33.1212845378
  H        20.6957755491       23.7655290200       31.4823601004
  H        19.9516372159       25.3555858673       31.3788559691
  H        19.9440207069       24.4884576102       32.9239814767
  H        20.9114024063       28.5048824542       32.9962143829
  H        19.8838380288       27.0946843044       32.7239818186
  H        27.0129686079       34.3971040916       20.5187986320
  H        29.4810282324       33.5431819062       20.7908447677
  H        21.5733364256       33.7807604557       18.9660218226
  H        23.9399312882       34.4859002188       19.8006894010
  H        31.8970862542       23.9128333125       18.0655619949
  H        33.0829568100       25.9176404722       19.2320404338
  H        28.5946886056       19.2649311898       18.0374664637
  H        30.1465365425       21.3319297168       17.5944720258
  H        28.7052469410       28.2534713218       26.1139384395
  H        30.9192950088       29.3219782953       24.9530817266
  H        25.5762166049       26.9355444270       30.8246109576
  H        26.6688135020       27.3216104621       28.3622531182
  H        22.0379330835       22.5521263502       20.0412690646
  H        22.6634386261       19.9621368379       19.5516411126
  H        18.8699817115       27.2970792942       19.0201269659
  H        20.5747308869       25.3623401188       19.8445389932
  H        17.0344669055       27.7159939349       28.9293928995
  H        18.6115450529       27.4026777589       30.9792949309
  H        15.7734920407       29.6645034815       23.7243056379
  H        15.9268168604       28.5941045166       26.1086049376
  H        25.0595221044       19.1874562746       30.1297974986
  H        24.2832538283       21.0442865852       31.8168905503
  H        24.8217283250       16.4152222634       25.1786249003
  H        25.2556863087       17.3873931528       27.5485139539
