# Supplementary material for: High-throughput discovery of organic cages and catenanes using computational screening fused with robotic synthesis
Source: Nat Commun. 2018 Jul 20;9:2849. doi: 10.1038/s41467-018-05271-9 (PMC6054661; doi:10.1038/s41467-018-05271-9)
Supplement: Supplementary file 3 — Supplementary Data 1 [file 41467_2018_5271_MOESM3_ESM.zip › Computational_structures/B14_3p2.xyz]

138
XYZ
  C        24.7216476259       28.0292803285       19.9593141841
  C        24.4899790854       26.5387283248       19.8373708191
  C        23.2014333301       25.9708181033       19.9522407459
  C        23.0349618438       24.5684250903       19.9395961934
  C        24.1468643098       23.7294866206       19.7027189016
  C        25.4370617379       24.2883485217       19.5849218468
  C        25.6034587934       25.6859676662       19.6814025949
  C        27.0144986091       26.2300145079       19.8597141019
  N        27.3406553093       25.9467472320       21.2621839831
  C        26.6640792388       23.4155755112       19.4361706810
  C        23.9611114037       22.2265259159       19.7430610968
  N        24.0733174243       21.5804052623       21.0697022068
  C        21.6704358660       23.9808102539       20.2322313784
  C        21.9869557281       26.8403853047       20.2531277521
  N        21.7837860087       26.8176895516       21.7016890886
  C        27.0213028766       23.4995800884       30.0380337812
  C        25.7681001207       24.3317545051       30.1959414081
  C        24.4810080799       23.7532284804       30.1410223794
  C        23.3295254597       24.5694691389       30.1872292407
  C        23.4596388026       25.9605188317       30.3969854244
  C        24.7413944643       26.5476359185       30.4528789703
  C        25.8855389354       25.7327651131       30.3212562419
  C        27.2242434002       26.4110878159       30.0646661127
  N        27.1627396515       26.8154725490       28.6540470145
  C        24.9190597720       28.0461443684       30.5663341541
  C        22.2195878297       26.8295886539       30.3886972153
  N        21.7678234561       27.3246994131       29.0701587823
  C        21.9691185549       23.9459008408       29.9544469388
  C        24.3021513781       22.2634122065       29.8732590157
  N        24.0826356586       22.0966603283       28.4367832710
  C        24.3990300691       24.9525535183       25.7138656057
  C        24.2744814654       25.1675874076       24.3164961396
  C        25.3038474489       25.7350539162       23.6076261633
  C        26.5180950821       26.1394699191       24.2472492225
  C        27.5946102959       26.7236061136       23.5327309817
  C        27.4885973508       26.9281536192       22.0678291773
  C        28.7531534215       27.1680867984       24.2087322044
  C        29.8549143388       27.7598129303       23.5154693265
  C        30.9778252353       28.1877499952       24.1849319808
  C        31.0687668899       28.0423982615       25.5952817164
  C        30.0344562226       27.4707138179       26.2982956869
  C        28.8531858978       27.0060131023       25.6402744170
  C        27.7865943048       26.4193838129       26.3559568349
  C        27.9288807158       26.2238131914       27.8195658134
  C        26.6186011637       25.9792491151       25.6871354126
  C        25.5326487610       25.3522720315       26.3772126573
  C        18.9389806850       25.9804365051       26.0868456088
  C        18.8168848920       26.1202005892       24.6800544665
  C        19.8103853132       26.7321361252       23.9563546109
  C        20.9833549288       27.2529834819       24.5882958407
  C        22.0122119443       27.8923807459       23.8493399649
  C        22.0308873851       27.8801649459       22.3737912066
  C        23.1130181808       28.4867877883       24.5215381954
  C        24.1512518648       29.1831583417       23.8264103355
  C        25.2556201146       29.6749415054       24.4804921915
  C        25.3963145444       29.4920138195       25.8789834372
  C        24.4177173377       28.8374625094       26.5868686860
  C        23.2519703049       28.3124405726       25.9491136210
  C        22.2606597727       27.6114654502       26.6835592923
  C        22.5781633560       27.2408112634       28.0794301166
  C        21.0946639921       27.1336651712       26.0297810274
  C        20.0423174266       26.4741963480       26.7390642637
  C        21.3244203285       20.4643610079       24.2217178374
  C        21.4125780016       20.3162234288       25.6298218536
  C        22.5690858440       20.6498379232       26.2911515065
  C        23.7154254934       21.1395790092       25.5899449173
  C        24.9193658360       21.4767260062       26.2622045684
  C        24.9960638548       21.5352901491       27.7352931518
  C        26.0667112725       21.8684299356       25.5219400462
  C        27.3150783511       22.1795695031       26.1477717579
  C        28.3875595347       22.6496837488       25.4284798756
  C        28.2778037297       22.8439769548       24.0287459926
  C        27.1010021336       22.5467793584       23.3853233445
  C        25.9604838390       22.0562604975       24.0932107585
  C        24.7380031485       21.7872978842       23.4251979977
  C        24.6100309566       22.2471534129       22.0251916161
  C        23.6313638480       21.2684541560       24.1471255418
  C        22.4011666396       20.9242970949       23.5047247433
  H        25.3994573051       28.3986725079       19.1789038606
  H        23.7991066807       28.6102879882       19.8798690033
  H        25.1789129305       28.2776807748       20.9305235432
  H        27.0909767145       27.3024720756       19.6137629264
  H        27.7264129602       25.6917242535       19.2190220062
  H        26.4427200526       22.3499680562       19.5444691945
  H        27.1353583253       23.5550504890       18.4502243494
  H        27.4123319508       23.6734554684       20.1974619541
  H        24.6754360318       21.7144637600       19.0809909227
  H        22.9767815404       21.9456045519       19.3448446098
  H        21.0260292605       23.9789057808       19.3375171403
  H        21.7355260078       22.9499901257       20.5936580775
  H        21.1643956809       24.5577425250       21.0154807572
  H        22.1011305723       27.8628571447       19.8542372459
  H        21.0949626856       26.4106756494       19.7746506309
  H        27.4547391019       23.6259134352       29.0327612269
  H        27.7939419609       23.7883496076       30.7619516445
  H        26.8401007205       22.4304097744       30.1774583441
  H        28.0824749409       25.7527996161       30.2792109858
  H        27.3343885689       27.3126673425       30.6826530580
  H        25.3803643690       28.3208003045       31.5281958840
  H        25.5774168316       28.4157163841       29.7688457060
  H        23.9749870192       28.5928066279       30.4888283385
  H        21.3657452646       26.2948574083       30.8264904061
  H        22.3422055152       27.7130910276       31.0330889597
  H        21.5693975090       23.4829405907       30.8719257763
  H        21.2342416923       24.6792644334       29.6084960057
  H        22.0299319570       23.1716022556       29.1805425479
  H        25.1550137959       21.6704124328       30.2453623190
  H        23.4083636724       21.8981742554       30.3999655253
  H        23.5932825448       24.4668703112       26.2656620389
  H        23.3554009265       24.8858626250       23.8011490494
  H        25.1958910103       25.8757242993       22.5350995737
  H        27.5061562236       27.9791650401       21.7081537347
  H        29.8041466269       27.8589897544       22.4305327559
  H        31.8040545767       28.6375176527       23.6326300634
  H        31.9606077151       28.3890542223       26.1190084302
  H        30.1043706861       27.3800742334       27.3828392873
  H        28.7170946476       25.5156169956       28.1530614949
  H        25.6040360076       25.1992198080       27.4516553889
  H        18.1478919491       25.4877801976       26.6543047585
  H        17.9289184321       25.7417157613       24.1712533481
  H        19.7166705989       26.8228799377       22.8777232953
  H        22.3349969609       28.8154236369       21.8668215122
  H        24.0779183709       29.3194848265       22.7495379751
  H        26.0339167456       30.1954949650       23.9204845325
  H        26.2864239126       29.8576510868       26.3915898803
  H        24.5396505873       28.7088989316       27.6605171025
  H        23.5959732532       26.8298253453       28.1994587429
  H        20.1213555380       26.4035296083       27.8209400288
  H        20.3996297507       20.2022702089       23.7052971543
  H        20.5577888758       19.9346603340       26.1905348011
  H        22.6239792345       20.5467507739       27.3713429131
  H        25.9116930905       21.1334598428       28.2094313754
  H        27.4204320655       22.0574554154       27.2238887437
  H        29.3235777533       22.8854457179       25.9369882091
  H        29.1212508813       23.2421764300       23.4640922757
  H        27.0347396410       22.6966635275       22.3096570583
  H        24.9928191322       23.2710768043       21.8691018865
  H        22.3506569797       21.0039163671       22.4216387748
