# Supplementary material for: High-throughput discovery of organic cages and catenanes using computational screening fused with robotic synthesis
Source: Nat Commun. 2018 Jul 20;9:2849. doi: 10.1038/s41467-018-05271-9 (PMC6054661; doi:10.1038/s41467-018-05271-9)
Supplement: Supplementary file 3 — Supplementary Data 1 [file 41467_2018_5271_MOESM3_ESM.zip › Computational_structures/A8_3p2.xyz]

111
XYZ
  C        24.2747649756       25.8927309185       20.1470647101
  C        25.5223837307       25.2601007592       20.2171841401
  C        26.6770340072       26.0519660202       20.2653468840
  C        26.6032035539       27.4503913268       20.2250299217
  C        25.3406946225       28.0535257423       20.1522293394
  C        24.1676137695       27.2888645577       20.1037357170
  C        22.8161824730       27.9562617334       19.9949592190
  N        22.1131467934       28.3235921502       21.2237153603
  C        27.8578448590       28.2935571332       20.2447264510
  N        28.3937036878       28.7302413691       21.5331692600
  C        25.6202419906       23.7534773933       20.2368265949
  N        25.6101948911       23.0715225416       21.5295683348
  C        23.7803254496       26.1990217526       29.8474650386
  C        25.0082532243       25.5297903988       29.9311250232
  C        26.1856131711       26.2892369607       29.9666210400
  C        26.1504907228       27.6892110079       29.9410524749
  C        24.9068084657       28.3289174653       29.8563572683
  C        23.7122860633       27.5983488609       29.8177603461
  C        22.3776149999       28.3033152324       29.7541007195
  N        21.7953930116       28.5859422822       28.4428671872
  C        27.4278274936       28.4933120344       30.0091892071
  N        28.0909854770       28.8619625346       28.7588592448
  C        25.0629361374       24.0209493769       29.9909812033
  N        25.1765810297       23.2706863200       28.7407372346
  C        32.7991076721       32.5627126169       24.3720411507
  N        33.7343067543       32.3788269195       25.3203131694
  C        33.4771771240       31.4233844368       26.2305871735
  C        32.3223841746       30.6402498012       26.2374724505
  C        31.3505782330       30.8351367565       25.2429296324
  C        31.6131149798       31.8319207402       24.2895189651
  C        30.1106730896       30.0251036817       25.2017608569
  C        29.4628858075       29.6569744032       26.3896484230
  C        28.2913785169       28.8852350694       26.3677750624
  C        27.6159469061       28.5103369235       27.6238061703
  C        27.7661433234       28.4760291682       25.1321671992
  C        28.3974016076       28.8342845512       23.9310462584
  C        27.8414816088       28.3940027133       22.6374197362
  C        29.5670309462       29.6091961633       23.9779695378
  C        16.4890070882       30.4670242756       23.6086237161
  N        16.1310568625       31.4299010522       24.4757675424
  C        17.0332827248       31.7492913655       25.4195169114
  C        18.2854505221       31.1455773268       25.5377618890
  C        18.6534521518       30.1391006843       24.6303688990
  C        17.7152045386       29.8030445647       23.6411199557
  C        19.9702797222       29.4665289629       24.7109035516
  C        20.5535912879       29.1879429267       25.9546245961
  C        21.8029296805       28.5566025093       26.0443233679
  C        22.3986559423       28.2643239345       27.3610421157
  C        22.4761164519       28.2022549997       24.8649341914
  C        21.9086222184       28.4697602899       23.6095099084
  C        22.6242074920       28.0986257055       22.3752203217
  C        20.6568457337       29.0999847583       23.5446718636
  C        25.0127870467       17.3426662220       26.2216780740
  N        25.7849590932       16.6406928151       25.3737393503
  C        26.4809842245       17.3545527774       24.4718961738
  C        26.4399693575       18.7455847430       24.3763827104
  C        25.6321908857       19.4724677203       25.2648459288
  C        24.9046218446       18.7331200147       26.2107893840
  C        25.5513640651       20.9500375619       25.2105707281
  C        25.5865624083       21.6258424501       23.9829011923
  C        25.5031392403       23.0254546528       23.9252718170
  C        25.5189747559       23.7229597880       22.6268088066
  C        25.3888562491       23.7558680983       25.1182653546
  C        25.3543816107       23.0981907268       26.3573611252
  C        25.2382330748       23.8664150865       27.6098910885
  C        25.4358703268       21.6982232949       26.3901995566
  H        23.3677471605       25.2839972633       20.0958400173
  H        27.6567990228       25.5678110578       20.3054274678
  H        25.2710473329       29.1437673038       20.1031014694
  H        22.9012307412       28.8826483550       19.4022170748
  H        22.1244384026       27.3121340998       19.4264826144
  H        28.6784687360       27.7575941720       19.7384205932
  H        27.7022407194       29.2097538988       19.6507143519
  H        26.5419601081       23.4291259991       19.7250954518
  H        24.7947295179       23.3147369311       19.6513660417
  H        22.8539528614       25.6180270351       29.8334061745
  H        27.1493930332       25.7788307471       30.0470298967
  H        24.8667022911       29.4217436290       29.8491054180
  H        22.4387757899       29.2723116064       30.2776393153
  H        21.6195577634       27.7235272485       30.3070862930
  H        28.1804678626       27.9541214213       30.6086178506
  H        27.2489283831       29.4372466880       30.5510962192
  H        25.9118225502       23.7007452772       30.6183594720
  H        24.1648403422       23.6333007523       30.5007068297
  H        33.0096831708       33.3450071999       23.6370391946
  H        34.2429076122       31.2729777983       26.9970789953
  H        32.1930787255       29.8682297527       26.9972433409
  H        30.8916441985       32.0519351654       23.5014152320
  H        29.8434145300       29.9806569355       27.3585461104
  H        26.6901176866       27.9143892675       27.5174756099
  H        26.8546391650       27.8719553281       25.1050218364
  H        26.9314025002       27.7668759104       22.6889922449
  H        30.0547248781       29.8573751028       23.0351847096
  H        15.7479670936       30.2084811176       22.8466537165
  H        16.7383344084       32.5381225242       26.1175759148
  H        18.9759889514       31.4721850816       26.3165898100
  H        17.9278732623       29.0158604148       22.9164752609
  H        20.0385430667       29.4352253013       26.8829053376
  H        23.3825564799       27.7589993122       27.3476766509
  H        23.4517764266       27.7114290183       24.9244596152
  H        23.6117521570       27.6196232597       22.5122606209
  H        20.2458586588       29.3200062163       22.5593526396
  H        24.4443699047       16.7563269821       26.9494736913
  H        27.1121760213       16.7788925852       23.7888982858
  H        27.0493780168       19.2583296280       23.6310397463
  H        24.2406864820       19.2328432405       26.9172924980
  H        25.6517484916       21.0789339818       23.0422949834
  H        25.4449450451       24.8258884077       22.6674146447
  H        25.3223873085       24.8470601080       25.0815441285
  H        25.2057853185       24.9671009075       27.5057390806
  H        25.4302758213       21.2104939937       27.3649102757
