# Supplementary material for: High-throughput discovery of organic cages and catenanes using computational screening fused with robotic synthesis
Source: Nat Commun. 2018 Jul 20;9:2849. doi: 10.1038/s41467-018-05271-9 (PMC6054661; doi:10.1038/s41467-018-05271-9)
Supplement: Supplementary file 3 — Supplementary Data 1 [file 41467_2018_5271_MOESM3_ESM.zip › Computational_structures/C21_3p2.xyz]

120
XYZ
  C        27.6200445669       26.0528264241       18.9448369113
  N        28.0653190730       26.1755226870       20.3528610690
  C        26.2642828435       25.3981717548       18.7554185624
  C        25.0875806237       26.1748206441       18.7859725235
  C        23.8232751742       25.5360009406       18.7910489098
  C        23.7392546508       24.1284444092       18.7929477367
  C        24.9247815194       23.3543754759       18.7669145352
  C        26.1862846231       23.9841797784       18.7574736379
  C        27.4570684039       23.1535913174       18.7764430911
  C        27.9651732057       22.8279446395       17.3623538570
  C        24.8204951052       21.8563317421       18.9823558693
  N        24.7372477986       21.4369879615       20.3999932687
  C        22.3877857492       23.4379603769       18.8512682380
  C        21.8362738582       23.1076991377       17.4544010122
  C        22.5819911643       26.3796140757       19.0194121342
  N        22.2820582614       26.6784225413       20.4389003561
  C        25.1728023047       27.6904213355       18.8401615381
  C        25.1679047449       28.3275143691       17.4412912961
  C        24.9754524627       21.8501935192       31.0210200035
  N        24.8361211053       21.4365994660       29.6051274530
  C        25.0908877126       23.3475395510       31.2367205182
  C        23.9057186512       24.1228941574       31.2478358583
  C        23.9907474890       25.5299286857       31.2524437669
  C        25.2551965510       26.1676331117       31.2214266613
  C        26.4312394711       25.3900463334       31.2151600895
  C        26.3527468404       23.9759010197       31.2111529208
  C        27.6237666876       23.1469488379       31.1478566879
  C        28.1908688835       22.8298222899       32.5416126808
  C        27.7805389932       26.0449655032       30.9853046452
  N        28.1789294960       26.1733397951       29.5647225372
  C        25.3378701055       27.6834817261       31.1669034135
  C        25.3551812560       28.3188964008       32.5663826888
  C        22.7438555820       26.3741424080       31.0634713959
  N        22.3991651527       26.6725640376       29.6544855062
  C        22.5529212656       23.4335972413       31.2235227913
  C        22.0373594971       23.1024237476       32.6336496678
  C        26.4818964795       26.3855250176       26.3009174751
  C        27.4791072258       26.2995122421       27.2540844935
  C        27.2490705083       26.2003429420       28.6773860267
  S        29.0890835837       26.2331485877       26.5409492731
  C        28.4014488052       26.2998637949       24.9593890617
  S        29.0536102880       26.2323248901       23.3626450014
  C        27.4283447881       26.2988075938       22.6849712160
  C        27.1620426343       26.2010028765       21.2674604611
  C        26.4535902054       26.3853453027       23.6613548551
  C        26.9930886406       26.3844103207       24.9754609766
  C        22.9925568414       25.1516452774       23.7167653231
  C        22.5568081871       26.0454092191       22.7569119839
  C        22.7413087723       25.8766869564       21.3332558749
  S        21.8085684176       27.4769821088       23.4618636810
  C        22.1086655115       26.8654532857       25.0480347924
  S        21.8415124183       27.4739304665       26.6413295518
  C        22.6028012864       26.0404923975       27.3278343417
  C        22.8286704105       25.8709132607       28.7456841480
  C        23.0173823814       25.1482697544       26.3570872678
  C        22.7446272901       25.6059689055       25.0399991891
  C        25.8191546270       22.7632754834       26.3109894729
  C        25.2532835026       21.9587943536       27.2817278243
  C        25.3194274672       22.2147418775       28.7028387230
  S        24.3578784114       20.6046645964       26.5966374079
  C        24.7379418315       21.1476295790       25.0030372662
  S        24.3242656705       20.6046617604       23.4179092200
  C        25.2029211249       21.9599961067       22.7136844154
  C        25.2327748987       22.2195330125       21.2914522222
  C        25.7894310736       22.7640758043       23.6725081840
  C        25.5314102762       22.3142972966       24.9947521079
  H        28.4064498790       25.5010691385       18.4151155656
  H        27.6461998855       27.0631053465       18.5083207005
  H        27.2898114665       22.2176445988       19.3261653707
  H        28.2400359362       23.6749152519       19.3430096426
  H        27.2116877807       22.2653647014       16.7928716400
  H        28.1802122184       23.7458301713       16.7967475061
  H        28.8847576417       22.2273098004       17.4009508439
  H        23.9371687704       21.4411116290       18.4815399869
  H        25.6718187183       21.3215893277       18.5340543188
  H        21.6637425191       24.0652009966       19.3879639948
  H        22.4610877128       22.5197323100       19.4494009660
  H        22.5232206308       22.4521667661       16.9003049131
  H        21.7079045863       24.0213004473       16.8564529487
  H        20.8625249987       22.6026780773       17.5222398061
  H        22.6574171414       27.3462711880       18.5059416875
  H        21.6858794415       25.9055125902       18.5903381662
  H        26.0799620578       27.9997325994       19.3762554114
  H        24.3432809533       28.0931936698       19.4364691188
  H        24.2531031456       28.0673804223       16.8897920750
  H        25.2285197609       29.4230969531       17.5044306812
  H        26.0187133590       27.9709522465       16.8432883404
  H        24.1118349303       21.4351350540       31.5551789416
  H        25.8433126964       21.3128731987       31.4329225812
  H        27.4370284532       22.2074740305       30.6105906086
  H        28.3817076734       23.6670245045       30.5468670542
  H        29.1119440558       22.2348355351       32.4682562367
  H        28.4218556702       23.7509296144       33.0954931460
  H        27.4639070590       22.2644506179       33.1420801652
  H        27.8216212768       27.0529615702       31.4260989737
  H        28.5834679444       25.4902232666       31.4862718391
  H        26.2348043925       27.9952067841       30.6155879996
  H        24.4969297841       28.0848137621       30.5855396833
  H        24.4537261836       28.0509871144       33.1357908947
  H        26.2204333614       27.9678669582       33.1468027204
  H        25.4064053753       29.4149725148       32.5039395467
  H        21.8617080714       25.9006421767       31.5214096223
  H        22.8360066212       27.3409474388       31.5737429882
  H        21.8158878964       24.0618654132       30.7059124829
  H        22.6104787229       22.5160153508       30.6226589602
  H        21.0625798099       22.5967108573       32.5900651701
  H        22.7385316658       22.4474274814       33.1701304334
  H        21.9230871728       24.0158743456       33.2346723614
  H        25.4237289941       26.4246140845       26.5564712818
  H        26.1762727562       26.1212864895       28.9308942099
  H        26.0824695258       26.1216961278       21.0443580469
  H        25.3899037287       26.4256207114       23.4298579885
  H        23.4874325807       24.2137760359       23.4674457786
  H        23.3495795678       24.9878122064       21.0852092471
  H        23.4435365814       24.9813984082       28.9739736434
  H        23.5178842462       24.2103627941       26.5945970473
  H        26.3998774232       23.6538010946       26.5481908694
  H        25.8128587632       23.1745740627       28.9405206213
  H        25.7066035285       23.1869202528       21.0443363269
  H        26.3642573017       23.6551376520       23.4232025900
