# Supplementary material for: High-throughput discovery of organic cages and catenanes using computational screening fused with robotic synthesis
Source: Nat Commun. 2018 Jul 20;9:2849. doi: 10.1038/s41467-018-05271-9 (PMC6054661; doi:10.1038/s41467-018-05271-9)
Supplement: Supplementary file 3 — Supplementary Data 1 [file 41467_2018_5271_MOESM3_ESM.zip › Computational_structures/C22_4p4.xyz]

216
XYZ
  C        29.3716051974       22.4664830383       20.0363650926
  N        27.9534212980       22.2294285967       20.3130531820
  C        29.8375622651       23.7804163903       20.6592846189
  C        30.6496672048       23.7693409674       21.8115744288
  C        31.0781168929       24.9946928105       22.3709328695
  C        30.6777371354       26.2211681224       21.8030086025
  C        29.8589667772       26.2171482657       20.6509374952
  C        29.4238599607       25.0025609421       20.0823474954
  C        28.5469371926       24.9855373054       18.8423630588
  C        29.3519093131       25.0719215121       17.5351798619
  C        29.4218811813       27.5476847785       20.0439856760
  N        28.4131595994       28.1927304449       20.8870433910
  C        31.1457289026       27.5436371338       22.3849053458
  C        32.5253294507       27.9713912669       21.8562226938
  C        31.9608400284       24.9768181197       23.6164041229
  N        31.1891983379       24.5774148150       24.7952049787
  C        31.1018939110       22.4634632004       22.4413990011
  C        32.3779900365       21.8965153851       21.7958525739
  C        20.5752247434       27.6288003434       20.1444271470
  N        21.9962521825       27.8601968544       20.4090696388
  C        20.1182728191       26.3079600385       20.7579011698
  C        19.3288622007       26.3077796299       21.9257092723
  C        18.9046923828       25.0768251944       22.4750818764
  C        19.2938065352       23.8560640151       21.8874219852
  C        20.0913840004       23.8710428998       20.7206480718
  C        20.5158167844       25.0919950937       20.1572890555
  C        21.3568572692       25.1279287059       18.8939232706
  C        20.5049591802       25.0833221432       17.6140022737
  C        20.5137689775       22.5456343199       20.0917744090
  N        21.5364639326       21.8866733315       20.9092656956
  C        18.8396653984       22.5263383287       22.4643730545
  C        17.4560482135       22.0946400650       21.9499384315
  C        18.0400819447       25.0810786640       23.7330581556
  N        18.8347270091       25.4539602460       24.9038047387
  C        18.8972770681       27.6078143254       22.5813082308
  C        17.6160893703       28.1960019188       21.9660849264
  C        22.5500507034       29.4427546608       29.9731142523
  N        22.2969834930       28.0298589012       29.6905327663
  C        23.8717118408       29.8802886519       29.3493905106
  C        23.8765700244       30.6907526823       28.1962707092
  C        25.1110932445       31.0863148442       27.6333344090
  C        26.3286318470       30.6535375434       28.1976192849
  C        26.3074801085       29.8379943694       29.3517013475
  C        25.0838001283       29.4355627568       29.9242481139
  C        25.0459611365       28.5630368721       31.1668710643
  C        25.1530529755       29.3723003450       32.4699400303
  C        27.6275472071       29.3688922741       29.9584129283
  N        28.2505024861       28.3449687730       29.1174454188
  C        27.6625270344       31.0813226431       27.6098988227
  C        28.1343446200       32.4478826115       28.1352219905
  C        25.1126453314       31.9692479343       26.3879840537
  N        24.7018230939       31.2056221400       25.2089431033
  C        22.5807725448       31.1743685213       27.5688698734
  C        22.0497162653       32.4665462240       28.2117038154
  C        22.4979300304       20.5815361144       29.9125401416
  N        21.8718746851       21.6197202882       29.0907454952
  C        23.8111015163       20.1200414569       29.2858423116
  C        23.7738182078       19.3252085623       28.1179689080
  C        24.9832950800       18.8977202052       27.5337586771
  C        26.2255722981       19.2846347921       28.0845795877
  C        26.2483608440       20.0732059900       29.2526985952
  C        25.0434466155       20.5061217693       29.8520424476
  C        25.0984425048       21.3436170165       31.1172093811
  C        25.0069641534       20.4917586047       32.3943220623
  C        27.5815508749       20.4979369925       29.8652511350
  N        27.8332106360       21.9187620500       29.6147514199
  C        27.5109363241       18.8132479614       27.4278273265
  C        28.0507282276       17.5107212796       28.0410522892
  C        24.9640573289       18.0314000338       26.2777550478
  N        25.3466956782       18.8167403176       25.1031949368
  C        22.4323566668       18.9133173101       27.5364406179
  C        21.9560136040       17.5433622612       28.0483800461
  C        24.7817124633       28.5277363468       20.8854674261
  C        26.1027547203       28.7842791582       21.2612268066
  C        27.2020223739       28.2030930458       20.4751255459
  C        26.3540534621       29.5815993399       22.3945527850
  C        25.2989452143       30.1035818211       23.1471789304
  C        25.5959256229       30.9038098711       24.3453654211
  C        23.9725636767       29.8375649075       22.7532568234
  C        23.7063718860       29.0475113127       21.6318912861
  C        22.3112118925       28.7596395383       21.2626361625
  C        26.0166013942       20.2275260500       22.6646489941
  C        26.2608216252       21.0320377277       21.5494475077
  C        27.6501944393       21.3232238129       21.1632163743
  C        25.1712046811       21.5613843357       20.8306618483
  C        23.8578460538       21.3003615014       21.2304489537
  C        22.7405826309       21.8892858425       20.4757641084
  C        23.6286990013       20.4887509801       22.3582108988
  C        24.6986859380       19.9560540187       23.0805918047
  C        24.4302681656       19.1333858969       24.2691194928
  C        28.5069671403       24.7049211823       29.1167712986
  C        29.0111217227       23.6210312913       28.3711091471
  C        28.7152650266       22.2281605340       28.7413325260
  C        29.7993105745       23.8748618217       27.2458296920
  C        30.0854800184       25.1958589363       26.8498734838
  C        30.8925689216       25.4786965360       25.6529615488
  C        29.5816867331       26.2590734500       27.6029948606
  C        28.7826413086       26.0215446241       28.7382846158
  C        28.2236997183       27.1326502622       29.5245517892
  C        21.6165580984       25.2603006131       29.1571745906
  C        21.0948744734       26.3543013434       28.4389706753
  C        21.3963615037       27.7396595208       28.8298493225
  C        20.2846892756       26.1177321879       27.3261588828
  C        19.9949323217       24.8023979690       26.9140902651
  C        19.1608808909       24.5365719844       25.7324167656
  C        20.5200075927       23.7285504362       27.6360516451
  C        21.3390732551       23.9499895362       28.7601216721
  C        21.9069724757       22.8250755525       29.5188546602
  H        30.0000469605       21.6279359823       20.3753055712
  H        29.4864757210       22.5228698393       18.9430399121
  H        27.8265536012       25.8134442454       18.8822274951
  H        27.9308238419       24.0786510887       18.8468884917
  H        29.9398678571       25.9996589001       17.4828317829
  H        30.0634703379       24.2375809206       17.4524318839
  H        28.6884477950       25.0386704057       16.6589890179
  H        29.0649331907       27.4105512252       19.0112060844
  H        30.2870890151       28.2260019960       19.9901110041
  H        31.1776220466       27.4813605030       23.4808625175
  H        30.4013152654       28.3195375353       22.1709976640
  H        32.5154594430       28.0705828776       20.7610868597
  H        32.8301012965       28.9387903793       22.2809461529
  H        33.3000058599       27.2310663561       22.1031621683
  H        32.4544681772       25.9501606161       23.7621195734
  H        32.7627467942       24.2344260096       23.4834927979
  H        30.2985320239       21.7176585927       22.3760656583
  H        31.2574161999       22.6142968050       23.5160259938
  H        32.2308059234       21.6849131540       20.7268293121
  H        33.2098800501       22.6119623870       21.8682649828
  H        32.6899428665       20.9642445150       22.2882914242
  H        20.4481545163       27.5871961335       19.0520188426
  H        19.9517413486       28.4634208660       20.5016324522
  H        22.0670053895       24.2904757735       18.8886242692
  H        21.9840544017       26.0273133962       18.9005710218
  H        21.1364088812       25.1351941045       16.7153104174
  H        19.7970723798       25.9239828180       17.5794844833
  H        19.9089078362       24.1608082666       17.5594261474
  H        19.6459292282       21.8703025243       20.0455175743
  H        20.8528976726       22.6937196038       19.0544407461
  H        18.8206008474       22.5795274265       23.5609392391
  H        19.5858847186       21.7567218049       22.2347040443
  H        17.1630725116       21.1213064485       22.3691983183
  H        17.4514291053       22.0064509619       20.8538613026
  H        16.6802684983       22.8277079661       22.2145911153
  H        17.5398690247       24.1094730331       23.8692426170
  H        17.2434200223       25.8327760957       23.6244943464
  H        19.7063905032       28.3471158611       22.5140041154
  H        18.7581021935       27.4422645075       23.6561049587
  H        16.7781972586       27.4881835012       22.0439360362
  H        17.3227602891       29.1247499724       22.4763398879
  H        17.7462193353       28.4205865337       20.8975438409
  H        22.6074176252       29.5549749194       31.0665866963
  H        21.7220282554       30.0848076717       29.6337189690
  H        25.8564391411       27.8230799467       31.1296813184
  H        24.1247218978       27.9688374297       31.1653981251
  H        25.1037044515       28.7149489583       33.3500159045
  H        26.0952021364       29.9372435423       32.5186743058
  H        24.3368856994       30.1050866012       32.5491162922
  H        27.4809978886       29.0164311656       30.9912163623
  H        28.3257840537       30.2182008287       30.0121798103
  H        27.5959231137       31.1146176434       26.5142124637
  H        28.4160117562       30.3137036161       27.8215261686
  H        28.2381498407       32.4365866966       29.2299152168
  H        29.1086448786       32.7226310306       27.7058729656
  H        27.4169314643       33.2445009060       27.8904820049
  H        24.3851974668       32.7848368021       26.5194950270
  H        26.0956833491       32.4448563223       26.2449160648
  H        21.8145067426       30.3910265593       27.6387899358
  H        22.7328139737       31.3221384860       26.4931908925
  H        21.1248421279       32.8017268647       27.7204998196
  H        21.8364676705       32.3270252406       29.2814546051
  H        22.7867507927       33.2790474452       28.1360500233
  H        21.7979889949       19.7334393124       29.9592768083
  H        22.6536403299       20.9189003543       30.9492271002
  H        24.2885696511       22.0851887820       31.1137477886
  H        26.0208564568       21.9359379910       31.1217759393
  H        25.8225661739       19.7554883945       32.4376993109
  H        24.0641444384       19.9272403873       32.4358185413
  H        25.0689358266       21.1192185894       33.2951733011
  H        27.5428082482       20.3581114607       30.9563595724
  H        28.4032100104       19.8646956960       29.4955749002
  H        28.2779892299       19.5957019007       27.4991165575
  H        27.3418071409       18.6836719368       26.3523409825
  H        28.9673643440       17.1818586084       27.5304318830
  H        28.2808847071       17.6330041908       29.1094278008
  H        27.3115121234       16.7003224601       27.9645702339
  H        25.6993876640       17.2193671267       26.3836308021
  H        23.9818117439       17.5507798030       26.1467923929
  H        21.6856334965       19.6829194570       27.7641854109
  H        22.4890155228       18.8931491748       26.4400639030
  H        20.9754135612       17.2812727512       27.6256703581
  H        21.8637340731       17.5405736795       29.1441396066
  H        22.6650958881       16.7450074342       27.7857209932
  H        24.5593246962       27.9097603138       20.0137316945
  H        26.9058762496       27.7561261001       19.5050555767
  H        27.3906155424       29.7708848485       22.6789498393
  H        26.6543903399       31.2123793070       24.4597569103
  H        23.1588490197       30.2501746911       23.3522527171
  H        21.5470662671       29.3665849987       21.7880285567
  H        26.8417188257       19.8059016581       23.2412751353
  H        28.4214389932       20.7136532542       21.6752466700
  H        25.3759398125       22.1903897336       19.9625372548
  H        23.0165533512       22.3543163230       19.5083411132
  H        22.5981835842       20.2954434586       22.6611417249
  H        23.3756838079       18.8204572092       24.4032629567
  H        27.8892040765       24.4932517246       29.9913134653
  H        29.2987115400       21.4603296677       28.1951642821
  H        30.1995208923       23.0540647752       26.6480325908
  H        31.2118232040       26.5334173133       25.5345507983
  H        29.7874439972       27.2923382240       27.3179976141
  H        27.7619782421       26.8449138359       30.4901734654
  H        22.2488898059       25.4602384176       30.0239723380
  H        20.7998531554       28.5186606008       28.3143962358
  H        19.8690384458       26.9469810989       26.7510685656
  H        18.8471529027       23.4818144403       25.6005865399
  H        20.3120883179       22.6994375147       27.3382343824
  H        22.3799760237       23.0940338926       30.4843372425
