# Supplementary material for: High-throughput discovery of organic cages and catenanes using computational screening fused with robotic synthesis
Source: Nat Commun. 2018 Jul 20;9:2849. doi: 10.1038/s41467-018-05271-9 (PMC6054661; doi:10.1038/s41467-018-05271-9)
Supplement: Supplementary file 3 — Supplementary Data 1 [file 41467_2018_5271_MOESM3_ESM.zip › Computational_structures/C14_6p4.xyz]

312
XYZ
  C        32.1475031783       30.6368520781       26.1395965145
  N        30.9169955628       30.3852547318       26.8974875072
  C        32.2095434596       30.2310519850       24.6798745593
  C        31.8161408180       31.1478801463       23.6826771495
  C        31.8897711699       30.7736938297       22.3229210560
  C        32.3444622952       29.4876890878       21.9619161333
  C        32.7326847141       28.5760086972       22.9672952968
  C        32.6310152444       28.9290731414       24.3283645877
  C        32.9799286496       27.9325769615       25.4204721771
  C        33.2490120108       27.2011044017       22.5685156499
  N        32.1643197693       26.3374927528       22.1088367583
  C        32.4355203730       29.0919610834       20.4992022863
  C        31.3938942843       31.7221727468       21.2515312175
  N        29.9568602246       31.6863286277       20.9261351080
  C        31.3247675349       32.5338064543       24.0654176447
  C        21.3964331102       31.7778764898       19.6984726153
  N        22.6893942959       31.1129598368       19.8618366370
  C        20.2464138578       30.8413375656       20.0364942908
  C        19.5488142519       30.9774600130       21.2547675100
  C        18.4549994002       30.1251655107       21.5269754735
  C        18.1190718410       29.0894506675       20.6315081956
  C        18.8322613721       28.9533499633       19.4209340722
  C        19.8994085000       29.8241414773       19.1212390904
  C        20.6678246164       29.6725821667       17.8204648457
  C        18.4886271857       27.8192916870       18.4779837681
  N        19.1252791505       26.5163964327       18.7127099608
  C        16.9921045303       28.1268758960       20.9635026891
  C        17.6523972598       30.2995787168       22.8018807259
  N        18.0501890068       29.5515503138       23.9995395767
  C        19.9558837680       32.0280353030       22.2742635307
  C        22.8574907050       19.0032993134       19.4568967692
  N        22.2157641693       20.3173707493       19.4488483447
  C        24.0127026139       18.7318477913       20.4022530172
  C        25.3400817632       18.8971044796       19.9585759596
  C        26.4070026268       18.5367057726       20.8088149061
  C        26.1536300253       18.0484763460       22.1061155955
  C        24.8205603217       17.9349440478       22.5611624983
  C        23.7494209043       18.3029187835       21.7219703246
  C        22.3187514548       18.2204045925       22.2252276652
  C        24.5645901876       17.4506626520       23.9745472623
  N        24.7338117927       18.4065808764       25.0784799361
  C        27.2919724596       17.6039999447       23.0059825225
  C        27.8392649178       18.7338191388       20.3318679523
  N        28.2062388795       20.1431357252       20.4771997462
  C        25.6207792706       19.4411241895       18.5698369554
  C        25.0927893815       28.0723226531       32.3022609498
  N        25.8860384837       28.6603233954       31.2209000234
  C        24.1828521494       26.8933117544       32.0097629890
  C        22.8079404316       27.0977130030       31.7720006170
  C        21.9597708999       25.9869558099       31.5625188240
  C        22.4907516262       24.6808819507       31.5401526325
  C        23.8677695443       24.4831184326       31.7866674614
  C        24.7210946308       25.5870241488       31.9924309440
  C        26.2081649103       25.3712017313       32.2163217009
  C        24.4219153936       23.0718097193       31.8486353716
  N        24.8289809954       22.3987937386       30.6150641375
  C        21.5856857782       23.4918126493       31.2690950272
  C        20.4708769579       26.2146023736       31.3692511426
  N        19.9642174557       26.5663614967       30.0399185444
  C        22.2332207372       28.5036472098       31.7608842591
  C        27.5057054281       29.7612051029       17.8740465227
  C        26.1144442228       29.8850929922       17.6256204509
  C        25.2686338450       30.3604463494       18.6001097456
  C        25.7566410304       30.7312531289       19.8917885244
  C        24.9061385660       31.2262770103       20.9209192937
  C        23.5215236221       31.6592425116       20.6714689565
  C        25.4274270511       31.4445072477       22.2261123331
  C        24.5805592144       31.7727099413       23.3309163102
  C        25.0880428483       31.9724395884       24.5935279573
  C        26.4818243524       31.8668331829       24.8307698774
  C        27.3320462033       31.5513176473       23.7976834758
  C        26.8439831658       31.3080760645       22.4750639871
  C        27.7097342756       30.9713788990       21.4052421217
  C        29.1691935293       30.9852679320       21.6522822868
  C        27.1817860376       30.6242479624       20.1379501964
  C        28.0222513786       30.1301922095       19.0911231168
  C        30.8216579237       24.4544415009       18.5659351511
  C        30.1061727218       23.2745972896       18.2399146364
  C        29.7123299170       22.4103798527       19.2321490792
  C        29.9937776029       22.6783765426       20.6084629187
  C        29.6064047375       21.7830134791       21.6398944171
  C        29.0895951135       20.4304114875       21.3581853547
  C        29.8150951360       22.1277539776       23.0004120640
  C        29.2541394315       21.3487087955       24.0598246008
  C        29.4291340347       21.6955571147       25.3791355952
  C        30.1790900963       22.8518268870       25.7109698182
  C        30.7216877242       23.6383360089       24.7207057047
  C        30.5625425430       23.3159806958       23.3366361670
  C        31.0707860049       24.1501854613       22.3018556973
  C        32.0283849660       25.2008548160       22.6878514293
  C        30.7310866052       23.8833417809       20.9435624250
  C        31.1307667311       24.7427924491       19.8733216384
  C        27.9454784146       32.7462528960       28.7412160968
  C        26.8870436082       32.3794109851       29.6096030935
  C        26.4728130922       31.0715068501       29.6819358675
  C        27.0750703049       30.0506305885       28.8825923221
  C        26.6385937391       28.6968359699       28.9314059917
  C        25.7847581212       28.2027269413       30.0260603612
  C        27.0892299597       27.7733313806       27.9449148840
  C        26.5888173362       26.4335852969       27.8597898828
  C        27.0247758306       25.5549302056       26.8976018791
  C        28.0254087463       25.9499675299       25.9733233774
  C        28.5721400915       27.2082681829       26.0459185187
  C        28.1273737469       28.1683905536       27.0105280162
  C        28.7139792446       29.4581054720       27.1161276674
  C        29.9417590942       29.7549193972       26.3523401211
  C        28.1409232175       30.4291587059       27.9808876361
  C        28.5550763554       31.7976754575       27.9573246360
  C        17.7147942556       22.8512157439       20.3799190111
  C        18.3541733442       21.5987091470       20.5597106539
  C        19.7217504642       21.5051139887       20.4876071523
  C        20.5439331896       22.6514423248       20.2471745599
  C        21.9632664216       22.5730069153       20.2171310877
  C        22.6425719040       21.2605064603       20.2048249724
  C        22.7424317413       23.7593673038       20.1656601226
  C        24.1729606016       23.7312696254       20.2088807486
  C        24.9178800430       24.8842997142       20.1289636359
  C        24.2778740430       26.1404388619       19.9637908782
  C        22.9070956745       26.2112537273       19.8869718209
  C        22.0883610279       25.0417116308       20.0014575172
  C        20.6743955091       25.1025258615       19.8931459339
  C        20.0359455858       26.4038323418       19.6079175975
  C        19.8906981272       23.9325124685       20.0754395340
  C        18.4620995814       23.9774995006       20.1413792354
  C        16.3876550415       26.3019094222       26.2182544197
  C        16.8013407535       25.7162066281       27.4408469967
  C        18.0696585714       25.9344901328       27.9212707935
  C        19.0131250551       26.7370356365       27.2068830953
  C        20.3403821949       26.9496670491       27.6784634713
  C        20.7593205566       26.5524608040       29.0320705779
  C        21.2988092482       27.5844256521       26.8353573542
  C        22.6679970673       27.7618359076       27.2194650341
  C        23.5894655675       28.3400684064       26.3797404243
  C        23.1919598258       28.8215711588       25.1068752156
  C        21.8764376067       28.7380812836       24.7220127632
  C        20.8886740988       28.1162047343       25.5506051190
  C        19.5231904125       28.0584274955       25.1693718445
  C        19.0896508443       28.8026001987       23.9676033835
  C        18.5952380618       27.3193983471       25.9486607857
  C        17.2586046618       27.0820523522       25.4995223081
  C        27.8188046925       19.9790283719       29.0843669926
  C        27.8005880433       19.1035895043       27.9694216398
  C        26.8950311170       19.3002992320       26.9560941442
  C        25.9580742034       20.3805817738       26.9877748888
  C        25.0711833097       20.6342145064       25.9086867531
  C        24.9084734399       19.6499881837       24.8182791634
  C        24.3157156905       21.8352124766       25.8778316411
  C        23.5299045649       22.2009441128       24.7385908961
  C        22.7810678771       23.3520921099       24.7175742246
  C        22.7441697838       24.1932654005       25.8587292230
  C        23.4515942988       23.8601288848       26.9891359243
  C        24.2777375130       22.6916889741       27.0492490309
  C        25.0180780949       22.3257191153       28.2123726361
  C        24.7239343747       23.0025680891       29.4856357679
  C        25.9533576187       21.2531873093       28.1405709976
  C        26.9167828252       21.0128031504       29.1687753005
  H        32.9524022052       30.1527979707       26.7134338926
  H        32.3572552829       31.7108599242       26.2514728882
  H        32.3701272278       28.1318316157       26.3121748202
  H        32.6919558033       26.9203996960       25.1024289449
  H        33.8284380174       26.7369996614       23.3847928043
  H        33.9485635168       27.3154119277       21.7246842451
  H        31.6054828775       29.5452654270       19.9391718739
  H        32.2855907844       28.0103090459       20.4034919156
  H        31.6126503625       32.7687669609       21.5125146345
  H        31.9250932206       31.5664290563       20.3029918725
  H        30.5604045260       32.8705191696       23.3517021070
  H        30.8095985230       32.4931989984       25.0355374263
  H        21.3166806234       32.0758457831       18.6411471823
  H        21.3389276186       32.7108103722       20.2848820783
  H        20.7267431673       28.6099633066       17.5456943591
  H        21.7076887047       29.9858101027       17.9736477910
  H        17.4055285535       27.6272070934       18.4761222395
  H        18.7127954054       28.0850673735       17.4347329325
  H        17.2338495330       27.1285743049       20.5741755542
  H        16.9225760835       27.9951925748       22.0518271629
  H        17.6237776366       31.3564867618       23.1057706058
  H        16.5953824605       30.0477212277       22.6270312033
  H        19.7262581478       31.6677921293       23.2866518520
  H        21.0478656409       32.1524894130       22.2594897328
  H        23.1551050246       18.8063520215       18.4166953945
  H        22.0470753350       18.2795614333       19.6386370913
  H        22.2848871458       18.5047572537       23.2871457938
  H        21.7015929849       18.9695588131       21.7119186136
  H        25.2161299041       16.5955584682       24.2127039350
  H        23.5485564311       17.0463630048       24.0827782487
  H        28.1662124082       18.2524151175       22.8668079570
  H        27.0125054454       17.7302736860       24.0587417421
  H        28.5363350951       18.0663152270       20.8656612502
  H        27.9168661472       18.4799338352       19.2653278729
  H        26.5295814319       20.0566496732       18.6017401578
  H        24.8179041093       20.1300592947       18.2726175229
  H        25.8213241343       27.8022696713       33.0825274458
  H        24.5252806133       28.9011329026       32.7497990213
  H        26.7723165547       26.2254190867       31.8184361431
  H        26.5474319623       24.5056650724       31.6293270406
  H        23.6893666986       22.3989515494       32.3208577431
  H        25.2903819074       23.0266204676       32.5221941704
  H        22.1540869350       22.6996490068       30.7633909313
  C        20.9318027944       22.9178787029       32.5393509360
  H        20.1229503837       27.0154103446       32.0392123294
  H        19.8977743235       25.3330851545       31.6921842558
  H        22.9744583457       29.2015019308       31.3454424740
  H        21.3796666326       28.5511907609       31.0715644565
  H        28.1645724131       29.3690964485       17.0979887592
  H        25.7093449371       29.5915357418       16.6558476888
  H        24.1985951798       30.4267460259       18.4208331207
  H        23.2272863215       32.5707405449       21.2294165950
  H        23.5019081527       31.8166259886       23.1844708709
  H        24.4136307808       32.1902053682       25.4226290277
  H        26.8745440912       32.0224792964       25.8357799301
  H        28.3999788255       31.4711551559       23.9967546058
  H        29.5344158028       30.3912613706       22.5095266023
  H        29.0896340120       30.0431613290       19.2774862569
  H        31.1312049031       25.1382051564       17.7738124294
  H        29.8660055551       23.0527817061       17.1989724655
  H        29.1435177785       21.5164210409       18.9903125108
  H        29.5523137743       19.6336719529       21.9748723104
  H        28.6264031706       20.4912313342       23.8178047301
  H        28.9656784275       21.1001279423       26.1666999668
  H        30.2905985106       23.1413910160       26.7566384787
  H        31.2330775325       24.5581318528       25.0021755014
  H        32.6932279476       24.9267700677       23.5313852447
  H        31.6617580021       25.6560857948       20.1258242053
  H        28.2669679062       33.7872289651       28.6835306661
  H        26.3921951014       33.1396185951       30.2157936959
  H        25.6657326540       30.7955552071       30.3537321997
  H        25.0964575009       27.3721255673       29.7977243259
  H        25.8282334473       26.0964472949       28.5611271895
  H        26.5976857603       24.5529044184       26.8429444226
  H        28.3667448626       25.2485435813       25.2120294192
  H        29.3532077262       27.4816078331       25.3378673626
  H        30.0019537823       29.3852605431       25.3136385032
  H        29.3627220778       32.0860624975       27.2910311989
  H        16.6279650077       22.9228262594       20.4424345484
  H        17.7590769982       20.7074411705       20.7642393869
  H        20.2003086243       20.5395722006       20.6197992153
  H        23.5273797281       21.1303178321       20.8550385497
  H        24.6896753110       22.7769676497       20.3044560954
  H        26.0063797905       24.8314986265       20.1802141982
  H        24.8736802388       27.0512914270       19.8848572505
  H        22.4388997232       27.1830828422       19.7329828927
  H        20.3816205088       27.2707028447       20.1994355404
  H        17.9663004837       24.9333431910       20.0017064990
  H        15.3801071131       26.1212390712       25.8403175264
  H        16.1120927297       25.0818400624       28.0003984403
  H        18.3750788836       25.4955962437       28.8657237918
  H        21.8190257910       26.2775568049       29.1622221372
  H        23.0021529563       27.4249607029       28.1988751418
  H        24.6296411991       28.4308702415       26.6930992406
  H        23.9291255030       29.2744800604       24.4445775670
  H        21.5847077953       29.1448291284       23.7545935449
  H        19.7088664189       28.7083602658       23.0577290378
  H        16.9391002007       27.5241494249       24.5603979396
  H        28.5563460894       19.8371989622       29.8757270424
  H        28.5177209223       18.2836593508       27.9075180172
  H        26.8918192237       18.6338468107       26.0988079800
  H        24.9283929444       20.0297312806       23.7812488863
  H        23.5349330540       21.5595366181       23.8582399499
  H        22.2175318137       23.6202661430       23.8227470044
  H        22.1555681612       25.1105520080       25.8404397342
  H        23.3945787979       24.5277092941       27.8465024080
  H        24.3313701658       24.0312609044       29.4350140507
  H        26.9296379871       21.6723460449       30.0309943214
  C        34.4686735735       27.9444293520       25.8052447393
  C        33.7723407226       29.5012846392       19.8575860959
  C        32.4547811163       33.5765098202       24.1296761583
  C        20.0434675892       30.4671425504       16.6606462946
  C        15.6259475797       28.5724913632       20.4137682894
  C        19.2834707906       33.3936337250       22.0517252063
  C        21.6854072239       16.8301951894       22.0453863261
  C        27.6991151929       16.1417221005       22.7592389571
  C        25.7671028523       18.3381396938       17.5063312783
  C        26.5764343752       25.1652195739       33.6961726798
  H        20.8031233027       23.7823076913       30.5533979465
  C        21.7922250918       28.9918818884       33.1526385939
  H        20.2899926340       22.0595119056       32.2965315830
  H        21.6895146589       22.5809180529       33.2607033631
  H        20.3151056826       23.6706380906       33.0502211624
  H        34.6765287824       27.2196291987       26.6049211619
  H        35.1064725191       27.6968215576       24.9450876709
  H        34.7787634688       28.9378865820       26.1587016438
  H        33.8129794458       29.1980206460       18.8018614112
  H        33.9259108703       30.5887788203       19.9055627619
  H        34.6226436466       29.0352159074       20.3760285003
  H        32.0634785304       34.5659931768       24.4043343237
  H        33.2174914413       33.2936142820       24.8688523253
  H        32.9645460275       33.6683541780       23.1602852343
  H        20.6269843797       30.3408843858       15.7378610157
  H        19.0131631538       30.1407247519       16.4590282350
  H        19.9997607955       31.5418280181       16.8889908682
  H        19.5965395920       34.1184521396       22.8163803391
  H        19.5361193898       33.8065907426       21.0649863643
  H        18.1885626319       33.3073600962       22.0927816886
  H        20.6522725224       16.8167745052       22.4198796474
  H        21.6665969736       16.5350110528       20.9868083374
  H        22.2522529755       16.0575604161       22.5835481788
  H        28.5149068526       15.8380031693       23.4303585781
  H        26.8499294440       15.4638697248       22.9251650017
  H        28.0337142853       15.9913440670       21.7231113138
  H        25.9807791878       18.7701039765       16.5185531507
  H        26.5813980335       17.6428488705       17.7555741265
  H        24.8500803856       17.7377835392       17.4221057958
  H        27.6591786827       25.0196271950       33.8149017545
  H        26.2830623676       26.0318391650       34.3050331312
  H        26.0665531814       24.2889058511       34.1205777930
  H        21.3781888592       30.0085539380       33.0990606930
  H        21.0221041902       28.3345869441       33.5802135950
  H        22.6328720044       29.0029161277       33.8607257272
  H        14.8420935944       27.8456526660       20.6693342667
  H        15.3304159495       29.5489834353       20.8230197587
  H        15.6494153693       28.6769786857       19.3199927326
