# Supplementary material for: High-throughput discovery of organic cages and catenanes using computational screening fused with robotic synthesis
Source: Nat Commun. 2018 Jul 20;9:2849. doi: 10.1038/s41467-018-05271-9 (PMC6054661; doi:10.1038/s41467-018-05271-9)
Supplement: Supplementary file 3 — Supplementary Data 1 [file 41467_2018_5271_MOESM3_ESM.zip › Computational_structures/A1_3p2.xyz]

84
XYZ
  C        25.9183849858       25.7811039280       20.2128714026
  C        24.6651818105       25.1533914867       20.2015763564
  C        23.5143184950       25.9533432051       20.2079854081
  C        23.5970663354       27.3525812851       20.2018799312
  C        24.8651098049       27.9489386991       20.2155567303
  C        26.0352106865       27.1776015618       20.2054646262
  C        27.3939931820       27.8397129301       20.1447866502
  N        28.0780785788       28.1687036736       21.3941144177
  C        22.3464850463       28.2028064549       20.1305570937
  N        21.7050785075       28.6362027933       21.3714956223
  C        24.5595532732       23.6448781986       20.1301928303
  N        24.5050632505       22.8708455381       21.3697183768
  C        25.8766677776       25.7431612145       29.7909751587
  C        24.6258438872       25.1119678470       29.7936357360
  C        23.4728144248       25.9092059925       29.7818900762
  C        23.5523508324       27.3085373168       29.7950839447
  C        24.8191734570       27.9087100093       29.7936262474
  C        25.9904736830       27.1398082050       29.8034975954
  C        27.3497734590       27.7991742232       29.8757291242
  N        28.0466417738       28.1320400700       28.6348116512
  C        22.2989543642       28.1531322262       29.8599963405
  N        21.6711317197       28.5943164992       28.6149462089
  C        24.5234111791       23.6040510328       29.8576431505
  N        24.4765183969       22.8404292070       28.6116522303
  C        30.1025771486       29.1346533296       25.0249525441
  C        29.4852256516       28.8385161891       23.8097440899
  C        28.2180061731       28.2276998697       23.7917105015
  C        27.5409321989       27.9050129862       22.5253374432
  C        27.5928785318       27.9234307647       25.0101364584
  C        28.2083095094       28.2153925218       26.2367154964
  C        27.5202443929       27.8808915515       27.4957263918
  C        29.4748377761       28.8275825308       26.2324687967
  C        19.8129813869       29.8862597131       24.9949076525
  C        20.3825612234       29.4938404245       26.2061431592
  C        21.5461036069       28.7037851488       26.2168545806
  C        22.1661233706       28.2706217539       27.4800713535
  C        22.1201754887       28.3226258961       24.9944581350
  C        21.5547257894       28.7165336339       23.7718727448
  C        22.1849480227       28.2963968339       22.5086429443
  C        20.3905396544       29.5057169051       23.7834715383
  C        24.3284453775       20.5909807897       24.9842494767
  C        24.3830566627       21.2846526654       23.7749159005
  C        24.4843929427       22.6878204829       23.7681921332
  C        24.5426345472       23.4510045942       22.5095481216
  C        24.5288261726       23.3699539535       24.9933698259
  C        24.4752488085       22.6794147408       26.2133720463
  C        24.5220320683       23.4321990004       27.4776895774
  C        24.3750959709       21.2765171963       26.1981677868
  H        26.8238674171       25.1680750296       20.1865730069
  H        22.5308126915       25.4757406201       20.1754339485
  H        24.9436431393       29.0396635658       20.1929258901
  H        27.3231438423       28.7813305590       19.5742381477
  H        28.0906125285       27.2057616821       19.5701727134
  H        22.5563660291       29.1209702729       19.5560510074
  H        21.5706230562       27.6721963548       19.5527282424
  H        25.4095001940       23.2420821527       19.5534033275
  H        23.6619669121       23.3640843140       19.5531120473
  H        26.7839833125       25.1329024923       29.8191028459
  H        22.4902921299       25.4290188859       29.8019565254
  H        24.8944915588       28.9994789248       29.8247874475
  H        27.2764962348       28.7395825338       30.4483198026
  H        28.0400833096       27.1627598333       30.4551709738
  H        22.4988419773       29.0676502147       30.4440652095
  H        21.5181808056       27.6158439190       30.4247856714
  H        25.3724951884       23.1991625127       30.4341694543
  H        23.6239614276       23.3168788370       30.4282969156
  H        31.0842030951       29.6114310662       25.0318960436
  H        29.9631510184       29.0729211096       22.8584347641
  H        26.5488867526       27.4240899854       22.6193926855
  H        26.6065839142       27.4495984179       25.0037551791
  H        26.5271154684       27.4048750877       27.3882031830
  H        29.9453360691       29.0532395024       27.1897551088
  H        18.9086441393       30.4970476402       24.9946409860
  H        19.9428587223       29.7843476128       27.1604515969
  H        23.0781478839       27.6519145056       27.3801215110
  H        23.0248835213       27.7071714729       24.9946161671
  H        23.0923617065       27.6712702694       22.6108930182
  H        19.9570635393       29.8059047569       22.8292462772
  H        24.2488633612       19.5026975831       24.9799272933
  H        24.3476335968       20.7620439066       22.8187315611
  H        24.6182452868       24.5498679048       22.6182190194
  H        24.6054612671       24.4615955953       24.9968433949
  H        24.5977675870       24.5318939007       27.3792532130
  H        24.3335621968       20.7483770659       27.1508172097
