# Supplementary material for: High-throughput discovery of organic cages and catenanes using computational screening fused with robotic synthesis
Source: Nat Commun. 2018 Jul 20;9:2849. doi: 10.1038/s41467-018-05271-9 (PMC6054661; doi:10.1038/s41467-018-05271-9)
Supplement: Supplementary file 3 — Supplementary Data 1 [file 41467_2018_5271_MOESM3_ESM.zip › Computational_structures/A19_3p2.xyz]

144
XYZ
  C        25.8444405851       24.6638469890       15.2634892366
  C        24.5879071407       24.0351847248       15.2925678375
  C        23.4377375687       24.8308572086       15.2896475788
  C        23.5192195362       26.2332386423       15.2925942643
  C        24.7849065164       26.8299420425       15.2655488518
  C        25.9593230989       26.0581430800       15.2667280686
  C        27.2888421159       26.7361965855       15.4982532579
  N        27.5999233460       26.9923239433       16.9268132690
  C        22.2778457430       27.0421654396       15.5825291570
  N        21.9633778936       27.1757034330       17.0271692454
  C        24.5139173559       22.5547706251       15.5733879430
  N        24.6567441978       22.2193430781       17.0125490007
  C        26.3967807560       25.0384258050       34.6755688592
  C        26.3010645426       26.4401610316       34.6654984203
  C        25.0313499109       27.0249726535       34.7142581227
  C        23.8645515538       26.2424942955       34.7372551761
  C        23.9929650745       24.8488046946       34.7422139328
  C        25.2547589638       24.2309329544       34.6960384643
  C        25.3438807013       22.7482484492       34.4293953789
  N        25.2485889496       22.3848619054       32.9946720740
  C        22.5307440737       26.9119427304       34.5048415775
  N        22.2247428785       27.1627441974       33.0722985188
  C        27.5330704097       27.2593690565       34.3666186494
  N        27.8636391426       27.3206542379       32.9198425397
  C        27.0959604586       25.2626756019       20.1175043666
  C        27.1906845811       25.4218840804       21.4976446274
  C        27.5963514542       26.6474536993       22.0530281047
  C        27.9399842401       27.6983125098       21.1765221026
  C        27.8708474731       27.5327969271       19.7977569079
  C        27.4307628476       26.3144134326       19.2467825412
  C        27.2233625793       26.1342663837       17.8031287237
  C        27.5984381852       26.8365985626       23.5202843993
  C        26.9935407715       27.9675209042       24.0985633230
  C        26.9168171854       28.1130295666       25.4811088622
  C        27.4777460742       27.1517641748       26.3404452415
  C        28.1182885165       26.0409076731       25.7615880442
  C        28.1595823626       25.8753764979       24.3796211497
  C        27.3640971741       27.2793723225       27.8088661650
  C        28.4630947142       27.0110043164       28.6531123231
  C        28.3408320264       27.0913402301       30.0354332970
  C        27.1033824639       27.4169556303       30.6233966261
  C        26.9004546299       27.4112272258       32.0774033439
  C        26.0076646952       27.6843613711       29.7849625630
  C        26.1386791317       27.6332493189       28.3996335486
  C        21.9646792095       27.6151436550       30.1433119343
  C        21.9374114348       27.7213303799       28.7570584230
  C        22.4338989456       26.6872085957       27.9324510935
  C        22.9342059949       25.5297483517       28.5546986299
  C        22.9728535991       25.4266405076       29.9399276259
  C        22.4997776956       26.4670676199       30.7572894237
  C        22.6700716880       26.3265230746       32.2066712846
  C        22.4688193725       26.8210463092       26.4616907350
  C        21.4605228722       27.5070920303       25.7571358369
  C        21.5031832247       27.6223915921       24.3705030035
  C        22.5600994172       27.0658655528       23.6241791345
  C        23.5700293060       26.3844263606       24.3302864290
  C        23.5240592335       26.2628137166       25.7144482875
  C        22.6186225354       27.1755020158       22.1519579733
  C        23.8588875229       27.2825164735       21.4976582158
  C        23.9317331168       27.3088325702       20.1103011422
  C        22.7696433645       27.2396546859       19.3221083115
  C        22.9336417801       27.1621689061       17.8668299943
  C        21.5214907361       27.1695600271       19.9686021199
  C        21.4507785606       27.1362428781       21.3573646225
  C        23.4957981856       23.5883482976       20.2011904748
  C        23.6280480358       23.4647524970       21.5814559878
  C        24.5645151138       22.5739535153       22.1337868070
  C        25.3353054153       21.7807483086       21.2576436301
  C        25.1770712786       21.8764208610       19.8797953189
  C        24.2635446817       22.7960522431       19.3304977470
  C        24.1360544423       23.0051142441       17.8824405432
  C        24.7645760396       22.5185228512       23.5971897602
  C        23.6721025918       22.4928398664       24.4814514236
  C        23.8673715907       22.4908440345       25.8599308306
  C        25.1615112308       22.5536914566       26.4072996254
  C        26.2543546932       22.5751161894       25.5233894980
  C        26.0595317942       22.5383840583       24.1456019969
  C        25.3594017103       22.6423083468       27.8693166727
  C        24.6518695116       21.8048749315       28.7570277553
  C        24.8000427698       21.9347435245       30.1332230375
  C        25.6430406368       22.9263875974       30.6695308737
  C        25.7385889167       23.1780578607       32.1143387010
  C        26.3534972568       23.7583251239       29.7871090541
  C        26.2260859581       23.6080850836       28.4088447232
  H        26.7476514658       24.0486007841       15.2894119085
  H        22.4547934576       24.3549356371       15.3410156060
  H        24.8653119259       27.9198089527       15.2985469827
  H        27.3148152503       27.7129058955       14.9939311958
  H        28.1163742008       26.1432323819       15.0739132522
  H        21.3967549223       26.5803978357       15.1131110510
  H        22.3555807711       28.0602132658       15.1653089772
  H        25.3165532582       22.0190044177       15.0466973823
  H        23.5621906416       22.1277137948       15.2153154319
  H        27.3837572741       24.5724201481       34.6130570009
  H        24.9394877054       28.1138529268       34.6818844250
  H        23.0946873442       24.2255665922       34.7291729965
  H        26.2859939151       22.3285380075       34.8202849144
  H        24.5292999689       22.2145281265       34.9401121829
  H        22.4975372799       27.8897868640       35.0067181970
  H        21.7040008376       26.3155926717       34.9260379656
  H        27.4250815431       28.2916952986       34.7392316136
  H        28.4125549515       26.8333062891       34.8702266515
  H        26.7241669435       24.3206236573       19.7104203320
  H        26.8841039838       24.6086899775       22.1559607125
  H        28.2716210396       28.6510216524       21.5927721709
  H        28.1328502039       28.3469903927       19.1211425192
  H        26.6784732064       25.2092150234       17.5387712861
  H        26.5438402471       28.7235365977       23.4526477443
  H        26.4219592543       28.9875797191       25.9052610492
  H        28.5634527487       25.2824244922       26.4075696951
  H        28.6457830854       24.9965596946       23.9537135779
  H        29.4259662340       26.7539581351       28.2084321812
  H        29.1911785759       26.8891166410       30.6875345982
  H        25.8388409767       27.4565863239       32.3846969203
  H        25.0335413129       27.9083343120       30.2241428675
  H        25.2679144077       27.8158548119       27.7691901229
  H        21.6066825343       28.4294757924       30.7744247844
  H        21.5649636808       28.6386372354       28.2982951036
  H        23.3050066067       24.7045010941       27.9482096420
  H        23.3908939788       24.5293632980       30.3984959115
  H        23.2610335989       25.4374211758       32.4925949583
  H        20.6193771691       27.9372047381       26.3026553274
  H        20.7125901084       28.1714428859       23.8568204079
  H        24.3982268171       25.9260623894       23.7892747746
  H        24.3318776747       25.7364364870       26.2235978820
  H        24.7771936740       27.3397209419       22.0805787621
  H        24.9077402563       27.3684629603       19.6265308948
  H        23.9873953419       27.0560643841       17.5509818480
  H        20.6182150751       27.1074358679       19.3606132103
  H        20.4784611363       27.0324133623       21.8414318824
  H        22.8040452949       24.3268315354       19.7915551054
  H        23.0426164875       24.1082872762       22.2389500359
  H        26.0527583581       21.0712056460       21.6733433492
  H        25.7665975739       21.2581285743       19.2020239118
  H        23.5761117548       23.9177497420       17.6057989859
  H        22.6584519849       22.4695455199       24.0792476815
  H        23.0029098109       22.4817450636       26.5258927015
  H        27.2672374333       22.6096597928       25.9269578789
  H        26.9237219971       22.5559296766       23.4795532919
  H        23.9878483470       21.0395706278       28.3517915649
  H        24.2521827543       21.2892090556       30.8204758895
  H        26.2408945043       24.1276739287       32.3758129564
  H        26.9881040379       24.5525324395       30.1843003440
  H        26.7544051444       24.2890356508       27.7412873791
