# Supplementary material for: High-throughput discovery of organic cages and catenanes using computational screening fused with robotic synthesis
Source: Nat Commun. 2018 Jul 20;9:2849. doi: 10.1038/s41467-018-05271-9 (PMC6054661; doi:10.1038/s41467-018-05271-9)
Supplement: Supplementary file 3 — Supplementary Data 1 [file 41467_2018_5271_MOESM3_ESM.zip › Computational_structures/A25_4p4.xyz]

288
XYZ
  C        36.4785291154       26.2982620369       17.2778949493
  C        36.9133500610       25.0984024331       17.8488549368
  C        36.4949987067       23.8866109451       17.2832901811
  C        35.6632752594       23.8657153546       16.1601207539
  C        35.2388099138       25.0805130049       15.6067911499
  C        35.6454836231       26.3014337160       16.1514779770
  C        35.1617130698       27.6043012823       15.5468636715
  N        34.0364762472       28.1329610950       16.3119347994
  C        35.2117014412       22.5455402959       15.5691572947
  N        33.8672624383       22.2041821433       16.0271225683
  C        37.8078961135       25.1143894650       19.0731579422
  N        37.0289794199       24.8691869791       20.2827162951
  C        13.3910408640       25.2465302654       17.8365632484
  C        13.0317927423       24.0655225414       18.5006144486
  C        13.4604374212       22.8402581800       17.9825934892
  C        14.2295824139       22.7806861760       16.8122063980
  C        14.5770885383       23.9717870550       16.1682822422
  C        14.1575420462       25.2126892754       16.6685006136
  C        14.5238018171       26.5023735652       15.9589816061
  N        15.8937574224       26.9055503662       16.2649457863
  C        14.6840243801       21.4466040602       16.2525182588
  N        15.8128881723       20.9190981483       17.0145475847
  C        12.1962495163       24.1159141692       19.7649063637
  N        13.0133936545       24.4703219406       20.9224992855
  C        25.9379373387       36.7353765788       31.7703736234
  C        24.6835170795       37.0405644138       31.2337234160
  C        23.5337859008       36.5762785904       31.8867044552
  C        23.6268583313       35.8326248664       33.0660601408
  C        24.8951028779       35.5411948444       33.5873026757
  C        26.0558654619       35.9906860875       32.9520615637
  C        27.4196210206       35.6576460584       33.5266619795
  N        28.0313460219       34.5519448769       32.7959507714
  C        22.3738250186       35.3314128785       33.7554608697
  N        22.1301320435       33.9308118041       33.4258264523
  C        24.5713373445       37.8503324864       29.9570110871
  N        24.3089469314       36.9859187578       28.8100180707
  C        24.7290584796       13.4481664767       32.6599950252
  C        25.9620958092       13.0933468580       32.1065473963
  C        27.1350174178       13.6151116771       32.6687314178
  C        27.0848049351       14.4660680828       33.7758708114
  C        25.8371898982       14.8069793367       34.3148348975
  C        24.6542804007       14.2995565687       33.7709097464
  C        23.3147473175       14.6696452381       34.3765462965
  N        22.6562874384       15.7103663758       33.5927388677
  C        28.3607742285       15.0219172936       34.3747186905
  N        28.5685946489       16.4023513205       33.9481806875
  C        26.0249723919       12.1680469928       30.9072546587
  N        26.2139391575       12.9318797357       29.6782337636
  C        31.6904211950       29.1544356208       17.6951648921
  C        30.5266416855       29.6267379446       18.2806157550
  C        29.3116921354       29.6525564717       17.5518048754
  C        28.1200033586       30.1301928602       18.1479781089
  C        27.0887295561       30.5367448302       18.6593937620
  C        25.8871886726       30.9862210098       19.2640910211
  C        25.9320368639       31.8392741175       20.3838773720
  C        24.7422405598       32.2682262925       21.0035603898
  C        24.7958697692       33.1012175936       22.1499115764
  C        24.8479158422       33.7972882803       23.1513409409
  C        24.9205332788       34.5938147386       24.3192110411
  C        23.8724236496       34.5753443994       25.2721379145
  C        23.9535843948       35.3391923598       26.4262497558
  C        25.0766590048       36.1546853213       26.6689916834
  C        25.1916792556       36.9726839329       27.8804095239
  C        26.1141450597       36.1805258521       25.7197428741
  C        26.0454440684       35.4115799059       24.5637169070
  C        23.5017040971       31.8430030855       20.4901174035
  C        23.4430677544       30.9885060864       19.3715214448
  C        22.1905068292       30.5331760425       18.8853965824
  C        21.1121110059       30.1143013986       18.4946701971
  C        19.8622050563       29.6034364238       18.0688929687
  C        18.6635333021       30.2854496477       18.3733009525
  C        17.4390831448       29.7622888110       17.9730506004
  C        17.3645568831       28.5470119228       17.2685079141
  C        16.0514319591       28.0178858764       16.8828446534
  C        18.5601609408       27.8674524545       16.9610723046
  C        19.7864897136       28.3850775552       17.3491891364
  C        24.6402427318       30.5663168400       18.7608477531
  C        29.3090537545       29.1869334711       16.2190295021
  C        30.4826336985       28.7219270024       15.6377500121
  C        31.6874789428       28.6974536744       16.3622304546
  C        32.9048238693       28.2009699574       15.7147682734
  C        24.2214068238       13.5361976303       26.6579084354
  C        24.2272267406       14.2189992314       25.4467948205
  C        25.3377752305       15.0116255161       25.0832462568
  C        25.3486493430       15.7200859077       23.8581624994
  C        25.3538165226       16.3468330579       22.8106321369
  C        25.3420888577       17.1044929325       21.6113335547
  C        26.5482691323       17.5388360432       21.0276552367
  C        26.5357844568       18.3217025535       19.8564096120
  C        27.7556504374       18.7798323742       19.2931959061
  C        28.8098202427       19.1914843012       18.8345035957
  C        30.0313689501       19.6822969299       18.3118646559
  C        31.2477584197       19.0151188159       18.5760029885
  C        32.4418136454       19.5063639555       18.0602538199
  C        32.4677820267       20.6728443354       17.2754817638
  C        33.7494038100       21.1493908757       16.7454556998
  C        31.2556538622       21.3433147238       17.0160405288
  C        30.0587044286       20.8568884138       17.5197479830
  C        25.3027030984       18.6617923635       19.2644754017
  C        24.0883469736       18.2300454943       19.8354326138
  C        22.8484993092       18.5966420034       19.2481433155
  C        21.7876472198       18.9404204238       18.7497704528
  C        20.5710809096       19.3764281672       18.1682864218
  C        19.3752876952       19.4248384582       18.9278284070
  C        18.1951291351       19.8851949996       18.3635141543
  C        18.1581248895       20.3072792640       17.0197251061
  C        16.9291120360       20.8070809323       16.3940650291
  C        19.3414388151       20.2483332637       16.2607949576
  C        20.5312353767       19.7961604581       16.8202949972
  C        24.1168698022       17.4494865091       21.0074036045
  C        26.4360711276       15.0945873699       25.9739868034
  C        26.4180286304       14.4155012723       27.1821925277
  C        25.3106325965       13.6235828300       27.5437721077
  C        25.2663164864       12.8950147716       28.8158958862
  C        29.1495397673       19.0941679800       32.9876903785
  C        29.4929734950       20.3358201936       32.4765772191
  C        30.6479222697       20.4910155823       31.6715398830
  C        30.9866958895       21.7523723316       31.1264901576
  C        31.2739686338       22.8319685035       30.6351364533
  C        31.5910004626       24.0848337762       30.0517638836
  C        31.1208622842       25.2761313160       30.6372282024
  C        31.4119498623       26.5245874353       30.0534686280
  C        30.9128643303       27.7175090480       30.6364582146
  C        30.4641451278       28.7396111941       31.1310351696
  C        29.9242497198       29.9187482070       31.6992551426
  C        29.5186229367       29.9439790229       33.0520372278
  C        28.9764120538       31.1010188681       33.5990059704
  C        28.8127790503       32.2628008312       32.8230140996
  C        28.2263196287       33.4592854129       33.4363511405
  C        29.2145727047       32.2379005883       31.4727747401
  C        29.7639195975       31.0910459905       30.9198093205
  C        32.1861851685       26.5743194606       28.8781939329
  C        32.6612735386       25.3897995386       28.2818115086
  C        33.4188409809       25.4501206371       27.0836867610
  C        34.0537380306       25.5153575265       26.0428519904
  C        34.7815137778       25.5844491971       24.8297094680
  C        35.4861961254       26.7552489522       24.4745614069
  C        36.1915388781       26.8125855668       23.2774790823
  C        36.2144509172       25.7163942270       22.3968482382
  C        36.9688217224       25.8169290219       21.1432801778
  C        35.5090957652       24.5487341635       22.7483073266
  C        34.8088107708       24.4797528383       23.9428299082
  C        32.3636258690       24.1476477773       28.8757401119
  C        31.4485745245       19.3587318243       31.4077912704
  C        31.1000793108       18.1194662165       31.9305586476
  C        29.9480935648       17.9651730088       32.7214881348
  C        29.6094604962       16.6370649808       33.2384202685
  C        21.7115680361       19.1991767179       34.2069045239
  C        21.1255344037       20.3119136830       33.6148519082
  C        20.6357777079       20.2401783807       32.2922509048
  C        20.0540797394       21.3783732766       31.6808589515
  C        19.5761283265       22.3754838544       31.1618240567
  C        19.0408952145       23.5311233148       30.5344306045
  C        19.3707211384       24.8178239997       31.0059388551
  C        18.8667981809       25.9672490444       30.3659989944
  C        19.2221783960       27.2637478660       30.8220903196
  C        19.5343479785       28.3875327860       31.1842307912
  C        19.9094463913       29.6912919795       31.5941650918
  C        21.1265178528       29.9090318605       32.2866679955
  C        21.5037137699       31.1861886109       32.6723506949
  C        20.6796229185       32.2941803061       32.3905279187
  C        21.0500425741       33.6559215714       32.7930049208
  C        19.4699239091       32.0802024640       31.7056870329
  C        19.0866613226       30.8032821016       31.3099995787
  C        18.0218863267       25.8223010288       29.2479128376
  C        17.6836648282       24.5430561220       28.7657593326
  C        16.8534820987       24.4037426756       27.6233772187
  C        16.1601298793       24.2809250403       26.6259788584
  C        15.3862464724       24.1246231239       25.4502378044
  C        14.7026075506       22.9156692006       25.1943540843
  C        13.9645514950       22.7622125267       24.0267139822
  C        13.8890618498       23.7967911521       23.0769133950
  C        13.1068725347       23.5943449587       21.8538595070
  C        14.5694092348       25.0039314478       23.3314927200
  C        15.3000009211       25.1697503677       24.4974616550
  C        18.1940331774       23.4019458570       29.4160039038
  C        20.7524616040       19.0135579947       31.5922426216
  C        21.3463404307       17.9109570310       32.1885687499
  C        21.8377910341       17.9862239538       33.5067300079
  C        22.4745516127       16.8418846235       34.1663045787
  H        36.7961815483       27.2496820999       17.7113384037
  H        36.8295827289       22.9454900596       17.7263013216
  H        34.5831799757       25.0701985229       14.7326295447
  H        34.9062035689       27.4458816303       14.4799176095
  H        35.9729226837       28.3493687023       15.5912288378
  H        35.9494034662       21.7569287390       15.8188463690
  H        35.1736068539       22.6336997436       14.4710445249
  H        38.5515882753       24.3049067453       18.9889686104
  H        38.3586642518       26.0755902039       19.1171104962
  H        13.0574307308       26.2070202706       18.2365246029
  H        13.1875450348       21.9124899658       18.4910937029
  H        15.1760717391       23.9377709255       15.2550285647
  H        13.7885108662       27.2887269305       16.2231964255
  H        14.4641578101       26.3418592979       14.8696984529
  H        14.9235645334       21.5607350233       15.1764791359
  H        13.8596384845       20.7195545623       16.3373460360
  H        11.4253910437       24.8965257284       19.6551614888
  H        11.6757057700       23.1468298959       19.9024586357
  H        26.8412983820       37.0875299537       31.2665858696
  H        22.5509009676       36.8072962028       31.4688888130
  H        24.9738841220       34.9580173579       34.5078487816
  H        27.3208002054       35.4406713223       34.6091736361
  H        28.0820633110       36.5322303444       33.4186553294
  H        21.5166697060       35.9806586561       33.4857675267
  H        22.5121053200       35.3949672987       34.8474213427
  H        23.7206773709       38.5465270222       30.0463218997
  H        25.4889874686       38.4572309327       29.8214217724
  H        23.8080292452       13.0486169368       32.2288183630
  H        28.1019228192       13.3427977131       32.2389425205
  H        25.7925815979       15.4726389808       35.1802425664
  H        23.4594287048       14.9712369779       35.4332201785
  H        22.6581252535       13.7840571600       34.3681843721
  H        28.2739885855       15.0242275283       35.4737297667
  H        29.2133067156       14.3667341037       34.1052984208
  H        26.8903211096       11.4937998227       31.0156653067
  H        25.1108023229       11.5417828479       30.8747647468
  H        32.6270996960       29.1256861792       18.2518567188
  H        30.5310650440       29.9796599825       19.3120727986
  H        26.8939755022       32.1613515215       20.7794418768
  H        23.0034288365       33.9432769342       25.0883351951
  H        23.1546215030       35.3209127222       27.1676423487
  H        26.1096434388       37.5924784178       27.9481744927
  H        26.9885885142       36.8100962432       25.8986732380
  H        26.8565615209       35.4318327078       23.8359443691
  H        22.5798854943       32.1676465689       20.9701329742
  H        18.7109299084       31.2236123816       18.9259534647
  H        16.5186326971       30.2980022590       18.2155509697
  H        15.1838532826       28.6490247095       17.1660551818
  H        18.4968222255       26.9245556692       16.4177443257
  H        20.7086840433       27.8534845470       17.1138267702
  H        24.6016660310       29.9019056609       17.8991257739
  H        28.3780509036       29.2014404000       15.6524252214
  H        30.4711999495       28.3679427596       14.6045513287
  H        32.7870200632       27.8819673089       14.6585727263
  H        23.3581657810       12.9241254206       26.9285078328
  H        23.3782565773       14.1484779529       24.7668784683
  H        27.4978641653       17.2782703825       21.4924738823
  H        31.2375061487       18.1108257032       19.1842221223
  H        33.3760514461       18.9799526850       18.2676140924
  H        34.6296637116       20.5245304821       17.0023197373
  H        31.2820133991       22.2509575612       16.4125425931
  H        29.1228555630       21.3784012727       17.3173544643
  H        25.2879056881       19.2714559842       18.3623609845
  H        19.3992048344       19.1045490294       19.9696236413
  H        17.2770050493       19.9343947084       18.9492883497
  H        17.0245872517       21.0895288204       15.3251198257
  H        19.3247332183       20.5712590615       15.2175349885
  H        21.4442021393       19.7634559311       16.2261460214
  H        23.1824562733       17.1184799372       21.4578731633
  H        27.2933438762       15.7093098089       25.6991639655
  H        27.2560512728       14.4837048106       27.8759707775
  H        24.3478949081       12.2977636557       28.9913940624
  H        28.2550427178       18.9666747775       33.5976137327
  H        28.8706686900       21.2074937653       32.6795908556
  H        30.5192944108       25.2309141993       31.5436893494
  H        29.6360211644       29.0464571499       33.6589135075
  H        28.6672420350       31.1089884531       34.6465045198
  H        27.9569320573       33.3609290692       34.5083005779
  H        29.0784232854       33.1386985371       30.8738974222
  H        30.0711737372       31.0756745396       29.8739891846
  H        32.4096035249       27.5362165297       28.4193994612
  H        35.4700146794       27.6112967433       25.1490807836
  H        36.7350131326       27.7226921856       23.0141976681
  H        37.4946103557       26.7804891796       20.9804585634
  H        35.5266825681       23.7039093678       22.0598338683
  H        34.2618769631       23.5752507970       24.2102397617
  H        32.7244678285       23.2288695117       28.4160582224
  H        32.3397029817       19.4693078281       30.7903348662
  H        31.7255778750       17.2491958339       31.7201479983
  H        30.3212942129       15.8287090312       32.9718660273
  H        22.0875893863       19.2682279915       35.2300355463
  H        21.0384166254       21.2495112878       34.1637500118
  H        20.0299279570       24.9246788954       31.8660056550
  H        21.7696018904       29.0558877176       32.5041431301
  H        22.4435904558       31.3582329744       33.1972067676
  H        20.3255445492       34.4485981702       32.5141047512
  H        18.8233137468       32.9311512111       31.4809555300
  H        18.1480079172       30.6479896112       30.7782060289
  H        17.6353111208       26.7077932637       28.7457351014
  H        14.7619990117       22.1067432297       25.9224113572
  H        13.4387912628       21.8232316970       23.8391669953
  H        12.5882255592       22.6160970493       21.7796431784
  H        14.5104138703       25.8003155606       22.5893050832
  H        15.8271366999       26.1040334398       24.6904755047
  H        17.9405557284       22.4106290488       29.0436071575
  H        20.3769583295       18.9516569006       30.5706912853
  H        21.4481060932       16.9697157356       31.6483244660
  H        22.7973465817       17.0171763151       35.2134240939
