# Supplementary material for: High-throughput discovery of organic cages and catenanes using computational screening fused with robotic synthesis
Source: Nat Commun. 2018 Jul 20;9:2849. doi: 10.1038/s41467-018-05271-9 (PMC6054661; doi:10.1038/s41467-018-05271-9)
Supplement: Supplementary file 3 — Supplementary Data 1 [file 41467_2018_5271_MOESM3_ESM.zip › Computational_structures/B11_12p8_collapsed.xyz]

408
XYZ
  C        23.8237875923       27.3580032969       29.9068975997
  C        25.2431940220       26.8363975357       29.8739897029
  C        25.8729800428       26.5626073213       28.6407057155
  C        27.1831308990       26.0431463970       28.6103241451
  C        27.8593821127       25.7826641636       29.8241049528
  C        27.2486850718       26.0767915936       31.0600967998
  C        25.9570378298       26.6476756169       31.0774087915
  C        25.3526087499       27.1892183856       32.3631784969
  N        25.0756693789       28.6417971744       32.3667343173
  C        27.9532028781       25.7793123694       32.3686097986
  C        29.2566102906       25.1856917505       29.7742837128
  N        29.1941885553       23.7246336579       29.7419191991
  C        27.8853588856       25.7615285110       27.2994908033
  C        25.1824050104       26.9752076476       27.3482943093
  N        25.7813602305       28.2341109483       26.8999797968
  C        23.7994696460       36.8001548436       26.8579054356
  C        22.3793370783       36.4255179971       27.2256515527
  C        21.4455602555       36.1682159935       26.1932653296
  C        20.1443304923       35.7281665006       26.5097448038
  C        19.7568066934       35.6209067640       27.8624060206
  C        20.6663330432       35.9197015164       28.8971873994
  C        21.9817962043       36.3195251996       28.5747674731
  C        22.9803521878       36.5623577934       29.7032905895
  N        23.3044489787       35.2847089074       30.3325478938
  C        20.2210888179       35.7704312164       30.3360376433
  C        18.4054566079       35.0394678930       28.2182864563
  N        18.3537992915       33.5806666342       28.4240969397
  C        19.1696251218       35.3251167988       25.4224550592
  C        21.8898105068       36.2994030075       24.7476887765
  N        22.5650501037       35.1359665484       24.1388849367
  C        22.3822515641       24.4872694462       26.3333404221
  C        22.7041535874       24.1525062049       27.7706569674
  C        23.9690394157       23.6187416404       28.0879397345
  C        24.2942153910       23.2772808391       29.4141248412
  C        23.3293296075       23.4423421248       30.4331179052
  C        22.0908431536       24.0525574831       30.1415033461
  C        21.7731523933       24.3825088613       28.8051229976
  C        20.4154067420       24.9797610960       28.4755355085
  N        20.5128380702       26.4229812137       28.2551115143
  C        21.1085844829       24.3801739707       31.2496449973
  C        23.6258749008       22.8277426394       31.7906368121
  N        23.8787259517       21.3729975633       31.7766904904
  C        25.6604506854       22.7095704102       29.7064625887
  C        24.9752572391       23.3119445042       26.9890761279
  N        24.9952300979       21.8735396309       26.7381335442
  C        28.7491573999       14.0777549976       31.4996523292
  C        29.0265716133       14.2084531466       30.0167958930
  C        30.2898712497       14.6736009374       29.5944323590
  C        30.5762369718       14.8169645110       28.2205093087
  C        29.5991915808       14.4741229537       27.2609226811
  C        28.3075015739       14.0779338645       27.6761722430
  C        28.0357259410       13.9206064309       29.0536476423
  C        26.6266991078       13.5676573945       29.5173275969
  N        26.0481204859       14.7708641367       30.1104008059
  C        27.2073306890       13.8720524154       26.6563607821
  C        29.9211430801       14.6420521308       25.7866281513
  N        29.6854449682       15.9634760312       25.1793482137
  C        31.9139464532       15.3799431070       27.7835519672
  C        31.2933101562       15.1806928269       30.6111434859
  N        31.2824365695       16.6365013261       30.8605898698
  C        25.3505266758       36.9007252777       23.0967288620
  C        26.5703054813       36.5874587915       22.2583549598
  C        27.8152813950       36.2795661474       22.8524517759
  C        28.9296487323       35.9632434582       22.0474494775
  C        28.8366868849       36.0778093429       20.6447430681
  C        27.5981833572       36.3753139073       20.0394731112
  C        26.4637523504       36.5904565899       20.8502901965
  C        25.1001368420       36.7265519946       20.1807810570
  N        24.7336773836       35.4275081790       19.6141183528
  C        27.4577401061       36.4448611224       18.5338408899
  C        30.0621253718       35.7785922356       19.8044965558
  N        30.2963836248       34.3710437656       19.4398200611
  C        30.2115808407       35.4834668805       22.6958966553
  C        27.9772314893       36.2046811800       24.3658632392
  N        27.7867093357       34.8252680745       24.8116288664
  C        25.3399646019       27.6124978059       19.4482355736
  C        24.1281060283       26.8196324398       19.8779803258
  C        24.0205138309       26.3702892994       21.2106114238
  C        22.9151802592       25.5953091475       21.6112357625
  C        21.9400894367       25.2271443590       20.6594772869
  C        22.0233769763       25.6927824080       19.3327480665
  C        23.0894518430       26.5408467904       18.9621813546
  C        23.1036988461       27.2591512583       17.6217750301
  N        23.1819500123       28.7298818451       17.7029918474
  C        20.9944370318       25.2619233630       18.3070459138
  C        20.7955289455       24.3333539246       21.0992175958
  N        21.1863808666       22.9188492148       21.0939420939
  C        22.7442962870       25.1476691527       23.0411232548
  C        25.0209742306       26.8664299357       22.2442502145
  N        24.3861300038       27.9874370466       22.9371383381
  C        21.9734538200       13.3597083384       19.0545176814
  C        22.5759907458       13.3917737648       20.4437469327
  C        23.9529511666       13.1989882503       20.6800966693
  C        24.4667052185       13.2327524753       21.9995380798
  C        23.5942203745       13.4588214921       23.0835471762
  C        22.2283853626       13.7370778537       22.8445892872
  C        21.7230604600       13.6839359706       21.5318865099
  C        20.2902883349       14.1024186072       21.2764277462
  N        20.0378510854       15.5411131230       21.0871935218
  C        21.3081366882       14.1460208798       23.9768091293
  C        24.1171120863       13.5671479596       24.5026156326
  N        24.3936748640       14.9278356756       25.0014354929
  C        25.9596673231       13.0954619548       22.2129524537
  C        24.9480439668       13.2003316043       19.5248991654
  N        25.4490759962       14.5757326804       19.4604102740
  C        26.5440745354       24.4668195394       17.1971114935
  C        26.9046505564       24.4144150909       18.6671945355
  C        28.1378191461       24.9552166398       19.0955838215
  C        28.5180149616       24.8855332500       20.4521753810
  C        27.6441777078       24.2892148654       21.3850024518
  C        26.4027257594       23.7665196428       20.9703799130
  C        26.0226933131       23.8460772667       19.6115983997
  C        24.6711851606       23.3180854340       19.1737698171
  N        24.5420920422       21.8905875554       18.8743689514
  C        25.5191805440       23.0793614704       21.9849542725
  C        28.0531836322       24.1644723803       22.8410022511
  N        28.5008541071       22.8032952975       23.1364027017
  C        29.8510094483       25.4288449465       20.9212648556
  C        29.0119496215       25.7093327787       18.1066806606
  N        28.7706607768       27.1408973583       18.2624079590
  C        23.9787837336       32.7141165015       31.4965434389
  C        24.3012164930       31.4142971988       31.8549181058
  C        25.5018684423       30.8219545757       31.4060479753
  C        25.7891220692       29.3958228696       31.6130073325
  C        26.3854740224       31.5900214862       30.6293088243
  C        26.0740482699       32.9051747391       30.2903019905
  C        24.8554786502       33.4753048694       30.6926214933
  C        24.4845889346       34.8059940565       30.1946651920
  C        28.9851130007       20.8288802376       30.0316392789
  C        29.0650983934       19.4421966653       30.0546199558
  C        30.2068260799       18.7864694275       30.5561100429
  C        30.2845905360       17.3241587817       30.4391110309
  C        31.2518798744       19.5620719959       31.0895582347
  C        31.1611112239       20.9498761647       31.0921131118
  C        30.0426805896       21.6051630280       30.5379186777
  C        30.0093687355       23.0729547950       30.4862545184
  C        27.2382436046       32.1080471243       25.7138112198
  C        26.8150323901       30.8327471608       26.0522729469
  C        25.5974371320       30.6411029241       26.7399713903
  C        25.0941165243       29.3027797368       27.0687326951
  C        24.8424866882       31.7644024064       27.1101878650
  C        25.2737754115       33.0469790553       26.7831387076
  C        26.4631003473       33.2353299165       26.0611631802
  C        26.8211517411       34.5861072308       25.6190913140
  C        18.4004054761       30.7193552577       28.9933057425
  C        18.4879577487       29.3408772926       29.1474558058
  C        19.6062621330       28.6270710801       28.6729066045
  C        19.6388692848       27.1673089464       28.8244156190
  C        20.6572611922       29.3359005515       28.0624780499
  C        20.5825050906       30.7177419190       27.9370355460
  C        19.4500026158       31.4279488167       28.3832962456
  C        19.4081024481       32.8846059674       28.2027507281
  C        23.0122481724       30.3282411898       23.9600671718
  C        22.4202644632       31.5031386713       24.4048422176
  C        23.0031799461       32.7564375599       24.1280046033
  C        22.3584406344       33.9714993271       24.6388633276
  C        24.2099714865       32.8019977327       23.4095028426
  C        24.8129292854       31.6254628936       22.9823823436
  C        24.2244706092       30.3759136100       23.2461283046
  C        24.8685520729       29.1584594309       22.7393510492
  C        24.7468382971       18.6357840204       31.3490394507
  C        25.1674662390       17.3585106202       31.0163119023
  C        24.5631592513       16.6566141069       29.9499503992
  C        25.0777005861       15.3529524766       29.5089225064
  C        23.5076979342       17.2639288837       29.2508875022
  C        23.0931469805       18.5542850040       29.5779137300
  C        23.7123270574       19.2620967183       30.6211385439
  C        23.3689566088       20.6733041005       30.8303805657
  C        24.5678058025       18.2766587714       23.5412600541
  C        24.5955243050       19.6286458322       23.8750139559
  C        24.7270253675       20.0265539885       25.2151377525
  C        24.7432924682       21.4543463655       25.5535421620
  C        24.8439755282       19.0354185014       26.2136484835
  C        24.8025989570       17.6923153619       25.8807492457
  C        24.6450816036       17.2902872208       24.5387465595
  C        24.4669179893       15.8872779257       24.1509979876
  C        29.2411948604       18.6755574896       24.1240844842
  C        29.0004048910       19.9848833909       23.7363965021
  C        28.4448669359       20.9128983133       24.6452147761
  C        28.1240722460       22.2867237450       24.2471104755
  C        28.1448352773       20.4935286475       25.9504319013
  C        28.3938982168       19.1812867801       26.3379382814
  C        28.9383344070       18.2542366344       25.4360303868
  C        29.1819158477       16.8888670507       25.9112384075
  C        22.2140695204       31.3419306022       20.0787131906
  C        22.4798015219       32.6657048919       20.4245901649
  C        23.4219414575       33.4152685276       19.7026097907
  C        23.7807234351       34.7652853358       20.1584030090
  C        24.0556023511       32.8222747394       18.5882911126
  C        23.7759053618       31.5136309995       18.2313863054
  C        22.8610320589       30.7454597500       18.9844394155
  C        22.6727735830       29.3137531968       18.7253745499
  C        28.3001975002       31.3193681114       19.1191510170
  C        28.3886538190       29.9603499307       18.8422491509
  C        29.6469578969       29.3550553160       18.6634303185
  C        29.7790404574       27.9118827640       18.4333262714
  C        30.8048843085       30.1528138564       18.7467697885
  C        30.7152915722       31.5164902228       19.0015905532
  C        29.4592659474       32.1174331966       19.2014460191
  C        29.3209613408       33.5428666784       19.5294504281
  C        21.7935466434       20.0472352489       20.7463676489
  C        21.9403665521       18.6649441988       20.8062694321
  C        20.8187386940       17.8153388585       20.8730773802
  C        21.0188642650       16.3644444973       21.0156687248
  C        19.5334538807       18.3877595774       20.8284647594
  C        19.3844474739       19.7665360763       20.7461860028
  C        20.5083753742       20.6178172839       20.7355525434
  C        20.2947140873       22.0702212765       20.7362558856
  C        26.0682097667       17.3862979780       19.6057959227
  C        26.2045823874       18.7638518909       19.7217608152
  C        25.3622525702       19.6352273742       19.0022593359
  C        25.4786662470       21.0849945845       19.2150025028
  C        24.4069743823       19.0914711488       18.1259055806
  C        24.2936647875       17.7133594211       17.9838132819
  C        25.1063332461       16.8418527701       18.7337503023
  C        24.8657618118       15.3966632124       18.6678470438
  H        23.1722403066       26.7893684664       29.2323001381
  H        23.3856979895       27.2941732942       30.9076452653
  H        23.7683100550       28.4170661140       29.6121554761
  H        25.9946589351       26.9828417726       33.2307999548
  H        24.3955464333       26.6921553236       32.5898265908
  H        27.2678121071       25.3157268958       33.0904897602
  H        28.3546307905       26.6914410274       32.8386339722
  H        28.7848691751       25.0802787942       32.2414232451
  H        29.7527400545       25.5091608730       28.8471937628
  H        29.8854362656       25.5611677222       30.6024102807
  H        28.3079679785       24.7464963834       27.2856067426
  H        27.2223200552       25.8676735803       26.4364290584
  H        28.7143917443       26.4673319744       27.1359739384
  H        24.0938591653       27.0580069440       27.4910153437
  H        25.3437914234       26.2243260126       26.5615856240
  H        24.5249495810       36.4217640352       27.5862648500
  H        24.0824556643       36.3868062599       25.8846744523
  H        23.9367341661       37.8926683273       26.8062666909
  H        23.8741392695       37.0982936664       29.3432287326
  H        22.5140442464       37.2068120602       30.4652804658
  H        19.7089584409       34.8116451699       30.4928569755
  H        21.0593052919       35.7903131104       31.0353168398
  H        19.5120184928       36.5669516839       30.6133438507
  H        17.6507032795       35.2708616559       27.4516916887
  H        18.0100623649       35.4926498748       29.1391945386
  H        18.4051843583       36.0998149811       25.2519477151
  H        18.6398159718       34.4004282417       25.6870877378
  H        19.6662018905       35.1382988238       24.4645605847
  H        21.0386281027       36.5530000748       24.0967277819
  H        22.5780721146       37.1492222921       24.6363441348
  H        22.4686216181       23.6031368446       25.6853441133
  H        21.3802769318       24.9030525032       26.2046605736
  H        23.0746924514       25.2446991283       25.9418833636
  H        19.6686671317       24.7272027631       29.2482975053
  H        20.0429673471       24.5305237887       27.5412419141
  H        21.6073243795       24.4786034794       32.2198641337
  H        20.6078014732       25.3382646667       31.0631444264
  H        20.3248764973       23.6134967741       31.3598832433
  H        24.5171921025       23.2909750845       32.2442758654
  H        22.8123064094       23.0027178814       32.5080498230
  H        25.7986406953       21.7575414059       29.1740863084
  H        26.4497325459       23.3940234656       29.3647654023
  H        25.8312133936       22.5253286459       30.7700887327
  H        25.9809014697       23.6011592083       27.3327426569
  H        24.7677511509       23.8898292548       26.0712936247
  H        29.3978688052       13.3140754209       31.9558583652
  H        28.9455313837       15.0253913665       32.0219472457
  H        27.7105084376       13.8194630785       31.7144816183
  H        26.6724668544       12.7869247109       30.2925745169
  H        26.0187823467       13.1660253861       28.6901007517
  H        27.4907156865       14.2304471849       25.6622509630
  H        26.9274556346       12.8107297150       26.5616929262
  H        26.2943976407       14.4217221663       26.9181151094
  H        30.9784596001       14.4021415038       25.5975056569
  H        29.3696440618       13.9118019505       25.1754581097
  H        32.2874796709       16.1272958593       28.4929823016
  H        32.6781479229       14.5892608914       27.7053932322
  H        31.8523967624       15.8775047598       26.8098467467
  H        32.3211430051       14.9299009763       30.3105077762
  H        31.1620156116       14.6934759039       31.5885325785
  H        24.5717196049       36.1273522641       23.0195568714
  H        25.5904114827       36.9953510910       24.1590766199
  H        24.8909149137       37.8517407432       22.7908872837
  H        25.1602661162       37.4476195136       19.3500022925
  H        24.3394499592       37.0994149574       20.8848324226
  H        27.3946275151       37.4909207257       18.1916872631
  H        28.2995994205       35.9793792557       18.0112996952
  H        26.5462427367       35.9300323924       18.2083000618
  H        30.9717461393       36.1222784613       20.3170768571
  H        30.0485091003       36.3515742910       18.8642215542
  H        30.8403240569       36.3231149549       23.0365661919
  H        29.9923492436       34.8528983149       23.5656295433
  H        30.8137498686       34.8793958235       22.0087780001
  H        29.0013498889       36.5038662181       24.6334608603
  H        27.3019947204       36.9095735171       24.8827823065
  H        26.2693149120       27.1053154254       19.7364107650
  H        25.3822882662       27.7575249273       18.3650756688
  H        25.3488113751       28.6167569584       19.8994005643
  H        23.9619785837       26.9369266168       17.0092528593
  H        22.2140420266       27.0138467203       17.0251807871
  H        21.4327763020       25.1809174156       17.3053065640
  H        20.5827438416       24.2741326037       18.5421476642
  H        20.1502255854       25.9672570195       18.2397473761
  H        19.8866762453       24.5138647343       20.4985448502
  H        20.5260942295       24.5871187736       22.1366355499
  H        23.6137686632       25.3827009194       23.6588493177
  H        22.5622004686       24.0657625576       23.0995597243
  H        21.8888715419       25.6548991755       23.5133034417
  H        25.2436994283       26.0823128965       22.9819638726
  H        25.9791481500       27.1412587630       21.7755300809
  H        22.6791738429       13.0342742463       18.2863906665
  H        21.1216302853       12.6661932979       19.0137507633
  H        21.5948285544       14.3499161292       18.7569883534
  H        19.6344045303       13.7869688663       22.1014021077
  H        19.8737041277       13.6022599493       20.3897506877
  H        20.6640842649       14.9835039237       23.6798814066
  H        20.6471509887       13.3174794535       24.2789631301
  H        21.8574305223       14.4741264244       24.8641031464
  H        25.0353729444       12.9777576343       24.6413309022
  H        23.3999219035       13.1202990046       25.2072489833
  H        26.2693660185       13.3934582300       23.2193210634
  H        26.2959136433       12.0576897274       22.0579550864
  H        26.5063717121       13.7340961244       21.5079223619
  H        24.4898218090       12.8709063149       18.5795225585
  H        25.7906957251       12.5272319828       19.7312228303
  H        26.3474900005       25.4994016994       16.8686567644
  H        27.3619718103       24.0791916734       16.5739466038
  H        25.6641099689       23.8630339446       16.9597465583
  H        24.3049102567       23.8617672601       18.2939620810
  H        23.9040177472       23.5387345252       19.9324789234
  H        25.3931398006       23.6870588826       22.8920818898
  H        24.5177184118       22.8588636191       21.6035475244
  H        25.9764683121       22.1328380705       22.3084813643
  H        28.8908071874       24.8425928701       23.0536716156
  H        27.2276605024       24.4812087615       23.5103864655
  H        30.3676250049       24.7059909203       21.5664716894
  H        30.5252255254       25.6559922715       20.0912896549
  H        29.7284430408       26.3616749311       21.4942569054
  H        28.7339838741       25.4443222898       17.0788121036
  H        30.0812183994       25.4444406469       18.2185218077
  H        23.0331455094       33.1626895501       31.8018928781
  H        23.6193074278       30.8093156013       32.4533657764
  H        26.6198066415       29.0010770802       30.9995130055
  H        27.3071522823       31.1367878140       30.2586640590
  H        26.7561846733       33.4791128367       29.6598977392
  H        25.2813350170       35.3534125079       29.6494331989
  H        28.1105456631       21.3344747123       29.6250131385
  H        28.2327969063       18.8432778623       29.6774661289
  H        29.4300828156       16.8595873248       29.9141135199
  H        32.1319297575       19.0528754322       31.4830613054
  H        31.9790419428       21.5463134652       31.5032610247
  H        30.7541284530       23.5929064125       31.1245932432
  H        28.1579990397       32.2654577479       25.1497811782
  H        27.3961044291       29.9524544821       25.7764588210
  H        24.0685512150       29.2757688643       27.4869816420
  H        23.9102069879       31.6278010594       27.6619068323
  H        24.6649153771       33.9099418064       27.0585111531
  H        26.1691838264       35.3972644175       25.9970407675
  H        17.5297026209       31.2741734289       29.3431024631
  H        17.6751979308       28.7956251227       29.6328441701
  H        18.8364308458       26.7372300316       29.4591410841
  H        21.5230893286       28.7804372463       27.7011776796
  H        21.4085531346       31.2673922886       27.4796307093
  H        20.3549374062       33.3395754041       27.8588692517
  H        22.5608925144       29.3555388412       24.1568335109
  H        21.4865582245       31.4608563706       24.9704353526
  H        21.6835402430       33.8164502330       25.5010281548
  H        24.6775148075       33.7656385006       23.2119021540
  H        25.7572642960       31.6696977979       22.4358455623
  H        25.7873821460       29.3188535524       22.1410088077
  H        25.2312568116       19.1990562760       32.1471403002
  H        25.9918333866       16.8807284814       31.5465438614
  H        24.6072668228       14.9290499302       28.5982253203
  H        23.0360714748       16.7343037648       28.4205279907
  H        22.3054984679       19.0370953370       28.9956897591
  H        22.7131953635       21.1104350741       30.0558412771
  H        24.4654313813       17.9751995521       22.4977302281
  H        24.5055755329       20.3844443761       23.0926770439
  H        24.5362437117       22.1526438312       24.7177497860
  H        24.9493608698       19.3509775452       27.2515896214
  H        24.8724241957       16.9253642014       26.6511043867
  H        24.3401517449       15.7195177262       23.0664772610
  H        29.6641056049       17.9495060012       23.4290638483
  H        29.2262114555       20.3240329263       22.7246862713
  H        27.5046023766       22.8565035798       24.9702002273
  H        27.6969168782       21.1946484424       26.6563515390
  H        28.1578451132       18.8607208691       27.3529446854
  H        28.9119174534       16.7149960775       26.9688286022
  H        21.5229531607       30.7504703704       20.6829403503
  H        21.9935032373       33.1103492212       21.2945425108
  H        23.2072715481       35.1545631755       21.0234313696
  H        24.7862112429       33.4120880543       18.0339710493
  H        24.2777083465       31.0381586195       17.3880362658
  H        22.1398325540       28.7618180110       19.5215556752
  H        27.3214272716       31.7807220805       19.2748868845
  H        27.4955997008       29.3402427102       18.7737387686
  H        30.8176219463       27.5204830976       18.4332150562
  H        31.7842815288       29.6870105812       18.6139549274
  H        31.6072671058       32.1397893569       19.0676729672
  H        28.3150752640       33.8481349299       19.8707448286
  H        22.6628525042       20.7014717555       20.6827984559
  H        22.9398389568       18.2269792322       20.7921189020
  H        22.0736041267       16.0381381967       21.0828128908
  H        18.6671948582       17.7271796666       20.8680384875
  H        18.3837541115       20.2039707779       20.7154944265
  H        19.2758328097       22.3972396257       20.4398008451
  H        26.6872082565       16.7066863088       20.1916192094
  H        26.9499490399       19.1826485096       20.4022970238
  H        26.4056623920       21.4241513867       19.7123211768
  H        23.7549984065       19.7722888070       17.5788347662
  H        23.5436996040       17.2956658667       17.3080530008
  H        24.0905941245       15.0728786882       17.9461232135
