# Supplementary material for: High-throughput discovery of organic cages and catenanes using computational screening fused with robotic synthesis
Source: Nat Commun. 2018 Jul 20;9:2849. doi: 10.1038/s41467-018-05271-9 (PMC6054661; doi:10.1038/s41467-018-05271-9)
Supplement: Supplementary file 3 — Supplementary Data 1 [file 41467_2018_5271_MOESM3_ESM.zip › Computational_structures/B17_6p4.xyz]

264
XYZ
  C        35.1412171555       29.5305571942       23.2856949864
  C        34.4813743803       30.5666716501       22.3983603415
  C        34.3151690636       30.3177852691       21.0225194921
  C        33.6333843246       31.2414532128       20.2021886500
  C        33.1604714893       32.4448502098       20.7596124368
  C        33.3152924407       32.7014388998       22.1381083658
  C        34.0134898675       31.7812651523       22.9461379571
  C        34.2852304744       32.1156232876       24.4013956680
  N        33.3363209228       31.6786841562       25.4300645319
  C        32.7123757758       33.9527395148       22.7399232911
  C        32.4976229307       33.4906530185       19.8767267530
  N        31.0412948372       33.3820258151       19.9182252478
  C        33.4081568655       30.9133147920       18.7417602203
  C        34.8875127092       29.0521492830       20.4047248165
  N        33.8494019577       28.0420138556       20.2214084957
  C        17.6314619692       34.5963041194       19.7199332731
  C        17.1209706802       33.3459829235       19.0339837103
  C        16.2391673910       32.4792552529       19.7153293993
  C        15.8159651817       31.2793983198       19.1084601852
  C        16.2286092177       30.9776481470       17.7928665000
  C        17.1105435621       31.8383817565       17.1087335409
  C        17.5263646724       33.0412429404       17.7186887508
  C        18.3740454919       34.0259924318       16.9348369223
  N        19.8333481810       33.9706645703       17.0460763257
  C        17.6193570312       31.4734974947       15.7292397739
  C        15.6740123177       29.7464488799       17.1009971866
  N        16.3982922997       28.4765420631       17.1902277412
  C        14.9235876580       30.3119523324       19.8581377862
  C        15.6926910021       32.8793206906       21.0747631866
  N        16.3236999923       32.3803082324       22.2978072667
  C        26.9724521457       15.8721981137       20.6948166241
  C        25.8881115042       16.2841615571       19.7205998251
  C        26.2359684190       16.8202806044       18.4631445376
  C        25.2341338436       17.2722017886       17.5808642845
  C        23.8760972886       17.1068909073       17.9249688877
  C        23.5214939888       16.5758245064       19.1816090940
  C        24.5297966937       16.1358563232       20.0645277343
  C        24.1419645367       15.4467378229       21.3586044004
  N        23.9568793364       16.2428659544       22.5720047673
  C        22.0647087433       16.4721310498       19.5833560880
  C        22.7951062168       17.4220695363       16.9083945261
  N        22.1461503967       18.7307398715       16.9073752141
  C        25.6107625783       17.9327547513       16.2707209707
  C        27.6917847562       16.8473453361       18.0396368486
  N        28.5179028966       18.0086060916       18.3704285908
  C        22.7598942949       28.6706940523       33.7657982263
  C        22.7414050092       27.1592554013       33.6770870951
  C        21.5332262029       26.4842208066       33.4054838371
  C        21.5197115673       25.0821904657       33.2587330476
  C        22.7088840934       24.3489389137       33.4485197095
  C        23.9228197708       25.0178400595       33.7076386388
  C        23.9286521728       26.4199750809       33.8610332073
  C        25.2079725292       27.1188293103       34.2813797987
  N        26.1406824857       27.5958234021       33.2571516247
  C        25.2139121326       24.2337209229       33.8195743337
  C        22.6822493715       22.8334427362       33.4220531436
  N        22.9127551337       22.1364165586       32.1557376955
  C        20.2320011068       24.3723671757       32.8957955748
  C        20.2331571909       27.2606970021       33.3205496243
  N        19.7833586344       27.7796330190       32.0287446821
  C        28.3706253849       33.0961439550       17.4228071212
  C        26.9857291003       33.0524830765       17.2827001645
  C        26.1468083538       33.0693973955       18.4124186263
  C        26.7511952137       33.1191164928       19.6875514407
  C        28.1317690839       33.1683104102       19.8274125632
  C        28.9656955594       33.1654802285       18.6933052222
  C        30.4254422098       33.2587451247       18.8016521268
  C        24.6761430601       33.0615674696       18.2681880097
  C        24.0465370824       33.7538252421       17.2127932377
  C        22.6656568868       33.7693302117       17.1012527599
  C        21.8367630865       33.0992203456       18.0228179662
  C        20.3743231676       33.1586093802       17.8788133103
  C        22.4754209529       32.4032069593       19.0686206843
 Cl        21.5434403057       31.5457171376       20.2756144003
  C        23.8651458779       32.3821393695       19.1916505940
  C        31.8241816400       25.9719916272       19.9720671797
  C        30.9614418700       24.8993958621       19.7869425067
  C        31.3260985564       23.5964432138       20.1859456424
  C        32.5697524617       23.4169267991       20.8178258622
  C        33.4285804008       24.4942353037       21.0171061928
  C        33.0798126291       25.7824017435       20.5791538844
  C        34.0402297017       26.8824716027       20.7295074585
  C        30.4543687986       22.4361511907       19.9057838231
  C        31.0113573404       21.2240785019       19.4493675175
  C        30.2024711822       20.1422576064       19.1459257758
  C        28.8017861422       20.1969335238       19.2904257622
  C        27.9838324938       19.0240686330       18.9428768253
  C        28.2580421734       21.4049299648       19.7691649745
 Cl        26.5282294610       21.5749560059       20.0114629389
  C        29.0608468759       22.5088820564       20.0620284494
  C        31.4753386977       30.8232394258       27.4548387707
  C        30.5666771000       30.3374340326       28.3840188614
  C        29.4958536902       29.5041383417       27.9938688552
  C        29.3691826721       29.1857532827       26.6296444003
  C        30.2801984588       29.6764207172       25.6950736133
  C        31.3489449066       30.4972619358       26.0919008765
  C        32.3123610927       30.9837821280       25.0935759908
  C        28.5456560831       28.9904983694       29.0028758595
  C        28.9799745021       28.6608466311       30.3039446543
  C        28.0840280525       28.2095743879       31.2600589555
  C        26.7120653266       28.0538657540       30.9799056924
  C        25.7891149826       27.5827343904       32.0243209005
  C        26.2916470899       28.3706792349       29.6737257561
 Cl        24.6006061703       28.2552844446       29.2281984124
  C        27.1819114379       28.8316629621       28.7038470600
  C        20.8092274327       21.2436767698       16.8352366432
  C        20.1464886279       22.4599730724       16.8796935516
  C        20.4382715051       23.4149763901       17.8771109575
  C        21.4363827908       23.1045876536       18.8191554901
  C        22.1049209228       21.8809777069       18.7732561811
  C        21.7954963331       20.9285802680       17.7886733464
  C        22.4712265665       19.6230099251       17.7675986055
  C        19.7013995206       24.6951116932       17.9032153582
  C        18.3374987938       24.7481475310       17.5446906264
  C        17.6564276725       25.9540821675       17.5221929897
  C        18.2866452953       27.1698835395       17.8540323420
  C        17.5387606058       28.4346442284       17.7754232679
  C        19.6417389540       27.1030543598       18.2325944742
 Cl        20.5264040578       28.5541084615       18.6463615193
  C        20.3388951953       25.8942388689       18.2568007460
  C        18.8200625517       28.7984468871       29.5325750593
  C        18.4341430749       29.3288329484       28.3110705546
  C        19.2696854809       29.2450148522       27.1749786212
  C        20.5004791080       28.5769820682       27.3163426683
  C        20.8845544761       28.0344009897       28.5428632949
  C        20.0592199405       28.1466238604       29.6741810082
  C        20.4926334099       27.6109646914       30.9743589808
  C        18.8355782524       29.8496150877       25.8963685948
  C        18.0098886154       30.9946537796       25.8915338877
  C        17.5390081802       31.5295747034       24.7051816091
  C        17.8713124673       30.9744557244       23.4536347444
  C        17.2803287973       31.5283862260       22.2246732302
  C        18.7361710870       29.8616712006       23.4630534669
 Cl        19.2323315380       29.1052962056       21.9650237323
  C        19.2007066410       29.3013821628       24.6553430827
  C        23.5057640439       17.7571593157       24.9514997339
  C        23.3492662862       18.5286020277       26.0919735934
  C        23.7127119955       19.8928109438       26.1085449763
  C        24.2253175674       20.4554320539       24.9251122384
  C        24.3828537952       19.6794935159       23.7762588811
  C        24.0321873626       18.3184388436       23.7735388365
  C        24.2101023876       17.4999441757       22.5651015932
  C        23.5607215994       20.6745991330       27.3531170322
  C        23.7765881395       20.0602981754       28.6048511383
  C        23.5961940327       20.7649784619       29.7818690307
  C        23.1988094886       22.1168430924       29.7860188202
  C        22.9842736139       22.8089466699       31.0659118424
  C        23.0134425823       22.7308105676       28.5323071838
 Cl        22.5030918489       24.4033445771       28.4234652498
  C        23.1845319421       22.0282571064       27.3374163227
  H        34.8202272213       28.5166451262       23.0158386842
  H        36.2401843128       29.5574524140       23.2087651115
  H        34.8804164524       29.6708061093       24.3402390445
  H        35.2669646740       31.7167747778       24.7040495254
  H        34.3934096325       33.2040837536       24.5245893293
  H        33.3845191502       34.8218389548       22.6434364674
  H        32.4914507055       33.8254078608       23.8057876387
  H        31.7673701813       34.2042627277       22.2436728765
  H        32.7593541015       34.4910790404       20.2556064434
  H        32.8919441030       33.4360058582       18.8452688616
  H        34.2570770127       31.2319673005       18.1141762478
  H        33.2695951730       29.8350268736       18.6023709166
  H        32.5104392005       31.4022399315       18.3492575043
  H        35.2859441952       29.2928585750       19.4059522053
  H        35.7394768946       28.6739119163       20.9978670175
  H        18.5903439961       34.9263811516       19.3052987199
  H        17.7920698573       34.4247046592       20.7916600172
  H        16.9236939521       35.4360810030       19.6245575862
  H        18.1455669689       33.9510154800       15.8608435566
  H        18.0902731407       35.0587927806       17.1960031333
  H        17.6208855644       30.3890648641       15.5713138383
  H        17.0050888406       31.9227885090       14.9316422869
  H        18.6505482500       31.8170606733       15.5808638242
  H        15.5434471339       29.9442856531       16.0245483823
  H        14.6536230334       29.5406233338       17.4594117764
  H        13.8630502647       30.4399841659       19.5856819271
  H        15.1928411696       29.2710811699       19.6381815553
  H        15.0015590075       30.4382343843       20.9432818080
  H        15.6691801806       33.9754611421       21.1660551986
  H        14.6320793411       32.5847263254       21.1473827910
  H        27.8685815716       16.4949672510       20.5873305358
  H        27.2809621654       14.8242225638       20.5460051444
  H        26.6393399233       15.9701695398       21.7347521443
  H        23.2062725495       14.8837577788       21.2177069090
  H        24.8834450742       14.6717105968       21.6117927321
  H        21.6449962955       15.4803291470       19.3471223843
  H        21.9348412533       16.6323232022       20.6607505607
  H        21.4476923548       17.2193618964       19.0717228908
  H        21.9820007350       16.6825529958       16.9945122692
  H        23.1823612621       17.2709301024       15.8886331132
  H        25.6889828584       17.2039896620       15.4472297051
  H        26.5750295382       18.4498385982       16.3427983467
  H        24.8685462450       18.6836089228       15.9736828208
  H        28.2187563824       15.9725156280       18.4521763597
  H        27.7730114711       16.7166269647       16.9486275383
  H        22.0221092524       29.1213295420       33.0910676396
  H        22.5331735494       29.0246868592       34.7849047612
  H        23.7369984013       29.0815946895       33.4859011793
  H        25.7923069126       26.4626318840       34.9442872258
  H        24.9740849360       27.9934067490       34.9101840367
  H        25.1929794670       23.3335396763       33.1940217244
  H        25.4105427641       23.9107602830       34.8553283446
  H        26.0748652930       24.8288555206       33.4929090193
  H        23.4200898512       22.4311182988       34.1331132572
  H        21.7161773764       22.4628193592       33.8016572886
  H        20.4220868298       23.4384388456       32.3541663995
  H        19.6022539230       24.9925014029       32.2465543624
  H        19.6364753941       24.1202683004       33.7885875189
  H        19.4037376570       26.6491513434       33.7092889846
  H        20.2662833539       28.1271656013       34.0001374732
  H        29.0050555383       33.0781190813       16.5336563169
  H        26.5468059595       32.9811916622       16.2868876041
  H        26.1204898459       33.1582819670       20.5768571141
  H        28.5937260591       33.2278522579       20.8132121523
  H        30.9745050712       33.2351499146       17.8370456514
  H        24.6517873282       34.3118983358       16.4980081569
  H        22.1721278632       34.3197768374       16.2999430495
  H        19.7837934029       32.4853987508       18.5203340492
  H        24.3138618529       31.8146808702       20.0058773064
  H        31.5552400666       26.9732490982       19.6346891239
  H        30.0056300154       25.0561050040       19.2841028698
  H        32.8565491481       22.4242621236       21.1672267699
  H        34.3905564170       24.3366597940       21.5100736382
  H        34.9661076709       26.6374460668       21.2904721168
  H        32.0890885970       21.1524140215       19.2998625470
  H        30.6246338318       19.2104506898       18.7689924450
  H        26.9123939289       19.0668473953       19.1956308950
  H        28.5966453753       23.4204462561       20.4369278600
  H        32.2981055075       31.4705320223       27.7590079281
  H        30.6649588593       30.6265882218       29.4312377801
  H        28.5671848332       28.5226356688       26.3023851698
  H        30.1730890991       29.4085735544       24.6414745617
  H        32.1056332982       30.7047254970       24.0434816135
  H        30.0382777854       28.7384219086       30.5535698144
  H        28.4178860237       27.9548321339       32.2662285952
  H        24.8008862534       27.2261648121       31.6918803177
  H        26.7979355988       29.1072526867       27.7225069549
  H        20.5830717025       20.5082071525       16.0632282846
  H        19.4042305876       22.6950454592       16.1158451917
  H        21.6675098305       23.8158063866       19.6134069787
  H        22.8663268178       21.6512289599       19.5223797153
  H        23.2516017328       19.4568678269       18.5346990705
  H        17.8078893471       23.8259394192       17.3050120194
  H        16.6037698083       25.9999503561       17.2421852436
  H        18.0101056277       29.3231253008       18.2248708699
  H        21.3978037826       25.9005193628       18.5124464760
  H        18.1704210765       28.8702318409       30.4050057937
  H        17.4543660832       29.7990284978       28.2220272805
  H        21.1806807958       28.5084779670       26.4662959559
  H        21.8481358836       27.5280262588       28.6302573387
  H        21.4597478113       27.0734161056       30.9848485659
  H        17.7497856869       31.4758413176       26.8340947643
  H        16.8860847015       32.4027406020       24.7034801189
  H        17.6760288122       31.1573952252       21.2657885520
  H        19.8197463567       28.4062941627       24.6077032990
  H        23.2189508006       16.7055951228       24.9405628985
  H        22.9123317878       18.0810444678       26.9853504143
  H        24.5366473593       21.5010258135       24.9155271014
  H        24.8018838369       20.1289137541       22.8725362526
  H        24.5713736189       18.0291980860       21.6628908416
  H        24.1119810177       19.0240403712       28.6451643898
  H        23.7563644166       20.2924423257       30.7510663661
  H        22.8815043990       23.9052872009       31.0339252527
  H        22.9816923853       22.5326800975       26.3933651992
