# Supplementary material for: High-throughput discovery of organic cages and catenanes using computational screening fused with robotic synthesis
Source: Nat Commun. 2018 Jul 20;9:2849. doi: 10.1038/s41467-018-05271-9 (PMC6054661; doi:10.1038/s41467-018-05271-9)
Supplement: Supplementary file 3 — Supplementary Data 1 [file 41467_2018_5271_MOESM3_ESM.zip › Computational_structures/A13_6p4_open.xyz]

216
XYZ
  C        30.7339790204       30.9259044982       24.7955590460
  C        31.6047974795       29.8486499897       25.0160645722
  C        32.3401667132       29.3435681824       23.9417668261
  C        32.2337127108       29.9014932282       22.6577488768
  C        31.3673666842       30.9809111346       22.4645464041
  C        30.6140674416       31.4993403339       23.5275604829
  C        29.6521324072       32.6446460820       23.2850580778
  N        28.5760148457       32.2218878058       22.3972063095
  C        32.9841969274       29.2775304610       21.5043091561
  N        32.3653468849       28.1213848297       20.8402645201
  C        31.7843295392       29.2525321404       26.3997417783
  N        30.5559943099       29.2562195139       27.1759320245
  C        25.0756805260       20.4335171796       20.0568221886
  C        24.5685881071       19.7722367120       21.1864643048
  C        25.4424928946       19.4362205805       22.2211219852
  C        26.8108617303       19.7378836118       22.1413626089
  C        27.2903620258       20.3963929666       21.0090751209
  C        26.4318823375       20.7462452158       19.9556990290
  C        26.9882687743       21.4800907802       18.7486628032
  N        27.4657316658       22.7992982813       19.1413670372
  C        27.7347371499       19.3662991219       23.2871748400
  N        27.3453045200       20.0692678719       24.5024482954
  C        23.0883302032       19.4509248545       21.2766830432
  N        22.2981195390       20.6725222061       21.3660106335
  C        22.0552726887       25.4843964921       31.6166881419
  C        23.3036007140       25.4124111593       32.2389457414
  C        23.8538807880       24.1558821159       32.5344732863
  C        23.1682778336       22.9806976821       32.2175869359
  C        21.9131974564       23.0780605105       31.5948022896
  C        21.3450337122       24.3174966434       31.2947116618
  C        19.9674644529       24.3848100435       30.6605331943
  N        19.8312417284       25.4999678013       29.7401267140
  C        23.7868787514       21.6208616832       32.4463267807
  N        24.4746341454       20.9942958705       31.3075753016
  C        24.0824174467       26.6719391356       32.5625805269
  N        25.3166635744       26.7108322554       31.7881284522
  C        18.8177872560       29.0902097071       18.9124333981
  C        17.7029969651       28.4762407899       19.5071902964
  C        17.2824089128       28.9199269500       20.7629817475
  C        17.9580256349       29.9561227841       21.4242425465
  C        19.0625924893       30.5531006735       20.8135729105
  C        19.4968529974       30.1331107713       19.5468473579
  C        20.6615567711       30.8163155640       18.8534639319
  N        21.7012872326       31.2250660029       19.7850025150
  C        17.5112152446       30.3848201578       22.8072187330
  N        17.6612345046       29.2728474663       23.7366253370
  C        17.0350610948       27.3025153991       18.8286236910
  N        17.6306762027       25.9743460147       19.0331934702
  C        28.5379203946       25.2695038025       20.1027732514
  C        29.3335443006       24.2731961814       19.5123566601
  C        28.7306974406       23.0124956761       19.0685042600
  C        30.7282114608       24.4938567715       19.3827287123
  O        31.4599433923       23.4912218915       18.7913772188
  C        32.8699379001       23.6959682977       18.6644725743
  C        31.2834564482       25.6768198900       19.8662382014
  C        30.4932063649       26.6634635574       20.4766294373
  C        31.1284797129       27.8509024638       21.0644565987
  C        29.0924115691       26.4588136653       20.5734421708
  O        28.3607296589       27.4775367254       21.1348656488
  C        26.9649852672       27.2472707025       21.3622707599
  C        27.5192935654       26.7292003453       29.9680366415
  C        26.7215081907       27.8584078891       30.2111829080
  C        25.5340886254       27.7497096283       31.0670160007
  C        27.0710418244       29.0920727326       29.6064219844
  O        26.2583648583       30.1645032303       29.8903163544
  C        26.5703559493       31.4087024372       29.2574906273
  C        28.1995785034       29.1644518858       28.7931168370
  C        29.0007685012       28.0363148243       28.5520987692
  C        30.1979604905       28.1457660949       27.7124191762
  C        28.6460250270       26.7991298054       29.1490429115
  O        29.4525084238       25.7262337076       28.8654626899
  C        29.1623026175       24.4870691623       29.5286515403
  C        23.8355200423       31.9606442030       21.5435689513
  C        24.0357962825       31.2004380072       20.3799024310
  C        22.8985654117       30.8358969272       19.5299926816
  C        25.3545584631       30.8143978129       20.0282169354
  O        25.4954099918       30.0664768129       18.8872887159
  C        26.8314558566       29.7548258946       18.4675750898
  C        26.4230739074       31.2058688400       20.8335032595
  C        26.2225364006       31.9736267795       21.9907191095
  C        27.3705583465       32.3835302943       22.8066204225
  C        24.9036575056       32.3498089464       22.3488450669
  O        24.7711259259       33.1097313845       23.4865434627
  C        23.4472550468       33.4966112178       23.8659972009
  C        25.4369938159       19.7161897719       28.9356698010
  C        25.3806795993       21.1111755650       29.0844785984
  C        24.7571620283       21.7053545639       30.2746968308
  C        25.8753149189       21.9342169559       28.0397114005
  O        25.8305318812       23.2913721918       28.2551429628
  C        26.2062915823       24.1460411788       27.1680312362
  C        26.3782087193       21.3467780821       26.8798229026
  C        26.4153947241       19.9508160867       26.7238557693
  C        26.9041035084       19.3556249195       25.4756832556
  C        25.9441742883       19.1277290895       27.7783553160
  O        26.0015752683       17.7689950320       27.5728663441
  C        25.5283348172       16.9270569110       28.6282521683
  C        20.7683645378       23.1115947390       21.3354874173
  C        20.6531054260       22.1164120049       20.3497720752
  C        21.4699177580       20.9008669291       20.4106312741
  C        19.7572710556       22.3197578606       19.2693289616
  O        19.6644564379       21.3053083595       18.3476598565
  C        18.8153812575       21.5207403068       17.2174036399
  C        19.0455725144       23.5132847539       19.1785265820
  C        19.1843041200       24.5217010849       20.1437727537
  C        18.5075734221       25.8116707227       19.9590667687
  C        20.0424500719       24.2996965313       21.2516974491
  O        20.0931428996       25.3020482667       22.1898979065
  C        21.0307328568       25.1626222739       23.2646121533
  C        19.5093496899       27.6317744488       27.8786439533
  C        19.1576617105       26.3059935074       27.5765697928
  C        19.3702704531       25.2477780671       28.5684950716
  C        18.5715092496       26.0180332994       26.3168479403
  O        18.2750622871       24.7031695069       26.0615635629
  C        17.6203042359       24.4021135621       24.8201824020
  C        18.3295222525       27.0579281185       25.4189485043
  C        18.6707321219       28.3838642668       25.7276685873
  C        18.4085131284       29.4564287348       24.7628742212
  C        19.2794331377       28.6668900177       26.9763228391
  O        19.5880788219       29.9840994127       27.2219259903
  C        20.2214938264       30.2863720546       28.4683857313
  H        30.1398348264       31.3046661628       25.6285317081
  H        33.0065287615       28.4907241397       24.0979611510
  H        31.2564631561       31.4159082925       21.4683864784
  H        29.2792993699       33.0375227225       24.2516860030
  H        30.1914541374       33.4642177289       22.7787309930
  H        33.9777521513       28.9402393683       21.8427403908
  H        33.1792149391       30.0292816587       20.7200790521
  H        32.5148142266       29.8760226468       26.9489528792
  H        32.2303839494       28.2414588876       26.3113733657
  H        24.3955613406       20.7223612414       19.2515749138
  H        25.0517247467       18.9432005337       23.1145324845
  H        28.3495434777       20.6587250472       20.9487913197
  H        26.1842336695       21.6109663489       18.0075603225
  H        27.7877048431       20.8705732250       18.2779067574
  H        27.7322420833       18.2646273792       23.4250427471
  H        28.7613668005       19.6695435709       23.0286319173
  H        22.7887651811       18.8256913860       20.4096532472
  H        22.9091058912       18.8622828259       22.1905092348
  H        21.6235100865       26.4532595099       31.3612657041
  H        24.8420664514       24.1006936309       32.9970263248
  H        21.3786061687       22.1617639223       31.3292464605
  H        19.7284695153       23.4098178286       30.1904309854
  H        19.2266795541       24.5400199576       31.4674874503
  H        24.5132489716       21.6617675808       33.2760938330
  H        23.0122843877       20.9048671255       32.7670513087
  H        24.3636324196       26.6544269355       33.6300959163
  H        23.4461419124       27.5642918044       32.3996239459
  H        19.1614479373       28.7384793214       17.9356942540
  H        16.4317008170       28.4398705072       21.2520583935
  H        19.6096931512       31.3477156456       21.3231117370
  H        21.0459645872       30.1621329656       18.0454480501
  H        20.2811501273       31.7347981890       18.3686152430
  H        18.0703003333       31.2874258787       23.1240022159
  H        16.4398116398       30.6486330282       22.7752066797
  H        17.0124409841       27.4621963234       17.7379568286
  H        15.9781630000       27.2302193619       19.1381061741
  H        27.4729444141       25.0576530639       20.1805113955
  H        29.4266913050       22.2492136699       18.6788459087
  H        33.0936219625       24.5827522456       18.0499866772
  H        33.2545633208       22.7994044237       18.1668471655
  H        33.3513133146       23.8048295930       19.6497035814
  H        32.3516874951       25.8779313415       19.8140643091
  H        30.4909782785       28.4621380027       21.7202770433
  H        26.5913393103       28.1601833546       21.8388511704
  H        26.8062248698       26.3844680589       22.0282838349
  H        26.4229971792       27.0816962028       20.4171816168
  H        27.2089013838       25.8004688576       30.4432416495
  H        24.8379659488       28.6062687718       31.0523625620
  H        27.5618414521       31.7784778645       29.5646843000
  H        26.5379171322       31.3208623224       28.1593590617
  H        25.8002713463       32.1120303026       29.5920921311
  H        28.5127198327       30.0926342505       28.3192929787
  H        30.7837370007       27.2206966914       27.5772677736
  H        29.2415428396       24.5965679574       30.6218757395
  H        28.1604459533       24.1098926614       29.2723514871
  H        29.9202480909       23.7808215882       29.1740010491
  H        22.8083846408       32.2387227967       21.7710994314
  H        23.1305372480       30.2160630440       18.6471913497
  H        27.4048996206       30.6724921579       18.2613433333
  H        27.3664705122       29.1520952392       19.2175175656
  H        26.7207438883       29.1752713087       17.5451498795
  H        27.4512459222       30.9361895985       20.5999791321
  H        27.1422526953       32.8431379963       23.7836589362
  H        22.9749671541       34.1237801559       23.0929510592
  H        23.5619421638       34.0778407578       24.7871649290
  H        22.8115139956       32.6178762700       24.0617336448
  H        25.0439397561       19.1255381976       29.7609010805
  H        24.5296458283       22.7795474069       30.2084501208
  H        27.2614845314       24.0012937279       26.8855062995
  H        26.0680555172       25.1680551513       27.5374356061
  H        25.5669381457       23.9750567705       26.2876410720
  H        26.7491963640       21.9390812528       26.0452894717
  H        26.8594756859       18.2544335066       25.4124827560
  H        25.6722583380       15.9006548778       28.2741154704
  H        24.4591734949       17.0991077312       28.8317557221
  H        26.1051267872       17.0812309649       29.5542017922
  H        21.4631558271       22.9147783517       22.1501070066
  H        21.3435752306       20.1911248443       19.5747610621
  H        18.8910324441       20.6101882993       16.6135490645
  H        19.1494887712       22.3862402267       16.6228687854
  H        17.7680174767       21.6720522780       17.5239923777
  H        18.3756995104       23.7269830314       18.3480394966
  H        18.8244177213       26.6218401219       20.6321504018
  H        22.0622713241       25.0854991884       22.8862526264
  H        20.8032448594       24.2818723318       23.8866874664
  H        20.9204187734       26.0695965972       23.8685504178
  H        19.9523732460       27.8048679121       28.8572935077
  H        19.0970987883       24.2245709661       28.2589405191
  H        16.6400419499       24.9011785104       24.7590185509
  H        17.4802369169       23.3161177189       24.8191732106
  H        18.2337423713       24.6948396383       23.9542543939
  H        17.8770969270       26.8837766782       24.4445539029
  H        18.8891062568       30.4288430505       24.9671181860
  H        21.1839339476       29.7588041275       28.5693156848
  H        19.5731126719       30.0286555194       29.3212605843
  H        20.3956875694       31.3676037087       28.4571012289
