# Supplementary material for: High-throughput discovery of organic cages and catenanes using computational screening fused with robotic synthesis
Source: Nat Commun. 2018 Jul 20;9:2849. doi: 10.1038/s41467-018-05271-9 (PMC6054661; doi:10.1038/s41467-018-05271-9)
Supplement: Supplementary file 3 — Supplementary Data 1 [file 41467_2018_5271_MOESM3_ESM.zip › Computational_structures/A12_3p2.xyz]

90
XYZ
  C        25.9532200172       24.6208744053       19.6894271364
  C        24.7233172054       23.9627669167       19.7114720425
  C        23.5420956158       24.7193020037       19.6881670731
  C        23.5832564752       26.1131391753       19.6619365550
  C        24.8291906394       26.7565881558       19.6265229100
  C        26.0177485749       26.0230282888       19.6513686621
  C        27.3443665760       26.7192840389       19.8711316216
  N        27.7813424447       26.4713853048       21.2580008848
  C        22.3202354641       26.9146243250       19.9090739986
  N        22.3662080788       27.3728359203       21.3023495946
  C        24.6393088246       22.4724297312       19.9826287469
  N        24.1280889729       22.3227132860       21.3446022849
  C        23.3240589509       24.7527864232       30.3722776425
  C        23.6286267937       26.1216920568       30.3388288170
  C        24.9662284281       26.5162711937       30.3161021911
  C        25.9984336292       25.5671428505       30.2914675437
  C        25.6756261371       24.2094213582       30.3074307191
  C        24.3354389836       23.7898283431       30.3447151093
  C        23.9913425756       22.3301410626       30.1311137706
  N        24.3064726461       21.9628106844       28.7378299361
  C        27.4176432124       26.0313283402       30.0211908384
  N        27.4305910903       26.5529250540       28.6547170204
  C        22.5308274694       27.1358993511       30.0889230620
  N        22.0940231944       26.9660713660       28.6974703800
  O        29.0322942897       25.0757991530       23.0473483599
  C        28.3572639319       25.7928552235       23.9740458719
  C        28.5356507871       25.5164652345       25.3288808059
  C        27.8494284849       26.2429718550       26.3187328216
  C        28.0024163472       25.8750489839       27.7133053056
  C        26.9434142277       27.2859535501       25.9450260099
  O        26.2624976126       28.0034282390       26.8698038530
  C        26.7468423415       27.5472304359       24.5906986426
  C        27.4407584544       26.8262954366       23.6032605488
  C        27.1763057662       27.1102287899       22.2082902072
  O        20.9525412299       25.5518218934       26.8614539637
  C        21.5464654022       26.3683861758       25.9574868752
  C        21.3563404210       26.1440302404       24.5950692948
  C        21.9808580310       26.9534872821       23.6293985774
  C        21.8088667232       26.6507105775       22.2214618046
  C        22.8365819958       28.0226124941       24.0402987547
  O        23.4851041603       28.7975503436       23.1378039170
  C        23.0242630498       28.2477651531       25.4026540692
  C        22.3926676403       27.4443661496       26.3681021528
  C        22.6556407532       27.6798237852       27.7746212990
  O        25.9159400025       21.0485456970       26.9431582310
  C        25.0642492107       21.5493728244       26.0214026808
  C        25.3703296607       21.4457917520       24.6652931033
  C        24.5083644383       21.9591563940       23.6801293062
  C        24.9112034738       21.9110488611       22.2870943529
  C        23.2876407749       22.6032592943       24.0586396382
  O        22.4380417002       23.1148321698       23.1355252708
  C        22.9913043568       22.7281203339       25.4148479443
  C        23.8535408823       22.2105296789       26.3986867032
  C        23.5320222926       22.4045521193       27.7972963051
  H        27.2407378145       27.8000070296       19.6766068177
  H        28.1193116189       26.3266175770       19.1986128158
  H        22.2748849111       27.7981989285       19.2560887855
  H        21.4297617032       26.2912376978       19.7145141018
  H        25.6288824946       21.9973635739       19.8556938248
  H        23.9316562267       21.9904118835       19.2901493594
  H        22.9242254821       22.1590147289       30.3512612478
  H        24.5810022533       21.6795068344       30.7912362760
  H        28.1315024130       25.1985461525       30.1547600103
  H        27.6993652605       26.8443175248       30.7080468857
  H        21.6667628158       26.9593861261       30.7457058306
  H        22.9066289108       28.1573888714       30.2749523235
  H        28.7236619277       25.4375032236       22.1461436673
  H        29.2141551038       24.7110436042       25.6147198422
  H        28.5900980732       24.9663474738       27.9370522748
  H        26.5608745948       27.6304558171       27.7705499748
  H        26.0284098477       28.3138458175       24.2956644287
  H        26.4063497947       27.8731436777       21.9979494986
  H        21.2385533668       25.9056724072       27.7745326137
  H        20.7366397486       25.3042337558       24.2787584631
  H        21.2151137578       25.7543526033       21.9712069890
  H        23.2001592759       28.4426883712       22.2237210144
  H        23.7000946281       29.0432658658       25.7187574333
  H        23.3843565954       28.4718974145       28.0201971030
  H        25.5007414602       21.2741546008       27.8481911778
  H        26.3074340047       20.9678444012       24.3749758666
  H        25.9333235427       21.5526215742       22.0677935689
  H        22.8717161985       22.9177020657       22.2350046234
  H        22.0842767084       23.2557454185       25.7147002577
  H        22.6174305747       22.9815427656       28.0191510804
  H        26.8772842763       24.0435872330       19.7676549053
  H        22.5787587514       24.2086893273       19.7589969308
  H        24.8681834414       27.8483017175       19.6440355679
  H        22.2780390116       24.4377865689       30.3559872102
  H        25.2150580959       27.5780014942       30.2489668766
  H        26.4693059805       23.4629294220       30.2286528964
