# Supplementary material for: High-throughput discovery of organic cages and catenanes using computational screening fused with robotic synthesis
Source: Nat Commun. 2018 Jul 20;9:2849. doi: 10.1038/s41467-018-05271-9 (PMC6054661; doi:10.1038/s41467-018-05271-9)
Supplement: Supplementary file 3 — Supplementary Data 1 [file 41467_2018_5271_MOESM3_ESM.zip › Computational_structures/A13_6p4_collapsed.xyz]

216
XYZ
  C        29.8576940887       31.3308073678       24.8198106900
  C        29.6047465227       30.5507314066       25.9526877862
  C        30.0618749567       29.2260198454       25.9788779205
  C        30.7960657751       28.7012917327       24.9092386276
  C        31.0542628553       29.5071662307       23.7923709656
  C        30.5783567452       30.8220255062       23.7298788314
  C        30.7267458451       31.6577985669       22.4803449866
  N        29.6013460656       31.5965639954       21.5273727524
  C        31.3228266610       27.2807854115       24.9603310324
  N        30.9090427041       26.5044349945       23.7969752543
  C        28.8955810490       31.1779246196       27.1411660900
  N        28.3124697540       30.2067445553       28.0493222912
  C        26.9252824343       18.6137146466       17.9898088911
  C        25.8101371390       17.7732824180       18.1159367456
  C        25.7309401117       16.9109064813       19.2121511438
  C        26.7526652910       16.8720964362       20.1711733904
  C        27.8558081344       17.7170166453       20.0244829583
  C        27.9534359765       18.5924813665       18.9348816186
  C        29.1452006038       19.5202817960       18.8048291768
  N        29.2513191611       20.4026186786       19.9613086716
  C        26.6490749995       15.9865127195       21.3993781342
  N        26.2438558937       16.7965367647       22.5435019214
  C        24.6760382810       17.8761702805       17.1154630010
  N        24.0426442831       19.1797629444       17.2637788714
  C        28.9885358219       25.0023337132       30.2338368357
  C        28.5374901446       24.3981249660       31.4147859700
  C        27.7707751846       23.2292704974       31.3287149768
  C        27.4405539300       22.6728141295       30.0875150308
  C        27.9049194020       23.2917226416       28.9217098999
  C        28.6841083073       24.4521213190       28.9840512293
  C        29.1477178523       25.1075789329       27.6959495815
  N        28.0691467068       25.9032026277       27.1111439298
  C        26.5494614318       21.4459286243       30.0108066984
  N        26.9090110994       20.5701661088       28.9090233412
  C        28.8459594237       25.0137935725       32.7658309005
  N        27.6053724203       25.3335189745       33.5069277536
  C        20.0448193872       27.5143884474       18.5625784049
  C        19.2741037333       26.7470582688       19.4463214233
  C        19.4947632452       26.8854383762       20.8231291292
  C        20.4584786399       27.7714885921       21.3174822564
  C        21.2213947309       28.5168985240       20.4114194019
  C        21.0247638047       28.3965128493       19.0302015622
  C        21.8855296615       29.1881847563       18.0601903683
  N        23.2728971490       29.1633797708       18.4889594740
  C        20.7096077258       27.8987603728       22.8073385864
  N        21.9404127359       27.2192873665       23.1995441170
  C        18.3332920832       25.6893407770       18.9195452335
  N        18.9185591418       24.3819775409       18.5811538401
  C        29.3549888805       22.2288902691       22.1595497281
  C        29.4919487350       22.6362806049       20.8223747357
  C        29.3359632759       21.6639592959       19.7341502227
  C        29.8352195733       23.9851904286       20.5460264377
  O        29.8933214125       24.3502060771       19.2242345802
  C        30.2123400154       25.7169917723       18.9323265338
  C        30.1204151511       24.8508521321       21.6004000997
  C        30.0347754797       24.4295907552       22.9360424966
  C        30.4356721660       25.3321501560       24.0200498559
  C        29.6003862191       23.1075926377       23.2136533089
  O        29.4693165036       22.7707207659       24.5372299741
  C        28.9810309158       21.4579652390       24.8464290680
  C        28.3917983331       28.3863530507       32.5431661549
  C        27.3969879704       27.4531622458       32.2350854347
  C        26.9857119621       26.4187555941       33.2302733035
  C        26.8119632997       27.4506240019       30.9499794748
  O        25.8341277942       26.5171834444       30.7483141414
  C        25.3244701653       26.3855161658       29.4116529802
  C        27.2727005919       28.3460704389       29.9873316458
  C        28.2836028013       29.2773873211       30.2814152478
  C        28.7662185129       30.2014932790       29.2522894316
  C        28.8375148156       29.3063172404       31.5839375078
  O        29.8095217158       30.2479822995       31.8250044140
  C        30.3814250854       30.2909512501       33.1341326566
  C        25.7780120730       29.1739119751       19.8390494654
  C        25.1925922651       30.3416941997       19.3213571260
  C        23.8466998236       30.2839716129       18.7430145914
  C        25.8886061611       31.5717217117       19.4370260680
  O        25.2872177309       32.6737878776       18.8786832285
  C        25.9579402655       33.9295924919       19.0145676231
  C        27.1086901012       31.6087613391       20.1091349107
  C        27.6735762349       30.4489156522       20.6627929690
  C        28.8674289549       30.5415219631       21.5100080567
  C        27.0102395623       29.2072815769       20.4882216521
  O        27.6456264072       28.0958684991       20.9856273752
  C        26.8790646287       26.8891765389       21.0960855576
  C        27.5044367557       18.8103809570       26.7536421984
  C        26.2992631293       19.5280125786       26.8291545256
  C        26.0362036333       20.3954726601       27.9818718467
  C        25.3534889702       19.3973079444       25.7801770362
  O        24.1895542346       20.1128185851       25.9074012996
  C        23.2559689898       20.0502127101       24.8241038746
  C        25.6425980363       18.5717225995       24.6942493968
  C        26.8446104910       17.8498206135       24.6221478694
  C        27.1165913122       16.9876994919       23.4663633214
  C        27.7870592254       17.9744618400       25.6756571275
  O        28.9426874037       17.2405286423       25.5600343690
  C        29.9030366726       17.3599876911       26.6146610962
  C        22.8608794097       21.6324326241       18.0548646975
  C        22.1013459068       20.4850221916       17.7792567955
  C        22.7848865577       19.2143770399       17.5164828717
  C        20.6873377642       20.5746451711       17.7859354274
  O        20.0024743876       19.4194473935       17.4916599925
  C        18.5745872729       19.4968598756       17.4622806888
  C        20.0767097276       21.7963304392       18.0686019185
  C        20.8362673730       22.9427804284       18.3536793306
  C        20.1904224342       24.2209194917       18.6735780591
  C        22.2526284245       22.8519095255       18.3409912616
  O        22.9450143665       24.0038844601       18.6207170995
  C        24.3727666074       23.9479967019       18.5953802738
  C        26.0121426978       27.4196901214       25.7927843413
  C        26.3912268750       26.1258278255       25.3976058358
  C        27.5317824187       25.4543249637       26.0307004952
  C        25.6227556749       25.4524035890       24.4110696715
  O        26.0863701359       24.2236355673       24.0075920727
  C        25.3454200531       23.5283752520       23.0016519144
  C        24.4587483216       26.0444253942       23.9242204388
  C        24.0546694017       27.3209627836       24.3514245237
  C        22.7990402381       27.9041265962       23.8667674279
  C        24.8666510333       28.0287267101       25.2755386254
  O        24.4411490537       29.2838013261       25.6276634628
  C        25.2754003980       30.0310340399       26.5220317399
  H        29.4821997325       32.3573401564       24.7760931030
  H        29.8300601572       28.5973379859       26.8402891398
  H        31.6114089170       29.0889578122       22.9512043736
  H        30.8473034099       32.7186715261       22.7491596915
  H        31.6418508367       31.3787059624       21.9298612101
  H        31.0285507186       26.8053102163       25.9155187754
  H        32.4274977732       27.3197805239       24.9437403483
  H        28.0805137176       31.8165154061       26.7579129363
  H        29.6087595859       31.8533161160       27.6604847842
  H        26.9741432948       19.3100704409       17.1495344285
  H        24.8552035628       16.2680583552       19.3321048573
  H        28.6442631767       17.7190213896       20.7805344936
  H        29.0874855752       20.0757169987       17.8477732036
  H        30.0677172953       18.9134306600       18.7767755921
  H        25.8785681131       15.2178494358       21.2328394826
  H        27.6154549637       15.4718269778       21.5735200130
  H        25.0851612750       17.8145032965       16.0924746371
  H        23.9689882336       17.0333550768       17.2480423162
  H        29.5728908025       25.9237662025       30.2885406219
  H        27.4144523991       22.7570242839       32.2470477746
  H        27.6577966706       22.8610155019       27.9494645952
  H        29.9871746011       25.7856092790       27.9182603244
  H        29.5112774427       24.3252272995       27.0014831172
  H        26.6609100488       20.8745974424       30.9466588370
  H        25.4892489626       21.7738102802       29.9533440836
  H        29.4862935987       25.8980932797       32.6176209076
  H        29.4038135522       24.2951161663       33.3847587170
  H        19.8990692861       27.3945869154       17.4853172119
  H        18.9164849772       26.2753498139       21.5222210027
  H        22.0019845880       29.1817216699       20.7869163661
  H        21.8198746547       28.7123806825       17.0683391994
  H        21.4922426702       30.2222736895       17.9589198377
  H        20.7145518412       28.9688540185       23.0998742660
  H        19.8795894858       27.4130464221       23.3467727579
  H        17.8231191466       26.0450435083       18.0079948163
  H        17.5311406336       25.4926746045       19.6500851829
  H        29.0772551700       21.1900923259       22.3290878663
  H        29.3311058840       22.0726425584       18.7089809432
  H        30.1607681414       25.8040749373       17.8419708800
  H        31.2287159318       25.9711418208       19.2727904051
  H        29.4901556174       26.4094895817       19.3934605300
  H        30.4394180371       25.8780374132       21.4335969259
  H        30.3380893829       24.9351663977       25.0424018998
  H        27.9799852844       21.2898183454       24.4192385327
  H        28.9172685095       21.4136592089       25.9386153783
  H        29.6683107769       20.6765067669       24.4861133196
  H        28.8198586622       28.3736479230       33.5440633650
  H        26.0383459998       26.5892004531       33.7633464828
  H        24.6386290652       25.5325705855       29.4430683251
  H        24.7705628957       27.2891129410       29.1075932203
  H        26.1359380795       26.1864473072       28.6961104001
  H        26.8945151905       28.3309535362       28.9681577277
  H        29.5576022992       30.9037046165       29.5668086041
  H        30.8943768718       29.3471712485       33.3817377113
  H        31.1132092205       31.1053809747       33.1107926685
  H        29.6188798984       30.5062989042       33.9001063420
  H        25.2088298731       28.2527971411       19.7273166049
  H        23.3403930810       31.2512763223       18.5760482617
  H        26.0718606253       34.2137617504       20.0731527480
  H        26.9493266503       33.9084697524       18.5343708208
  H        25.3207054962       34.6611744460       18.5063306613
  H        27.6552591129       32.5368899479       20.2656838411
  H        29.0537490297       29.6682846254       22.1535249881
  H        25.9584209016       27.0546831332       21.6767722754
  H        27.5231186634       26.1772914158       21.6243501370
  H        26.6228379507       26.4844161570       20.1024727164
  H        28.1960727528       18.9388825435       27.5841544263
  H        25.0495368805       20.8889932288       28.0106147330
  H        23.7049998037       20.4157725429       23.8865203076
  H        22.4257897325       20.7036406254       25.1121473690
  H        22.8821107960       19.0252007106       24.6729817933
  H        24.9525728431       18.4465118497       23.8618377894
  H        28.1146156428       16.5179634456       23.4313822608
  H        29.4848637465       17.0271120585       27.5779158230
  H        30.2654844232       18.3959684148       26.7133493562
  H        30.7352329818       16.7070080861       26.3314954230
  H        23.9427683297       21.5149178979       18.0394245505
  H        22.1691704088       18.2993337186       17.5626562580
  H        18.2279298003       20.2131327084       16.7002542031
  H        18.1658975634       19.7840307242       18.4445616660
  H        18.2288172100       18.4905296870       17.2029895608
  H        18.9947401191       21.9143717049       18.0826003991
  H        20.8692476550       25.0234839608       18.9928358935
  H        24.7646142995       23.2504753359       19.3544775712
  H        24.7081695520       24.9662288669       18.8220847037
  H        24.7475889782       23.6500976014       17.6029619801
  H        26.6492678690       27.9214344748       26.5199796924
  H        27.8790918720       24.5244078894       25.5523800213
  H        25.2607699885       24.1240114485       22.0778781875
  H        24.3356050474       23.2641404054       23.3555132730
  H        25.9157152303       22.6164421190       22.7926407918
  H        23.8104531609       25.5416082757       23.2083162164
  H        22.6199019193       28.9604551833       24.1312746460
  H        25.3364171115       29.5542252813       27.5122361429
  H        24.7996129183       31.0128050082       26.6184024750
  H        26.2936876164       30.1427323022       26.1233327235
