# Supplementary material for: High-throughput discovery of organic cages and catenanes using computational screening fused with robotic synthesis
Source: Nat Commun. 2018 Jul 20;9:2849. doi: 10.1038/s41467-018-05271-9 (PMC6054661; doi:10.1038/s41467-018-05271-9)
Supplement: Supplementary file 3 — Supplementary Data 1 [file 41467_2018_5271_MOESM3_ESM.zip › Computational_structures/C5_3p2.xyz]

150
XYZ
  C        24.6616090625       24.4377415739       20.1302010015
  N        24.6299710895       23.6852345643       21.3846825171
  C        24.7268367423       25.9548663637       20.1702136359
  C        23.5334280523       26.7082668945       20.1845772844
  C        23.5969920097       28.1177073407       20.1606754953
  C        24.8453540313       28.7752070189       20.1835136334
  C        26.0353531013       28.0165452313       20.1692231004
  C        25.9788761836       26.6058765374       20.1903773565
  C        27.2593376766       25.7895053668       20.2229030585
  C        27.7930896848       25.4372503655       18.8234189350
  C        27.3803556775       28.7209585543       20.1239628151
  N        28.0521378228       29.0737294138       21.3750195931
  C        24.9073797990       30.2925519190       20.2141553673
  C        24.9264116968       30.9297809668       18.8138358180
  C        22.3157429480       28.9301169006       20.1205653770
  N        21.6895498177       29.3349522658       21.3789874316
  C        22.1877068650       26.0046758238       20.2217541240
  C        21.6152232093       25.6992198905       18.8264523410
  C        24.7556167424       24.4551466533       29.8722891825
  N        24.7248461596       23.6936549878       28.6229170838
  C        24.7912927800       25.9730565196       29.8250764901
  C        23.5839539587       26.7045849230       29.8072730565
  C        23.6186920985       28.1156838605       29.8285256005
  C        24.8551309179       28.7962948369       29.8106578381
  C        26.0585310871       28.0587094262       29.8307919666
  C        26.0309336337       26.6477944560       29.8084247845
  C        27.3293158991       25.8600117133       29.7770070862
  C        27.8721058461       25.5221259104       31.1765488970
  C        27.3911263642       28.7860241435       29.8700606660
  N        28.0562349726       29.1267455728       28.6119148594
  C        24.8921004067       30.3143791106       29.7730377798
  C        24.9115135471       30.9653851933       31.1674320931
  C        22.3211707444       28.9041318831       29.8690648105
  N        21.6818662479       29.2971520378       28.6130074694
  C        22.2513134401       25.9754282806       29.7786087902
  C        21.6901866114       25.6784789534       31.1800425583
  C        33.8686663383       32.1277209065       24.9973362535
  C        33.5918214947       31.1483212487       24.0390793477
  C        32.3584615918       30.4950915744       24.0370341280
  C        31.3757884148       30.8072843968       24.9941978677
  C        31.6701354307       31.7920093394       25.9549929085
  C        32.9022006207       32.4471100823       25.9554869500
  C        30.0612774376       30.1194357883       24.9922766932
  C        29.4251218768       29.7844489866       23.7870031921
  C        28.1785677277       29.1390023335       23.7761644600
  C        27.5158229683       28.7975473109       22.5041039411
  C        27.5591025435       28.8265919417       24.9962847572
  C        28.1758804600       29.1533867934       26.2136118514
  C        27.5206579623       28.8199863725       27.4902552224
  C        29.4243404784       29.7934985506       26.1987565175
  C        16.1468107901       32.8126265471       24.9992301507
  C        16.3508463825       31.8159964580       25.9582142057
  C        17.5330009690       31.0738669855       25.9605209106
  C        18.5351386217       31.3096078676       25.0016398515
  C        18.3156993899       32.3144710488       24.0419472387
  C        17.1352270088       33.0592575436       24.0417859516
  C        19.7900353663       30.5178563849       25.0004652077
  C        20.3971251613       30.1383465368       23.7938010197
  C        21.5869594172       29.3940382231       23.7782902684
  C        22.2074207069       28.9999952134       22.5010035326
  C        22.1748559252       29.0170728161       24.9954820532
  C        21.5840355405       29.3815840568       26.2149602973
  C        22.2114791585       28.9890172110       27.4890060787
  C        20.3971952336       30.1310151767       26.2047160294
  C        24.3121332515       17.1344740766       24.9995670571
  C        25.0905587099       17.7949266997       25.9548836338
  C        25.1697408596       19.1883891997       25.9567601922
  C        24.4732719542       19.9519925550       25.0020958868
  C        23.6953959697       19.2739041812       24.0456506326
  C        23.6146285977       17.8807504104       24.0449318082
  C        24.5529794347       21.4332766995       25.0036215506
  C        24.6014426612       22.1488451144       26.2100148707
  C        24.6726674053       23.5507185564       26.2221483788
  C        24.7180219358       24.2961911917       27.4933572057
  C        24.6883010175       24.2450026197       25.0026428281
  C        24.6405339472       23.5512492389       23.7840148537
  C        24.6673806861       24.2931566954       22.5106123342
  C        24.5755983444       22.1493716668       23.7971845869
  H        23.7809356698       24.1075988101       19.5593227498
  H        25.5107443952       24.0327728576       19.5594432556
  H        28.0323012778       26.3360304062       20.7811787115
  H        27.0929572581       24.8648299947       20.7931097269
  H        27.0587916578       24.8557078126       18.2484781581
  H        28.7162543642       24.8450428840       18.8922615246
  H        28.0126291278       26.3419927820       18.2391140573
  H        28.1057177037       28.1223927068       19.5524651260
  H        27.3028185295       29.6566337262       19.5501460236
  H        25.7962185709       30.6152655027       20.7740693586
  H        24.0521170882       30.6852052834       20.7818130767
  H        25.7952425539       30.5916561508       18.2316267097
  H        24.9688400473       32.0258805350       18.8810553583
  H        24.0304926737       30.6591940490       18.2375832343
  H        22.4659460590       29.8567384597       19.5465961401
  H        21.5382064157       28.3943467727       19.5556573850
  H        21.4677756299       26.6149580388       20.7848601299
  H        22.2771344152       25.0689757397       20.7912862897
  H        22.2910264323       25.0538988020       18.2477582241
  H        20.6436232135       25.1914568009       18.9029901620
  H        21.4723995930       26.6187803857       18.2415402236
  H        23.8860677559       24.1118630703       30.4529043585
  H        25.6169752659       24.0700356858       30.4381468458
  H        27.1826509623       24.9307634999       29.2086411863
  H        28.0895116081       26.4221437000       29.2169824829
  H        28.8099080273       24.9533695622       31.1079026150
  H        27.1526899163       24.9228756871       31.7521523284
  H        28.0692424021       26.4323701733       31.7602274909
  H        28.1254702315       28.2085967538       30.4517030348
  H        27.2981856755       29.7298912663       30.4276653602
  H        25.7712174167       30.6470223744       29.2033947526
  H        24.0267193195       30.6897544281       29.2089775397
  H        25.7884812236       30.6453048028       31.7475633540
  H        24.9375261895       32.0611768236       31.0887477131
  H        24.0227666755       30.6878847517       31.7515373844
  H        22.4564402060       29.8343030468       30.4413274498
  H        21.5560855989       28.3548610013       30.4377345838
  H        22.3561634608       25.0344966409       29.2206936201
  H        21.5195168507       26.5663799377       29.2100817824
  H        21.5340993443       26.6027135270       31.7539975859
  H        22.3800782122       25.0525248133       31.7634213793
  H        20.7274768480       25.1524469840       31.1148341315
  H        34.8321017761       32.6393301454       24.9970998143
  H        34.3432123855       30.8856620437       23.2928459405
  H        32.1595028590       29.7177077477       23.2977661248
  H        30.9137652275       32.0638815781       26.6926870098
  H        33.1056306001       33.2153757491       26.7029683416
  H        29.8746324378       30.0414686126       22.8276881071
  H        26.5359149442       28.2895586090       22.5872550561
  H        26.5863593739       28.3262752314       24.9981236613
  H        26.5485442218       28.2959924906       27.4186338599
  H        29.8957920522       30.0130289159       27.1566991992
  H        15.2234691512       33.3934648526       24.9980331601
  H        15.5822207125       31.6098422241       26.7046201360
  H        17.6734073659       30.2840211400       26.6999995520
  H        19.0900577495       32.5292643426       23.3040043020
  H        16.9899494295       33.8407622660       23.2944328266
  H        19.9447904939       30.3952190954       22.8358706308
  H        23.1370339125       28.4039128706       22.5728785271
  H        23.1011544876       28.4352473325       24.9937153797
  H        23.1562928375       28.4177397059       27.4131453397
  H        19.9724339949       30.4252950134       27.1645202118
  H        24.2495242783       16.0454734274       24.9989419846
  H        25.6459553281       17.2216669868       26.6986987659
  H        25.7967590974       19.6929624302       26.6933756852
  H        23.1289913851       19.8480045520       23.3108999304
  H        22.9977338349       17.3759474780       23.2999676238
  H        24.5602607422       21.6314665053       27.1686580509
  H        24.7433775233       25.3995278485       27.4090002286
  H        24.7396575703       25.3376964019       25.0023919634
  H        24.7219132024       25.3957996987       22.5894427261
  H        24.5653313132       21.6303372157       22.8387293223
