# Supplementary material for: High-throughput discovery of organic cages and catenanes using computational screening fused with robotic synthesis
Source: Nat Commun. 2018 Jul 20;9:2849. doi: 10.1038/s41467-018-05271-9 (PMC6054661; doi:10.1038/s41467-018-05271-9)
Supplement: Supplementary file 3 — Supplementary Data 1 [file 41467_2018_5271_MOESM3_ESM.zip › Computational_structures/B5_3p2.xyz]

132
XYZ
  C        27.4526176420       25.9558719437       20.3055356766
  C        26.1582885702       26.7398539266       20.2403871343
  C        24.9213375315       26.0629379770       20.2196522216
  C        23.7130561273       26.7901043564       20.2462192149
  C        23.7456527211       28.2002105958       20.2242166045
  C        24.9801624391       28.8825219804       20.2439418484
  C        26.1849569966       28.1496148453       20.2150166215
  C        27.5122322630       28.8793863732       20.1347744174
  N        28.1919657177       29.2558545075       21.3769829532
  C        25.0090837517       30.3952535002       20.3098965413
  C        22.4493072955       28.9842756268       20.1449715402
  N        21.7698083250       29.3755446548       21.3829011815
  C        22.3889375516       26.0569943307       20.3110512491
  C        24.8937749523       24.5491249736       20.1395968737
  N        24.8939254217       23.7676493698       21.3788501425
  C        27.4427898460       25.9911145944       29.6956559997
  C        26.1343300708       26.7516932190       29.7590607297
  C        24.9100988809       26.0524376726       29.7838556439
  C        23.6891953448       26.7572102609       29.7596929929
  C        23.6951781652       28.1675637459       29.7848031612
  C        24.9160693696       28.8728384300       29.7585276119
  C        26.1342627470       28.1617949888       29.7801495752
  C        27.4480952771       28.9152988244       29.8594932907
  N        28.1349385446       29.2917725977       28.6211381725
  C        24.9197776289       30.3861575237       29.6932570187
  C        22.3849283720       28.9271934136       29.8673053050
  N        21.7128755997       29.3292196183       28.6282760448
  C        22.3768753010       26.0042980489       29.6920931238
  C        24.9086114235       24.5389287547       29.8626061196
  N        24.9149584933       23.7614611671       28.6214073571
  C        33.8682801965       32.5243226735       24.9961964990
  C        33.6199644700       31.5334860932       24.0413674942
  C        32.4084673790       30.8416061733       24.0452935955
  C        31.4206880082       31.1242669169       25.0060472402
  C        31.6848670191       32.1206162242       25.9628442335
  C        32.8959274561       32.8142344266       25.9574339145
  C        30.1326660014       30.3899985985       25.0061386947
  C        29.5152153285       30.0342468140       23.7977329422
  C        28.2981449612       29.3372296529       23.7807153934
  C        27.6563641684       28.9740357690       22.5059166827
  C        27.6868676729       28.9973087393       24.9974135297
  C        28.2831362713       29.3469630341       26.2187276278
  C        27.6257941303       28.9849142148       27.4868920889
  C        29.5049611016       30.0376945756       26.2106162844
  C        16.0564193865       32.6519504442       24.9994332349
  C        16.3021431436       31.6712820865       25.9645751364
  C        17.5086502079       30.9703707963       25.9637537777
  C        18.4951233384       31.2334150387       24.9962096583
  C        18.2339209102       32.2212121665       24.0295190431
  C        17.0279896897       32.9235995433       24.0319441886
  C        19.7780200105       30.4887028246       24.9976643157
  C        20.4030700036       30.1300669306       23.7933711416
  C        21.6206941012       29.4320426053       23.7852614433
  C        22.2737051093       29.0615755401       22.5174969974
  C        22.2149495712       29.0785062939       25.0063977716
  C        21.6051781875       29.4209026670       26.2232303464
  C        22.2404619789       29.0416821069       27.4969777670
  C        20.3934722637       30.1277754299       26.2060710617
  C        24.9347932659       17.1866327466       25.0005157454
  C        25.6666557598       17.8927927252       25.9598275021
  C        25.6631162878       19.2885755997       25.9599106294
  C        24.9293770149       20.0090225133       24.9990787379
  C        24.2019252988       19.2846358865       24.0371821539
  C        24.2033565271       17.8890205721       24.0387121092
  C        24.9219927169       21.4933798381       24.9995575562
  C        24.9184595017       22.2105666174       26.2060931115
  C        24.9156912797       23.6139701524       26.2190776956
  C        24.9094821902       24.3600318108       27.4894770621
  C        24.9109609848       24.3094064450       25.0006479128
  C        24.9095772844       23.6150031317       23.7814857269
  C        24.9086056511       24.3633062759       22.5122976938
  C        24.9177065430       22.2116529639       23.7933717827
  H        27.8432780536       25.7234611744       19.3012365120
  H        28.2331625459       26.5110225734       20.8392590921
  H        27.3218318608       25.0042577516       20.8338825893
  H        27.4005934037       29.8080915294       19.5532661317
  H        28.2372015679       28.2862508011       19.5554726075
  H        25.9051406901       30.7604194181       20.8253278889
  H        24.1446950715       30.7907669802       20.8564749385
  H        24.9990949628       30.8498276203       19.3056920968
  H        21.7067687504       28.4258380199       19.5533284276
  H        22.6026084222       29.9130636464       19.5735363384
  H        21.6238214414       26.6489226387       20.8267956566
  H        22.4797970956       25.1101014650       20.8564976985
  H        22.0006673955       25.8213587387       19.3065738092
  H        24.0136695429       24.2151265323       19.5680180106
  H        25.7497336228       24.1855636266       19.5496410199
  H        27.8316566023       25.7584867619       30.7006461919
  H        28.2167837376       26.5628956784       29.1703983171
  H        27.3310265245       25.0408659684       29.1603747177
  H        27.3163321954       29.8475732470       30.4306734791
  H        28.1782314924       28.3405036575       30.4508177189
  H        25.7938025359       30.7631501589       29.1488868821
  H        24.0329062840       30.7709561215       29.1763286194
  H        24.9377904203       30.8401757957       30.6976937035
  H        21.6458255298       28.3476093145       30.4423361997
  H        22.5180564679       29.8487996682       30.4558573403
  H        22.4865269823       25.0488397270       29.1656570134
  H        21.6113713280       26.5769391443       29.1550420655
  H        21.9779255436       25.7829975070       30.6956082505
  H        24.0374985019       24.1889176195       30.4384086602
  H        25.7739776165       24.1891033279       30.4470598942
  H        34.8150114653       33.0661082129       24.9917546086
  H        34.3774269297       31.2925716887       23.2939486478
  H        32.2322875956       30.0555709394       23.3095198468
  H        30.9228434861       32.3689776654       26.7031139749
  H        33.0774921224       33.5902255204       26.7025784262
  H        29.9573417509       30.3128723863       22.8411600172
  H        26.6874647864       28.4447318262       22.5854508642
  H        26.7362840463       28.4559571889       24.9941404997
  H        26.6686019977       28.4363170313       27.3966651472
  H        29.9639714139       30.2756446614       27.1703553095
  H        15.1142547129       33.2016875695       25.0016234965
  H        15.5461119607       31.4440070108       26.7177400194
  H        17.6803158522       30.1906455065       26.7071725111
  H        18.9946618103       32.4569509699       23.2838783270
  H        16.8501699647       33.6933224372       23.2794358418
  H        19.9446888826       30.3685409744       22.8334264543
  H        23.2223970277       28.4983575759       22.6083920124
  H        23.1614854980       28.5303083717       25.0098510109
  H        23.1977526796       28.4920025080       27.4136011921
  H        19.9529225268       30.4087770390       27.1627798818
  H        24.9354960633       16.0958592737       25.0017241662
  H        26.2486184374       17.3540490409       26.7091497240
  H        26.2541906694       19.8299198886       26.7002324995
  H        23.6094849648       19.8230841904       23.2959132685
  H        23.6227749649       17.3479888653       23.2899608454
  H        24.8953515995       21.6912556294       27.1643301372
  H        24.9015491413       25.4636219152       27.4027490306
  H        24.9069581627       25.4033196378       25.0011076679
  H        24.9197491711       25.4667074698       22.6014497535
  H        24.9442567452       21.6933406226       22.8347112029
