# Supplementary material for: High-throughput discovery of organic cages and catenanes using computational screening fused with robotic synthesis
Source: Nat Commun. 2018 Jul 20;9:2849. doi: 10.1038/s41467-018-05271-9 (PMC6054661; doi:10.1038/s41467-018-05271-9)
Supplement: Supplementary file 3 — Supplementary Data 1 [file 41467_2018_5271_MOESM3_ESM.zip › Computational_structures/C16_6p4.xyz]

306
XYZ
  C        34.5685718179       31.9477883670       24.3198759294
  N        33.5836574908       31.6686907180       25.3683279794
  C        34.2080035867       31.5937594367       22.8897093562
  C        34.5045468133       30.3089812750       22.3856140602
  C        34.2255991441       30.0123803166       21.0347629904
  C        33.6159050275       30.9760010326       20.2034668139
  C        33.3130923689       32.2538409352       20.7205891885
  C        33.5858835097       32.5600013041       22.0697794228
  C        33.2282016170       33.9242159076       22.6350999693
  C        34.3544046737       34.9636328994       22.4872330472
  C        32.7266128341       33.3211619033       19.8073294360
  N        31.2624754135       33.3446739420       19.7946067465
  C        33.3142280102       30.6452172534       18.7525517961
  C        34.4644811340       30.9903932809       17.7911136897
  C        34.6336023091       28.6652037367       20.4581517990
  N        33.5782390797       27.6499043401       20.4958274843
  C        35.1322818884       29.2606236714       23.2885522761
  C        36.6710532092       29.2689866288       23.2648357070
  C        18.4813597240       34.4956104628       17.6368491233
  N        19.8482620724       34.2388491764       18.0914595531
  C        17.5583241209       33.3168885184       17.9091692001
  C        16.8485032732       33.2500827025       19.1256988362
  C        15.9730484038       32.1690206473       19.3637329517
  C        15.8246205802       31.1465068202       18.4033172403
  C        16.5304901531       31.2313348924       17.1840449054
  C        17.4234673450       32.2962969381       16.9448117629
  C        18.2333257106       32.3409360796       15.6605859527
  C        17.5249950774       33.0705201306       14.5059819043
  C        16.3253622033       30.1640740326       16.1215491073
  N        17.1932198499       29.0004082839       16.3147641931
  C        14.9087337995       29.9628309047       18.6629153834
  C        13.4526154860       30.2068204865       18.2317630664
  C        15.1708810372       32.1256831061       20.6594872716
  N        15.9878941584       31.7772777386       21.8186193660
  C        17.0145722883       34.3388364573       20.1702362065
  C        16.0480310736       35.5192103436       19.9688899481
  C        24.1206293989       15.4346229802       22.0449610730
  N        23.8758540472       16.5033187737       23.0079476848
  C        24.3133462429       15.9669247324       20.6330225931
  C        25.6092970395       16.0950430325       20.0924174935
  C        25.7695797268       16.5156668676       18.7537358691
  C        24.6434120762       16.8623015078       17.9781788647
  C        23.3519600709       16.7385431207       18.5322764193
  C        23.1812408377       16.3136616072       19.8658550620
  C        21.7931794132       16.2257661466       20.4773812029
  C        21.1121632136       14.8601754252       20.2709180745
  C        22.1315058723       17.0190732641       17.6750899374
  N        21.6901559447       18.4160894298       17.7073352259
  C        24.8222402640       17.3567300588       16.5533408880
  C        24.8182297236       16.2306356356       15.5045202735
  C        27.1577920810       16.5701251836       18.1373579510
  N        27.9523562499       17.7939184462       18.2264736444
  C        26.8326342773       15.7779035759       20.9342932908
  C        27.2622116252       14.3024971511       20.8643017846
  C        25.0685320168       27.4721242450       34.2077006086
  N        25.8500206232       27.5972171437       32.9794556450
  C        23.7939683775       26.6632844961       34.0111197438
  C        22.5784141597       27.3199512843       33.7254890669
  C        21.3882810303       26.5679344375       33.6177348035
  C        21.4181763498       25.1632092814       33.7441856485
  C        22.6411816638       24.5161560212       34.0236195341
  C        23.8364454455       25.2591846106       34.1300709752
  C        25.1607693612       24.5552560062       34.3695693249
  C        25.5118134899       24.3903613355       35.8589347646
  C        22.6788890477       23.0122817404       34.2215503135
  N        22.9588708854       22.1694621555       33.0557576853
  C        20.1437066512       24.3519126975       33.5823263232
  C        19.3758220358       24.1385366856       34.8988745004
  C        20.0594779866       27.2801703858       33.4046928184
  N        19.6939374782       27.4320898666       31.9951362814
  C        22.5557658748       28.8262139104       33.5363646821
  C        22.3083432154       29.6137196098       34.8337889460
  O        28.9103545367       33.7188677747       20.8694883236
  C        28.3973248037       33.6334649760       19.6276816322
  C        27.0164746946       33.7981107293       19.4417396049
  C        26.4448901116       33.7333826440       18.1635860218
  C        27.2806360466       33.4828561876       17.0480526512
  C        28.6447451798       33.3271707127       17.2209330175
  C        29.2363638328       33.4046041878       18.4974446201
  C        30.6685712551       33.2946283240       18.6449579631
  C        24.9924903922       33.9329128395       17.9648015335
  C        24.5156703466       34.5500794764       16.7928591697
  C        23.1522942335       34.7228938296       16.5809502727
  C        22.2129380909       34.2961296421       17.5346709737
  C        20.7865280799       34.4920670527       17.2563636821
  C        22.6810569994       33.6869421398       18.7142984730
  C        24.0441910578       33.5089227775       18.9213039451
  O        31.8140814194       26.1026772594       21.6622079562
  C        31.6926917395       25.4569610018       20.4871663628
  C        30.8459232552       24.3417159379       20.3993579854
  C        30.7213237591       23.6227261684       19.2032331462
  C        31.4399491536       24.0522148913       18.0612829651
  C        32.2735921865       25.1546685139       18.1384134190
  C        32.4323242307       25.8716714154       19.3411732788
  C        33.3665254539       26.9707200980       19.4132387311
  C        29.8815714341       22.4070258473       19.1274180118
  C        30.3308168301       21.2910100912       18.3892300816
  C        29.5714796836       20.1347305446       18.3029796073
  C        28.3205569546       20.0489838983       18.9429157316
  C        27.5115210271       18.8231478388       18.8502660893
  C        27.8660745728       21.1561384365       19.6789826832
  C        28.6377085851       22.3147911798       19.7767826377
  O        32.8658891064       31.9076013848       27.8199293902
  C        31.8005754663       31.1452570661       27.5200451442
  C        30.8860810156       30.8234117781       28.5318919464
  C        29.7758216866       30.0115173736       28.2710411858
  C        29.5758231609       29.5094285461       26.9643436671
  C        30.4656761423       29.8368342421       25.9525857440
  C        31.5898161492       30.6503301606       26.1975799266
  C        32.5229699131       30.9628564506       25.1350238697
  C        28.8304790005       29.6905843590       29.3613809730
  C        28.4649872642       30.6729911408       30.2990470891
  C        27.6031154977       30.3694291930       31.3482345165
  C        27.0918511832       29.0701108610       31.5067258394
  C        26.2472940228       28.7753416149       32.6666170486
  C        27.4400639757       28.0869665590       30.5612266559
  C        28.2874703457       28.3960179735       29.5045680887
  O        21.1540457441       20.6879015476       18.8753315327
  C        20.6349426533       21.0944329736       17.7033382302
  C        20.0410407876       22.3635162374       17.6200873820
  C        19.4357816003       22.7983660731       16.4349819076
  C        19.4580159773       21.9619520738       15.2941816626
  C        20.0693170675       20.7210602201       15.3591551786
  C        20.6552381818       20.2525556441       16.5519744021
  C        21.2181287518       18.9225543793       16.6136844977
  C        18.7442700838       24.1045928960       16.3732159022
  C        17.4827686452       24.2014361752       15.7587692595
  C        16.8111868118       25.4187099040       15.7041304059
  C        17.3927532191       26.5850147079       16.2276914536
  C        16.6632761731       27.8518598148       16.1125761754
  C        18.6571613175       26.4948939267       16.8396508723
  C        19.3124850020       25.2715069575       16.9236237970
  O        18.9769020442       26.5289561241       29.6531357492
  C        18.7603962580       27.8084459161       29.2948874284
  C        18.2795081206       28.0887529000       28.0073675709
  C        18.0518829281       29.4070155770       27.5912261810
  C        18.3186803851       30.4700063472       28.4863539465
  C        18.7749033571       30.2016949434       29.7663282083
  C        19.0037601305       28.8817051950       30.2026870728
  C        19.4395067661       28.6237079925       31.5567021136
  C        17.4998557485       29.7015256018       26.2500824997
  C        16.4792859078       28.9086611345       25.6953502554
  C        15.8945736376       29.2499056090       24.4770204269
  C        16.3206104686       30.3832502844       23.7642974560
  C        15.6347638214       30.7677981995       22.5229995847
  C        17.3706436272       31.1558579720       24.2960159664
  C        17.9434592633       30.8226838264       25.5159956774
  O        23.4785099748       19.8397285873       32.1247177195
  C        23.5211173687       20.4043915906       30.9052964910
  C        23.7696509413       19.5969429154       29.7878042091
  C        23.8026404483       20.1341748105       28.4951853635
  C        23.5923154951       21.5217303413       28.3181035034
  C        23.3544443951       22.3312146942       29.4186775229
  C        23.3064865976       21.8044735865       30.7247182396
  C        23.0384104297       22.6619608673       31.8608324495
  C        24.0373709077       19.2422965503       27.3402453863
  C        23.3536382551       19.4351314098       26.1208685447
  C        23.5244557671       18.5603286352       25.0558424413
  C        24.3993159263       17.4628964852       25.1671520857
  C        24.5719229280       16.4915757343       24.0837177753
  C        25.1056819368       17.2838271007       26.3683887789
  C        24.9245440532       18.1546233267       27.4382868708
  H        35.4933163969       31.4309749635       24.6196025232
  H        34.8146456934       33.0151989203       24.4003806225
  H        32.9592859113       33.8244846990       23.6958103144
  H        32.3174273887       34.2967315713       22.1466208618
  H        35.2711032366       34.6388853060       22.9993489230
  H        34.6196497833       35.1233781799       21.4323383561
  H        34.0529787307       35.9314925532       22.9114271639
  H        33.1184308431       33.2071520375       18.7823618046
  H        33.0610127754       34.3112402552       20.1476038905
  H        33.0663850533       29.5801632255       18.6608553526
  H        32.4025569073       31.1685186819       18.4364895480
  H        34.7080913082       32.0616708038       17.8232136601
  H        35.3838338957       30.4483258781       18.0536716778
  H        34.2031675310       30.7327466219       16.7548129836
  H        35.0075360590       28.7904722894       19.4269099865
  H        35.4800092978       28.2667053988       21.0340567958
  H        34.7633433280       28.2645128732       23.0068351974
  H        34.7870032533       29.4071029563       24.3213105147
  H        37.0779397830       28.4987295740       23.9346191667
  H        37.0702965304       30.2420885934       23.5840204688
  H        37.0615555893       29.0812222502       22.2545221509
  H        18.4516519386       34.7742147522       16.5670164380
  H        18.1199591907       35.3748216276       18.1884915526
  H        19.2007227606       32.8212941859       15.8539737150
  H        18.4867939345       31.3164287131       15.3550398664
  H        16.5679507078       32.5915843230       14.2532475813
  H        17.2977269693       34.1127085618       14.7718992394
  H        18.1492732370       33.0780388662       13.6008854829
  H        16.5717591914       30.5831581546       15.1357479331
  H        15.2596005212       29.8731910133       16.0640688630
  H        14.9360563920       29.7014345630       19.7298065594
  H        15.2986570481       29.0755463251       18.1491557045
  H        13.0132902574       31.0591691302       18.7692597834
  H        12.8278481698       29.3229092875       18.4257027912
  H        13.3893109677       30.4390360805       17.1591590775
  H        14.7667907754       33.1324550170       20.8540074823
  H        14.2965109440       31.4601516558       20.5607167637
  H        16.8708664867       33.9061678611       21.1680798162
  H        18.0524134061       34.6994113518       20.1588207181
  H        16.1920456607       36.2835575302       20.7459277224
  H        16.1904525810       36.0002363140       18.9901122349
  H        14.9995241490       35.1901407177       20.0102849480
  H        23.2329424521       14.7830715011       22.0573773316
  H        24.9690343144       14.7949433187       22.3453986111
  H        21.8603604666       16.4497184202       21.5500040218
  H        21.1577920335       17.0192638854       20.0594996315
  H        21.7037541213       14.0442831995       20.7103008758
  H        20.9905136887       14.6227173121       19.2040221711
  H        20.1169472907       14.8441076798       20.7370147558
  H        21.2908364650       16.4103867418       18.0375129894
  H        22.3065755420       16.6968688211       16.6343810428
  H        24.0336041900       18.0833115398       16.3144743211
  H        25.7613995087       17.9222582988       16.4758374561
  H        23.8744830435       15.6672266377       15.5218057928
  H        24.9541984554       16.6350824313       14.4914361326
  H        25.6238030741       15.5065863504       15.6906476318
  H        27.1068101397       16.3248234585       17.0658371996
  H        27.7904416658       15.7721909479       18.5556814515
  H        26.6409448804       16.0549810936       21.9802574856
  H        27.6702091385       16.4162907187       20.6206280630
  H        27.4950677282       14.0026089814       19.8328118163
  H        28.1550867651       14.1212632468       21.4794224345
  H        26.4634778567       13.6355005829       21.2181604437
  H        25.7065254607       26.9568878744       34.9406934437
  H        24.8389037779       28.4583942184       34.6506716101
  H        25.1436839295       23.5664906474       33.8903209327
  H        25.9591504043       25.1084422749       33.8565472589
  H        26.4772501005       23.8794573139       35.9794293082
  H        25.5772636573       25.3617612503       36.3695382489
  H        24.7492497092       23.8033373031       36.3903826766
  H        21.7282140082       22.6535696192       34.6433277026
  H        23.4307397838       22.7488516654       34.9792832364
  H        20.3828433744       23.3748495623       33.1391852976
  H        19.4875855709       24.8407217036       32.8491054782
  H        18.4662275064       23.5450852151       34.7317584783
  H        19.0784232215       25.0952965282       35.3514988966
  H        19.9927341805       23.6138838530       35.6420571213
  H        20.0676260237       28.2623102953       33.9069724668
  H        19.2575885893       26.7021035189       33.8849385950
  H        23.5028694648       29.1516195735       33.0864806485
  H        21.7915894300       29.0918282352       32.7946720895
  H        22.3008254019       30.6963539936       34.6424424690
  H        21.3467284969       29.3438537633       35.2927373529
  H        23.0867100667       29.4069090346       35.5814571517
  H        29.9142427122       33.5793772462       20.7719786456
  H        26.4069010670       34.0155673814       20.3188673267
  H        26.8443453040       33.3844906178       16.0550184737
  H        29.2858137675       33.1339110756       16.3575557180
  H        31.2546475471       33.1888280589       17.7120961735
  H        25.2247627124       34.9200889369       16.0519126352
  H        22.8034845978       35.2063794840       15.6654884529
  H        20.5605597033       34.8884853062       16.2434084065
  H        21.9523224544       33.3435350487       19.4491238336
  H        24.3867503821       33.0025925234       19.8248152508
  H        32.4921796866       26.8455920538       21.5113358921
  H        30.3265150017       24.0191440750       21.3019627195
  H        31.3190751020       23.5225843863       17.1169875378
  H        32.8284008409       25.4827638442       17.2561690075
  H        33.9304084836       27.1983087853       18.4881467080
  H        31.3075007917       21.3313086682       17.9049724599
  H        29.9274161928       19.2680134258       17.7459374085
  H        26.5226144499       18.8431129964       19.3455866924
  H        26.8939379884       21.1089079784       20.1749654454
  H        28.2586928650       23.1714589828       20.3360269495
  H        33.3970666281       31.9891735425       26.9430561680
  H        31.0851307068       31.1933681810       29.5377395989
  H        28.7011626593       28.8967035288       26.7473218641
  H        30.3006544360       29.4639617091       24.9391048815
  H        32.2986559118       30.5728682290       24.1280978253
  H        28.8477055188       31.6880485877       30.1865833693
  H        27.3261764867       31.1460939034       32.0649264092
  H        25.9892416324       29.6536551674       33.2957346993
  H        27.0445706652       27.0786001734       30.6865986024
  H        28.5698918445       27.6185239448       28.7931159810
  H        21.4864449860       19.7353647373       18.7245606045
  H        20.0119244342       22.9784975270       18.5200192107
  H        19.0158975990       22.3105629461       14.3612831001
  H        20.0964894995       20.0784110874       14.4758882288
  H        21.2064804946       18.3341215309       15.6762927528
  H        17.0155575154       23.3032765148       15.3527712737
  H        15.8220840286       25.4728796609       15.2434619509
  H        15.5974437383       27.7540647709       15.8140485634
  H        19.1071945412       27.4023497166       17.2436370921
  H        20.2944664573       25.2131755975       17.3959060786
  H        19.3196641860       26.5592792243       30.6127814518
  H        18.1111144039       27.2516516592       27.3294235681
  H        18.1175542880       31.4963500309       28.1812909457
  H        18.9522305783       31.0223043260       30.4654613852
  H        19.5288580177       29.5019613207       32.2238646921
  H        16.1089411378       28.0457808973       26.2504761334
  H        15.0792090707       28.6411377068       24.0794460703
  H        14.7591655571       30.1432367523       22.2473650824
  H        17.7134292770       32.0244242004       23.7331793179
  H        18.7585872187       31.4301539779       25.9120347058
  H        23.2603786251       20.6113087565       32.7710589992
  H        23.8915931211       18.5263235212       29.9518895934
  H        23.6450358373       21.9566816283       27.3204230059
  H        23.2013039742       23.4043930019       29.2831450905
  H        22.9088315081       23.7406990117       31.6714223281
  H        22.6489993296       20.2628808257       26.0296985658
  H        22.9750879061       18.6970711806       24.1239621058
  H        25.3403871730       15.7104483135       24.2646181555
  H        25.8016902852       16.4469199224       26.4621268753
  H        25.4900254167       18.0056146102       28.3587564808
