# Supplementary material for: High-throughput discovery of organic cages and catenanes using computational screening fused with robotic synthesis
Source: Nat Commun. 2018 Jul 20;9:2849. doi: 10.1038/s41467-018-05271-9 (PMC6054661; doi:10.1038/s41467-018-05271-9)
Supplement: Supplementary file 3 — Supplementary Data 1 [file 41467_2018_5271_MOESM3_ESM.zip › Computational_structures/A18_6p4.xyz]

240
XYZ
  C        23.0105855708       27.1197984997       34.7206812366
  C        23.9802912181       26.1217694095       34.8169648470
  C        25.3339188121       26.4880603358       34.8953254415
  C        25.7127909706       27.8307363837       34.8927007295
  C        24.7217887999       28.8205136608       34.7977175856
  C        23.3721914366       28.4767084175       34.7170845917
  C        22.3089814087       29.5536520822       34.6366982670
  N        21.5153141093       29.4327488440       33.4199845931
  C        27.1743431827       28.2180660297       35.0015867618
  N        27.6131986390       28.9908631562       33.8444402332
  C        23.5807104479       24.6594624194       34.8456768306
  N        24.1630033035       23.9264398119       33.7275863231
  C        34.4309900958       34.3721603792       18.9862238692
  C        34.3194649531       33.7862352760       17.7147084459
  C        34.9754905893       32.5813195053       17.4629172838
  C        35.7490985190       31.9609161822       18.4572600387
  C        35.8468311105       32.5582931656       19.7138892594
  C        35.1950851886       33.7720201334       19.9870603598
  C        35.3360964511       34.4319280582       21.3449393246
  N        34.7926998056       33.6001448478       22.4135799655
  C        36.4708589077       30.6617812470       18.1603832891
  N        35.5318886185       29.6130983308       17.7805862164
  C        33.5144902164       34.4664761063       16.6251772289
  N        32.1174553659       34.6341625496       17.0101489419
  C        24.7004139058       15.1021448900       19.6247289925
  C        26.0619330952       15.0813194437       19.9670264902
  C        27.0082270637       15.4344140027       19.0052413877
  C        26.6169883960       15.7908070012       17.7048180654
  C        25.2594833343       15.8042545942       17.3836342356
  C        24.2908637368       15.4549163766       18.3384981411
  C        22.8193400475       15.4524661348       17.9729046490
  N        22.3668380858       16.7807820798       17.5767274202
  C        27.6595475786       16.1437160575       16.6627074661
  N        28.4733464774       17.2764943429       17.0880172199
  C        26.5018213569       14.6600542175       21.3556707131
  N        25.9533521181       15.5349368997       22.3843196494
  C        15.0295370913       33.4995327882       18.5926582459
  C        15.6822358568       33.6121986359       17.3650570191
  C        15.5894980716       32.5580390748       16.4422305113
  C        14.8454083345       31.4144513516       16.7339625091
  C        14.1986824934       31.3194927130       17.9767908418
  C        14.2795931333       32.3554784532       18.9082046432
  C        13.5601278075       32.2540573671       20.2386954079
  N        14.4964884333       32.2815872317       21.3580584331
  C        14.7179036962       30.3011094709       15.7116981074
  N        15.2442787250       29.0369827943       16.2133315026
  C        16.4726811540       34.8611888997       17.0287082219
  N        17.8831101524       34.5584890676       16.8196305415
  C        33.5969580756       32.1116534826       24.6310670963
  C        32.9952491303       31.4911482198       25.7146488029
  C        32.0218922663       32.1694990661       26.4906355122
  C        31.4161146793       31.5390863637       27.6036944229
  C        30.8974715543       31.0018112223       28.5719015470
  C        30.3093329473       30.3850788021       29.7019909525
  C        29.2223715112       30.9927965962       30.3800476654
  C        28.6545327936       30.3918584959       31.4934950106
  C        29.1480302518       29.1636898307       31.9764019246
  C        28.5815104874       28.5060394266       33.1586661544
  C        30.2247131521       28.5576841635       31.3041418350
  C        30.8001714827       29.1517096436       30.1868319009
  C        31.6743999296       33.4914293568       26.1311409499
  C        32.2834201497       34.1048987231       25.0425697653
  C        33.2526609839       33.4310705287       24.2774301649
  C        33.8813629942       34.1233471838       23.1478755992
  C        25.0159996078       17.3121951588       24.4813938695
  C        24.6479552578       18.1412427080       25.5286559304
  C        25.6288927956       18.7172062356       26.3745104509
  C        25.2527099156       19.5423890159       27.4582761101
  C        24.9269627188       20.2401370361       28.4072258902
  C        24.5456307492       21.0289560673       29.5167631781
  C        25.5194155938       21.6768737225       30.3179863963
  C        25.1427268543       22.4316719667       31.4179621365
  C        23.7828042853       22.5720915457       31.7595486275
  C        23.3493856036       23.3490708748       32.9237594949
  C        22.8147585713       21.9399740969       30.9591557228
  C        23.1820188822       21.1795958458       29.8556380577
  C        26.9905941431       18.4391297714       26.1197997990
  C        27.3496010125       17.6072386134       25.0660151779
  C        26.3740186228       17.0266002288       24.2361285682
  C        26.7877125529       16.1323657647       23.1515237824
  C        15.2018486457       30.0562689966       24.1886958434
  C        15.9794253995       29.9296375019       25.3341053622
  C        16.9325325636       30.9198246198       25.6611665543
  C        17.7200713709       30.8100183716       26.8307992388
  C        18.3974054245       30.7254519987       27.8449093371
  C        19.1720394416       30.6420460032       29.0252818188
  C        19.9217082901       31.7534547765       29.4723019589
  C        20.6626546962       31.6723175729       30.6452451771
  C        20.6858586173       30.4909733769       31.4086680081
  C        21.4628250886       30.4566697537       32.6513410156
  C        19.9484278262       29.3778758271       30.9586858053
  C        19.2043962285       29.4491843677       29.7908965920
  C        17.0794273053       32.0319774432       24.7942164662
  C        16.2993925849       32.1492507036       23.6543642708
  C        15.3428156466       31.1653706691       23.3346144280
  C        14.4815729921       31.2753693505       22.1522683648
  C        33.7053424586       27.4158352533       17.1874423905
  C        32.9007712186       26.3108568013       16.9567890565
  C        32.9925707504       25.1644783643       17.7855360121
  C        32.1885700231       24.0267347377       17.5456604603
  C        31.5113342721       23.0287322198       17.3473310460
  C        30.7419154326       21.8666153870       17.1104033740
  C        30.7920861391       20.7721249649       18.0107514238
  C        30.0521034389       19.6252419297       17.7719015379
  C        29.2391766536       19.5230136723       16.6256389790
  C        28.4654125070       18.3130281964       16.3342998906
  C        29.1818675997       20.6098658116       15.7348022282
  C        29.9168770546       21.7665396424       15.9680158846
  C        33.9152638236       25.1739654518       18.8557053345
  C        34.7175133567       26.2861075508       19.0785075855
  C        34.6318270747       27.4185147773       18.2491495587
  C        35.5141975289       28.5586024689       18.5073917057
  C        29.2611803968       34.8767025159       17.5928187923
  C        27.8897332690       34.9633425099       17.7754848091
  C        26.9979688838       34.3700755927       16.8468941618
  C        25.5986608021       34.4699444150       17.0194723630
  C        24.3871304439       34.5661898708       17.1479524310
  C        22.9840076641       34.6918038638       17.2676315377
  C        22.1209110295       33.9693382788       16.4053335637
  C        20.7454232107       34.1090497282       16.5014144410
  C        20.1775013439       34.9725448807       17.4592788630
  C        18.7285006233       35.1600526480       17.5709874098
  C        21.0310988023       35.6825093887       18.3220176317
  C        22.4117539638       35.5485256976       18.2344437620
  C        27.5347348694       33.6825571518       15.7351216582
  C        28.9109224983       33.6030170039       15.5600715537
  C        29.7946505085       34.1980516396       16.4788667050
  C        31.2386671573       34.1048655904       16.2421236281
  C        16.3965332268       26.4827218611       17.0411452522
  C        16.9879170658       25.2683265738       17.3528794407
  C        17.9947912675       24.7185098637       16.5202810443
  C        18.5905887067       23.4737340495       16.8317024465
  C        19.1040525424       22.3954886607       17.0925843932
  C        19.6889649861       21.1408861325       17.3838390729
  C        19.1673593633       20.3239685692       18.4119459456
  C        19.7349816307       19.0837719814       18.6793045605
  C        20.8350762061       18.6150006325       17.9392272173
  C        21.3945546508       17.2921843983       18.2359013301
  C        21.3638186004       19.4329755784       16.9208937023
  C        20.8046183546       20.6708555879       16.6463219645
  C        18.3882424931       25.4386002711       15.3698289156
  C        17.7875812905       26.6546808919       15.0654759690
  C        16.7836379022       27.1955396037       15.8892428610
  C        16.1680074275       28.4758840992       15.5248484383
  H        21.9554434628       26.8492334026       34.6413269003
  H        26.0949191833       25.7068889975       34.9540596008
  H        25.0182100144       29.8715667578       34.7804443098
  H        21.6155043597       29.4322950237       35.4875859020
  H        22.7822464234       30.5508117915       34.7366645957
  H        27.3063918840       28.8607379054       35.8896107714
  H        27.7871082788       27.3081963244       35.1577712730
  H        23.9692310461       24.2021938293       35.7724469457
  H        22.4758496475       24.5785064294       34.8742146254
  H        33.9082020909       35.3096485973       19.1880197047
  H        34.8871596040       32.1062787230       16.4834580835
  H        36.4346496723       32.0798716895       20.5004717734
  H        34.8719905142       35.4378549955       21.3168282930
  H        36.4101437172       34.5713986305       21.5598705694
  H        37.0947017183       30.3764144451       19.0307378743
  H        37.1500590560       30.8176673471       17.3040772489
  H        33.9276822059       35.4767862827       16.4581934759
  H        33.6259200257       33.9037172165       15.6770518633
  H        23.9567288960       14.8402955652       20.3805959425
  H        28.0700947074       15.4369340395       19.2605758790
  H        24.9391477910       16.0940046031       16.3804372398
  H        22.2288612161       15.0372615722       18.8138209032
  H        22.6699927850       14.7868616069       17.1047061478
  H        28.3400953552       15.2838313474       16.5344098699
  H        27.1633522852       16.3214942164       15.6879135128
  H        26.1169429051       13.6445970573       21.5557327427
  H        27.6082062235       14.6067215079       21.3918401035
  H        15.1035149217       34.3069187253       19.3246169381
  H        16.1093712827       32.6398731666       15.4851251304
  H        13.6273313865       30.4189067130       18.2125608526
  H        12.8954728320       33.1283177108       20.3517423906
  H        12.9209950819       31.3488377411       20.2462799907
  H        13.6466448456       30.1413084363       15.4962875118
  H        15.2013056930       30.6128453945       14.7644335949
  H        16.3162706086       35.6221403303       17.8190773523
  H        16.0882034321       35.2829737593       16.0836579554
  H        34.3457528685       31.5918732959       24.0328523017
  H        33.2647647605       30.4697438428       25.9843412340
  H        28.8373278527       31.9436518966       30.0110070735
  H        27.8183805260       30.8576554808       32.0154943992
  H        29.0580245028       27.5434915298       33.4369600820
  H        30.6147706880       27.6049118036       31.6691727623
  H        31.6352771134       28.6741725500       29.6746452951
  H        30.9258852063       34.0226444985       26.7188323850
  H        32.0077600835       35.1276966535       24.7759926240
  H        33.5202999051       35.1569590605       22.9677048012
  H        24.2655418728       16.8639317626       23.8299837462
  H        23.5965444246       18.3590766386       25.7175440284
  H        26.5724385476       21.5691280003       30.0571400127
  H        25.8882349781       22.9299478573       32.0380799515
  H        22.2517188962       23.4028288475       33.0765755790
  H        21.7578516906       22.0464923791       31.2137138985
  H        22.4253192718       20.6893207433       29.2434498395
  H        27.7523819673       18.8813712703       26.7615611278
  H        28.4050103044       17.3954496550       24.8801065458
  H        27.8823906866       15.9919654190       23.0380053800
  H        14.4651788122       29.2862925597       23.9484550455
  H        15.8602755009       29.0686208296       25.9916400578
  H        19.9063950843       32.6738734742       28.8888937008
  H        21.2341807111       32.5393739865       30.9840598553
  H        22.0063620620       31.3921581899       32.8975505972
  H        19.9753672377       28.4630414429       31.5511536317
  H        18.6331431040       28.5866873705       29.4469078849
  H        17.8176113955       32.7960899322       25.0385813719
  H        16.4081737786       33.0042946921       22.9866446818
  H        13.7888315549       30.4239301905       21.9903940888
  H        33.6401670395       28.2997354393       16.5526517572
  H        32.1865455128       26.3100139499       16.1331338154
  H        31.4239179855       20.8474998740       18.8959696147
  H        30.0871075434       18.7809324913       18.4606254844
  H        27.8655643049       18.3443955017       15.4015312215
  H        28.5511020927       20.5403302325       14.8457593464
  H        29.8692060990       22.6035817458       15.2717738099
  H        33.9897941298       24.2981038830       19.4998278622
  H        35.4303082258       26.2815365480       19.9061442327
  H        36.1867485050       28.4496420843       19.3831589303
  H        29.9514430988       35.3315581604       18.3036189365
  H        27.4794074928       35.4904487790       18.6370123879
  H        22.5574839747       33.3028463456       15.6613074012
  H        20.0780575117       33.5573228965       15.8390029356
  H        18.3998840460       35.8747994318       18.3534876440
  H        20.5998634679       36.3518299517       19.0697467061
  H        23.0661017085       36.1059172588       18.9044631588
  H        26.8564686980       33.2214666767       15.0174721909
  H        29.3158163202       33.0737663697       14.6945515477
  H        31.5329646985       33.5416690761       15.3325471955
  H        15.6226550292       26.9091445548       17.6798898999
  H        16.6847555650       24.7201428332       18.2451297213
  H        18.3123964407       20.6770841969       18.9883689026
  H        19.3196858392       18.4601224886       19.4742200461
  H        20.9137431954       16.7478707687       19.0746841502
  H        22.2208049279       19.0675496669       16.3545864876
  H        21.2163513087       21.2993064079       15.8562757033
  H        19.1640079809       25.0270041061       14.7244701294
  H        18.0974519141       27.2007136964       14.1715107459
  H        16.5533102350       28.9382320851       14.5925766291
