# Supplementary material for: High-throughput discovery of organic cages and catenanes using computational screening fused with robotic synthesis
Source: Nat Commun. 2018 Jul 20;9:2849. doi: 10.1038/s41467-018-05271-9 (PMC6054661; doi:10.1038/s41467-018-05271-9)
Supplement: Supplementary file 3 — Supplementary Data 1 [file 41467_2018_5271_MOESM3_ESM.zip › Computational_structures/C20_6p4.xyz]

240
XYZ
  C        25.4036168468       24.1803528626       33.1733122946
  C        24.0619670932       24.8366343065       32.8974405850
  C        22.8983935842       24.0456731849       32.7773923710
  C        21.6587129710       24.6414818579       32.4627002114
  C        21.5759521115       26.0435886674       32.3219720921
  C        22.7291905379       26.8422640530       32.4596308653
  C        23.9653019155       26.2356724623       32.7675430591
  C        25.1969707322       27.1051598666       32.9610681884
  N        25.8654873691       27.4084884586       31.6961941495
  C        22.6492162848       28.3484702737       32.2874750959
  C        20.2367564399       26.7011611907       32.0282313963
  N        20.0366938356       26.9473134087       30.5997682705
  C        20.4215744524       23.7771389710       32.2896611887
  C        22.9950761232       22.5460521979       32.9898130291
  N        23.2752015041       21.6827293932       31.8420246625
  C        31.9640579635       32.1987043072       23.9810771418
  C        32.2932076224       31.0073246559       23.0978619361
  C        31.8479285944       30.9649864058       21.7592123890
  C        32.1350705876       29.8481195724       20.9475929222
  C        32.8912295904       28.7792087722       21.4747720191
  C        33.3228332145       28.8024765214       22.8163153477
  C        33.0546203191       29.9369936884       23.6134104145
  C        33.5821289573       29.9913418548       25.0360964248
  N        32.7344008857       29.5054839521       26.1265783358
  C        34.0651348021       27.6156826831       23.4074023055
  C        33.2431918834       27.5969635736       20.5849375934
  N        32.1940821276       26.5786825788       20.5655510677
  C        31.6384029662       29.7897736413       19.5143100778
  C        31.0634881609       32.1310548033       21.1805597156
  N        29.6144551706       31.9200066209       21.2259328377
  C        26.8204191407       16.5740520877       22.3153235521
  C        25.8433423871       16.8592668736       21.1877109629
  C        24.4544234590       16.8441982690       21.4269144523
  C        23.5473791325       17.1432454681       20.3865885028
  C        24.0388559433       17.4496653474       19.0989252108
  C        25.4301158014       17.4758271660       18.8529227899
  C        26.3249939222       17.1385675265       19.8894993114
  C        27.8170323804       17.0549761360       19.6167634821
  N        28.6514573772       18.2371304614       19.8231743390
  C        25.9618110069       17.8526736533       17.4798247876
  C        23.0742732106       17.7121617723       17.9552444662
  N        22.5240804093       19.0530210286       17.7560452152
  C        22.0508598644       17.1085586416       20.6462717002
  C        23.9299776292       16.4728414884       22.8038619708
  N        23.7866791518       17.6230306693       23.6985058089
  C        18.3191740259       33.3301650210       20.6762089503
  C        18.0466413643       31.9777055477       20.0389650550
  C        18.6918384489       31.6198567093       18.8371967492
  C        18.4992738347       30.3370205375       18.2778485733
  C        17.6042666320       29.4360818610       18.8899954666
  C        16.9178252287       29.8029333736       20.0688063725
  C        17.1327722217       31.0786855976       20.6337164169
  C        16.3547253738       31.5118970526       21.8647096234
  N        16.8521131493       31.1616870238       23.1946104828
  C        15.9246601210       28.8472270721       20.7088103103
  C        17.3428925770       28.0841944148       18.2474972502
  N        18.2840469468       27.0437500905       18.6698252402
  C        19.2412131711       29.9462206062       17.0107048839
  C        19.5609650577       32.6280525270       18.1019576790
  N        21.0067005056       32.6360981925       18.3122720576
  C        29.3390017674       27.7689392032       30.5194088600
  C        27.9545891955       27.6626346353       30.5369143703
  C        27.1493774394       27.3468910630       31.6925699515
  S        27.2268103864       28.0015132915       28.9810840636
  C        28.7895570546       28.2931702837       28.2874858740
  C        29.2676064355       28.6626442227       27.0087513788
  C        30.6469055782       28.8170778945       27.0112270730
  C        31.4921423367       29.2496089316       25.9182770126
  S        31.3706301614       28.4910852429       28.5730880649
  C        29.8133754384       28.1415723471       29.2443790830
  C        23.2479521012       21.5369873259       28.1683331632
  C        23.4324369021       21.2626940619       29.5164148099
  C        23.1949825673       22.1413579252       30.6440235602
  S        23.9658632240       19.6210986585       29.8149993511
  C        23.9447354256       19.2838722630       28.1170199102
  C        24.2225932079       18.1520563281       27.3237771450
  C        23.9943697919       18.4017045025       25.9759615975
  C        24.1313812785       17.4257384978       24.9219204873
  S        23.4518937502       20.0387173760       25.6742922767
  C        23.5261635638       20.4033193777       27.3692364086
  C        18.5080210814       29.5999342710       28.5458947304
  C        19.2251988395       28.4717255442       28.9214572436
  C        19.5073482479       28.0741734396       30.2814085083
  S        19.7657530503       27.5236454868       27.5526964058
  C        19.0261106298       28.6439983464       26.4537005425
  C        18.9057178707       28.7432988581       25.0476718216
  C        18.1447462792       29.8455785711       24.6813311367
  C        17.7292009419       30.2349506644       23.3490285647
  S        17.5875723880       30.7783887900       26.0558113863
  C        18.3809418423       29.6899624217       27.1438339501
  C        28.5679171312       21.8820986875       20.3031793077
  C        28.9565779675       20.5531650137       20.2048641040
  C        28.1166514045       19.3863438201       20.0354205375
  S        30.6942439580       20.3406198428       20.2521663350
  C        30.9174346983       22.0495193049       20.4066390155
  C        32.0385900281       22.8976093215       20.5172509532
  C        31.6643529669       24.2327154149       20.5783640122
  C        32.5728678810       25.3536645121       20.6440108954
  S        29.9282345921       24.4550570210       20.5153501117
  C        29.6886111371       22.7397451934       20.4050239427
  C        23.7156915363       31.4608593013       20.5024451515
  C        22.9744825767       32.0089081287       19.4649692423
  C        21.5388879206       31.9711630146       19.2742745224
  S        23.9620842457       32.8490655588       18.2867640781
  C        25.3930114920       32.4647760114       19.1827166563
  C        26.7699825495       32.7181537111       19.0142918388
  C        27.5183371250       32.1976175850       20.0623303039
  C        28.9535609285       32.3011182046       20.1913041940
  S        26.5327947886       31.3811047257       21.2573643089
  C        25.0959110920       31.7317368871       20.3492178665
  C        21.7070412438       22.2136853839       19.4394959935
  C        21.9346524135       21.2234529561       18.4928005927
  C        22.5888680969       19.9432498740       18.6804001448
  S        21.2143147396       21.5845510227       16.9374744559
  C        20.5939453259       23.0804557269       17.5488140040
  C        19.8080492122       24.1219646510       17.0147232105
  C        19.5203916105       25.0883116578       17.9699423629
  C        18.6700921379       26.2339258949       17.7481745106
  S        20.2350453066       24.7323238029       19.5284425464
  C        20.9271351992       23.2669625409       18.9058707214
  C        25.7198632379       24.0408002047       34.6725723903
  H        26.2011837898       24.7532388574       32.6808424316
  H        25.4330436274       23.1889525607       32.6999096928
  H        24.8919597557       28.0661607908       33.4021182086
  H        25.8891468265       26.6481060721       33.6907486001
  H        21.8712672918       28.5961498392       31.5546869115
  C        22.3694491955       29.0973412104       33.6021247225
  H        23.5837667104       28.7126406615       31.8400074137
  H        19.4245910814       26.0371617885       32.3561315929
  H        20.1252410783       27.6282438690       32.6214432702
  C        19.6151047809       23.6051566453       33.5888418386
  H        20.7101020953       22.7871679403       31.9105343095
  H        19.7817399131       24.2049376620       31.5053882077
  H        23.7646827784       22.3138817891       33.7391973280
  H        22.0654084647       22.1596582818       33.4382298440
  C        32.9909621446       33.3390316656       23.8713706098
  H        31.8965181378       31.8769945373       25.0291577900
  H        30.9606518932       32.5731281623       23.7349063162
  H        34.5284553443       29.4385643042       25.1164670933
  H        33.8559163818       31.0248138626       25.3042772932
  H        33.6988907172       26.6889768458       22.9450138825
  C        35.5936422515       27.6970207860       23.2524336743
  H        33.8112933080       27.5196708234       24.4724966524
  H        33.3642079186       27.9513587515       19.5502500118
  H        34.2215640921       27.1708398804       20.8718194403
  H        31.4092271048       28.7483720312       19.2511771076
  H        30.6797484230       30.3172218244       19.4350663012
  C        32.6313077131       30.3809702216       18.4973856080
  H        31.2725380466       33.0371848226       21.7664583120
  H        31.4089206360       32.3526247509       20.1531658752
  H        27.7448587129       17.1456933392       22.1534413623
  H        26.4100018314       16.9584656563       23.2587621947
  C        27.1671577644       15.0834929887       22.4772539669
  H        27.9998662859       16.7341427485       18.5790782324
  H        28.2675533182       16.2554324776       20.2224870166
  H        26.9333218500       18.3552900152       17.5884286507
  H        25.3003135381       18.6029854100       17.0236862307
  C        26.1169332642       16.6566351168       16.5234701530
  H        23.5288960204       17.4253715622       16.9979935549
  H        22.1991478404       17.0458682228       18.0415774016
  H        21.8460256019       17.4782029124       21.6605835469
  H        21.5373495092       17.8116368026       19.9770863465
  C        21.4375736101       15.7088877607       20.4632200194
  H        24.5604330318       15.6848317286       23.2548940766
  H        22.9306034002       16.0263171683       22.6994161278
  H        19.3552576774       33.6315574235       20.4651889789
  C        17.3647698551       34.4457263460       20.2130047426
  H        18.2656925471       33.2355924693       21.7703111425
  H        15.3250779937       31.1191914399       21.8177225064
  H        16.2216113666       32.6014786222       21.8673810164
  H        16.2815437205       27.8140089629       20.5975355161
  H        15.8836419729       29.0191866205       21.7925559998
  C        14.5043633164       28.9775055210       20.1295777696
  H        16.3402463455       27.7368875528       18.5353502763
  H        17.3175002184       28.1828648170       17.1466888161
  C        18.4753868079       30.2777872517       15.7168791695
  H        20.2199996170       30.4450626153       16.9888645582
  H        19.4690962858       28.8722172025       17.0358962011
  H        19.4161433952       32.5212286672       17.0169196767
  H        19.2195919182       33.6534520354       18.3126065104
  H        29.9556858955       27.5971277154       31.3998477438
  H        27.7281229793       27.0611272250       32.5949239900
  H        28.6548532503       28.8320079689       26.1251730631
  H        31.0044903855       29.3529687608       24.9322327561
  H        22.9127477190       22.5060297699       27.8029916192
  H        22.9414455722       23.1903502659       30.4071140580
  H        24.5572470595       17.1850873959       27.6951929811
  H        24.5465722988       16.4538286302       25.2601764211
  H        18.0937436077       30.3027285761       29.2664829573
  H        19.2228425746       28.8259350527       31.0461382888
  H        19.3231622142       28.0451396659       24.3241708384
  H        18.1900422343       29.6818934783       22.5102166632
  H        27.5264239599       22.1979777729       20.2846699820
  H        27.0249983227       19.5495713419       20.0918299868
  H        33.0776760919       22.5739629648       20.5398092871
  H        33.6415563222       25.0735504729       20.7469146514
  H        23.2655863751       30.9052067834       21.3231045994
  H        20.9591351829       31.3531799588       19.9840855695
  H        27.2177112997       33.2585488088       18.1821421152
  H        29.4559201701       32.7484172398       19.3087435639
  H        22.0667204424       22.1460940312       20.4646389690
  H        23.0958853761       19.7849632260       19.6496931899
  H        19.4376157043       24.1751472450       15.9925358679
  H        18.3414245146       26.3511118943       16.6947740866
  H        26.6945902499       23.5567766493       34.8280031589
  H        25.7423121755       25.0208225401       35.1700803398
  H        24.9576537801       23.4393185531       35.1881316991
  H        22.3285932790       30.1833550044       33.4359967892
  H        21.4135186012       28.7848355212       34.0464274266
  H        23.1474802509       28.9003651660       34.3536695533
  H        18.7302872253       22.9738547573       33.4247719325
  H        20.2250672205       23.1386568526       34.3755623426
  H        19.2740481627       24.5734192456       33.9823115174
  H        33.0601274445       33.7226335472       22.8432776258
  H        32.7232316200       34.1773481663       24.5299949229
  H        33.9968097518       32.9946534620       24.1512094575
  H        36.0827938834       26.8185495727       23.6967078894
  H        35.8869561847       27.7517677351       22.1943187584
  H        35.9994082984       28.5936936457       23.7420827560
  H        32.2322471097       30.3169688805       17.4750304087
  H        32.8458890250       31.4374256849       18.7133476096
  H        33.5946363167       29.8511875857       18.5172748542
  H        27.6210684062       14.6739730064       21.5637137328
  H        27.8773071999       14.9338253516       23.3027240910
  H        26.2716389347       14.4811791251       22.6857569951
  H        26.5105063482       16.9806763720       15.5499416155
  H        26.8040522604       15.9032758749       16.9339029150
  H        25.1561497359       16.1516864255       16.3502981958
  H        20.3558187458       15.7249862195       20.6567477867
  H        21.5944290242       15.3378915440       19.4403699033
  H        21.8932412139       14.9741152532       21.1419785265
  H        17.4233605623       34.5980650335       19.1259884449
  H        16.3182227056       34.2035984086       20.4451738071
  H        17.6090705560       35.3986438377       20.7028450607
  H        13.8131918185       28.2777388079       20.6199417444
  H        14.1117485975       29.9951685611       20.2654059903
  H        14.4878091511       28.7710126383       19.0498979010
  H        19.0557084827       29.9818238093       14.8315930729
  H        17.5067075270       29.7598174717       15.6773317746
  H        18.2648366182       31.3535854456       15.6374372360
