# Supplementary material for: High-throughput discovery of organic cages and catenanes using computational screening fused with robotic synthesis
Source: Nat Commun. 2018 Jul 20;9:2849. doi: 10.1038/s41467-018-05271-9 (PMC6054661; doi:10.1038/s41467-018-05271-9)
Supplement: Supplementary file 3 — Supplementary Data 1 [file 41467_2018_5271_MOESM3_ESM.zip › Computational_structures/B1_6p4_collapsed.xyz]

204
XYZ
  C        30.1218943878       27.3290875574       20.2909656151
  C        30.1551841466       26.7449539710       21.6902499107
  C        30.3958237880       25.3658913536       21.8852855820
  C        30.1974171695       24.7808175164       23.1554198513
  C        29.7906987092       25.5967442657       24.2289966638
  C        29.7800884194       27.0004558753       24.0921929078
  C        29.9383336844       27.5754707254       22.8144736819
  C        29.9482574888       29.0895174245       22.6632620218
  N        28.7518334768       29.7689867690       23.1688055684
  C        29.6039293105       27.8718766483       25.3134694733
  C        29.2035160562       24.9812608044       25.4886737752
  N        27.7683156971       25.2505462522       25.4481847972
  C        30.3904551338       23.2955932208       23.3730568638
  C        30.8850247757       24.4989223721       20.7342558991
  N        29.9573949765       23.4257311447       20.4088196153
  C        19.5780318737       26.6487266713       21.8022743456
  C        20.2977511489       27.8481518102       22.3725913442
  C        20.0610576631       28.2758938019       23.6979247545
  C        20.7765487550       29.3721161880       24.2252993164
  C        21.6124553132       30.1275540276       23.3770561993
  C        21.8724978987       29.6984404381       22.0580463547
  C        21.2515684344       28.5265821617       21.5825551116
  C        21.7151463348       27.8899948535       20.2774495204
  N        22.4038348968       26.6556478538       20.6539181916
  C        22.8265465832       30.4675784077       21.1691791355
  C        22.2155700334       31.4292693215       23.8725600365
  N        23.6695072544       31.3757569964       24.0063764848
  C        20.6605616437       29.7200427906       25.6958953265
  C        19.0377726631       27.5512007850       24.5610286176
  N        19.6134294442       26.3899359377       25.2594832454
  C        24.5618449943       19.3760135102       22.2170268816
  C        25.2195270792       19.0062588247       23.5255033976
  C        26.3942471945       18.2278241751       23.5386719732
  C        26.9928269886       17.8688735836       24.7677871178
  C        26.3054741648       18.1399471536       25.9739401589
  C        25.1413988947       18.9388983537       25.9670761983
  C        24.6665234372       19.4493697087       24.7439549049
  C        23.6774131454       20.6014566989       24.7190575392
  N        24.3947603078       21.7620976183       24.1991851809
  C        24.4013911580       19.2614250859       27.2483651026
  C        26.8041507886       17.5564846866       27.2913796371
  N        27.0891436593       18.5781073783       28.2936828034
  C        28.3591331955       17.2098189975       24.7813206181
  C        26.9983523545       17.7927359426       22.2142433376
  N        27.5319428806       18.9134583188       21.4360933306
  C        22.6298272721       21.1321379427       31.9419385780
  C        22.6916510902       22.6462157040       31.9725939754
  C        21.6127484322       23.4272524393       31.5119679311
  C        21.6994495017       24.8369308842       31.4936310364
  C        22.9240967494       25.4512355993       31.8240853847
  C        24.0040645744       24.6821388706       32.3092516136
  C        23.8504128956       23.2901943416       32.4588749864
  C        24.9302841047       22.4744528784       33.1534468684
  N        25.8034644778       21.7755909322       32.2128829450
  C        25.3178265953       25.3638062423       32.6298414386
  C        23.1528871957       26.9211910821       31.4884924207
  N        23.9043497938       26.9357902507       30.2307623082
  C        20.5002923189       25.6662579811       31.0870618142
  C        20.3617718743       22.7584870238       30.9623826918
  N        20.1844881375       23.1207554001       29.5564204468
  C        27.4635548021       33.1712972792       26.3991121551
  C        28.3791895427       32.4567414749       25.6292126846
  C        27.9407445509       31.5195413715       24.6717965088
  C        28.9709550209       30.7418810451       23.9711060571
  C        26.5647192406       31.3309153877       24.4755751355
  C        25.6375495545       32.0574604847       25.2381678833
  C        24.1855858209       31.9400861510       25.0303910177
  C        26.0977886250       32.9637971254       26.2124148690
  C        27.5153992854       20.9761075708       17.0314106863
  C        28.3063885382       22.0476959258       17.4476933914
  C        28.7315293948       22.1418013185       18.7854804278
  C        29.5932180859       23.2637493530       19.1955677971
  C        28.3569816761       21.1466187718       19.7004039289
  C        27.5712129520       20.0621673533       19.2892737097
  C        27.1547621707       18.9979438025       20.2159852497
  C        27.1498432082       19.9889021730       17.9468363231
  C        23.6573046657       26.5407479729       25.4182005672
  C        25.0065072622       26.2105462695       25.3299423234
  C        25.8084574698       26.2017277494       26.4917473806
  C        27.2303336607       25.8305277250       26.4533965438
  C        25.2387489174       26.5402055367       27.7206634245
  C        23.8714901305       26.8477029368       27.8225372122
  C        23.2500653515       27.0647447870       29.1354354363
  C        23.0844599067       26.8462208179       26.6588308024
  C        26.6151647775       24.7280843710       22.0389096972
  C        25.9701957329       23.6663714577       22.6665401832
  C        24.5674051687       23.5431140225       22.5903351228
  C        23.8644166386       22.4322750308       23.2492543354
  C        23.8330140026       24.4959470919       21.8818225257
  C        24.4714107471       25.5936378734       21.2801087477
  C        23.6852302453       26.6780671198       20.6823892435
  C        25.8706691351       25.6943671018       21.3554882741
  C        20.1309313800       21.5853053277       24.9743155716
  C        20.3764336862       21.4058625805       26.3362219086
  C        20.2729581404       22.4856657229       27.2297033797
  C        20.4189454162       22.2288226028       28.6714744305
  C        19.9675988986       23.7641450535       26.7316805599
  C        19.7017300862       23.9478202857       25.3701770269
  C        19.2644971478       25.2408581940       24.8150397993
  C        19.7690205891       22.8426378076       24.4970728341
  C        30.4062739930       20.8449819062       30.9912467454
  C        30.0281844886       19.9397478808       29.9991493995
  C        28.6670077605       19.7089516849       29.7245156709
  C        28.2952185321       18.7323214513       28.6852230562
  C        27.6917924039       20.3894011364       30.4676011623
  C        28.0625212427       21.2836598864       31.4810951934
  C        27.0644802325       21.9636720794       32.3222911209
  C        29.4294572416       21.5126609059       31.7304070845
  H        29.3811486798       28.1353269199       20.2209919776
  H        31.0914519354       27.7431404909       19.9699630204
  H        29.8273067408       26.5761668458       19.5512620093
  H        30.0385112812       29.3529213225       21.6016931642
  H        30.8654306746       29.4839117943       23.1541893489
  H        30.2681095390       28.7445912497       25.2691515000
  H        29.8469157756       27.3282833452       26.2325321465
  H        28.5765731614       28.2502595839       25.4095591130
  H        29.6845049882       25.3533145768       26.4160221075
  H        29.3312887013       23.8918444300       25.4774916454
  H        29.4334065526       22.7544303135       23.3268958459
  H        31.0294606344       22.8439343582       22.6092782876
  H        30.8441226280       23.0937712627       24.3522192202
  H        31.8230930908       24.0135794422       21.0597108365
  H        31.1500259077       25.1085888324       19.8531145297
  H        18.5366633312       26.5955808269       22.1424850465
  H        20.0784606946       25.7138443921       22.0921930028
  H        19.5627281406       26.6650261550       20.7078198443
  H        22.3668030601       28.5726588569       19.7099036284
  H        20.8627628071       27.6378343530       19.6281425937
  H        23.0632293310       31.4578743754       21.5653098468
  H        22.4210444923       30.5961619831       20.1566155632
  H        23.7896936552       29.9427228597       21.0789190695
  H        21.7262821744       31.7657128651       24.8028782673
  H        21.9970814328       32.2088087669       23.1209579839
  H        20.3779996653       28.8430376482       26.2881937022
  H        21.6225816096       30.0665727828       26.0936290597
  H        19.9163540894       30.5098270997       25.8893007692
  H        18.6520710473       28.2348468500       25.3290307302
  H        18.1702915078       27.2572303340       23.9429006048
  H        24.6100480130       18.5445509832       21.5016928494
  H        25.0446237127       20.2420054422       21.7419949928
  H        23.5033432324       19.6236619216       22.3552528194
  H        23.3506695876       20.8494571850       25.7364083591
  H        22.7627524621       20.3709298025       24.1354327293
  H        23.3166259346       19.2974346437       27.0800463964
  H        24.7144060322       20.2313081641       27.6626847210
  H        24.5938274388       18.5212563108       28.0308046631
  H        25.9979966475       16.9247255415       27.7057462442
  H        27.6654427014       16.8882097088       27.1261418331
  H        28.9139540856       17.4593360794       25.6927972295
  H        28.3077119582       16.1105707065       24.7204585088
  H        28.9720134449       17.5610579512       23.9429749349
  H        26.2436754579       17.2197724919       21.6346728161
  H        27.8313041945       17.1000043040       22.3922595054
  H        22.2693446803       20.7754727003       30.9675832675
  H        21.9496220436       20.7253446831       32.7073099562
  H        23.6185411563       20.6854481994       32.0802206415
  H        25.4984933325       23.1099971743       33.8566678752
  H        24.4393323106       21.7017944821       33.7673684567
  H        26.1558380364       24.6599699610       32.6424804091
  H        25.5467332957       26.1164827936       31.8657964895
  H        25.2913766873       25.8686317815       33.6095639795
  H        22.2005177512       27.4697704434       31.4125768191
  H        23.7569813020       27.4130849650       32.2641614122
  H        20.4491517850       26.6039484543       31.6539334615
  H        19.5620096217       25.1275862899       31.2576492234
  H        20.5183285624       25.9140082976       30.0161901037
  H        19.4749403513       23.1182186894       31.5106238774
  H        20.4019004212       21.6669668116       31.1048252747
  H        27.8133928077       33.8851319000       27.1457006516
  H        29.4511175613       32.6054486296       25.7767719003
  H        30.0100793803       31.0252584546       24.2440053373
  H        26.2125005797       30.6110013698       23.7366082070
  H        23.5561154582       32.4222284937       25.8080298967
  H        25.3724909248       33.5167690041       26.8132789966
  H        27.1861326130       20.9090228000       15.9939066156
  H        28.6005320273       22.8215294504       16.7350889290
  H        29.9267942563       23.9432235903       18.3827792363
  H        28.6837515054       21.2171294922       20.7375339680
  H        26.4564854704       18.2525127720       19.7792824195
  H        26.5332516203       19.1466457404       17.6249952436
  H        23.0356060692       26.5488620226       24.5215842416
  H        25.4620853517       25.9483389417       24.3756836998
  H        27.8130794699       26.0814332330       27.3641923022
  H        25.8371812814       26.5288545970       28.6333151357
  H        22.1633885264       27.2804616094       29.1206461353
  H        22.0130503153       27.0504763721       26.7162614479
  H        27.6975696823       24.8230957540       22.1066762938
  H        26.5292378211       22.9268204389       23.2391549102
  H        22.8495541997       22.2029994227       22.8620921269
  H        22.7447824043       24.4335433414       21.8268847479
  H        24.2648292736       27.5526817337       20.3230562895
  H        26.3763854008       26.5500833932       20.9019263952
  H        20.2022480023       20.7394710044       24.2898147179
  H        20.6253241244       20.4143259851       26.7211006463
  H        20.7175112376       21.1949036050       28.9428143493
  H        19.8921111441       24.6034530832       27.4224503621
  H        18.5827325743       25.1479741046       23.9476806851
  H        19.5427390489       22.9821685391       23.4377045882
  H        31.4628557867       21.0239126436       31.1941785316
  H        30.7894850324       19.4046079674       29.4271293577
  H        29.1308584162       18.1277658188       28.2733350666
  H        26.6363688881       20.2077588294       30.2664034258
  H        27.4833711662       22.6449672633       33.0923925788
  H        29.7212869516       22.2104256616       32.5185347007
