# Supplementary material for: High-throughput discovery of organic cages and catenanes using computational screening fused with robotic synthesis
Source: Nat Commun. 2018 Jul 20;9:2849. doi: 10.1038/s41467-018-05271-9 (PMC6054661; doi:10.1038/s41467-018-05271-9)
Supplement: Supplementary file 3 — Supplementary Data 1 [file 41467_2018_5271_MOESM3_ESM.zip › Computational_structures/A3_3p2.xyz]

96
XYZ
  C        25.8036951788       26.1396065390       20.2121010598
  C        25.9112930154       27.5364230315       20.1841199201
  C        24.7372331618       28.3004507099       20.1805453183
  C        23.4726360021       27.6964913232       20.1853526936
  C        23.3986290981       26.2975075427       20.2135592912
  C        24.5550480368       25.5051767311       20.2138940598
  C        24.4591534543       23.9960403043       20.1872190493
  N        24.3878366743       23.2689914330       21.4543162221
  C        22.2181387022       28.5398524098       20.1357034326
  N        21.6205335865       28.9936334921       21.3903095618
  C        27.2656079787       28.2058893546       20.1382118245
  N        27.9247893623       28.5471612385       21.3983516321
  C        25.7706600490       26.1988719896       29.8598222789
  C        24.5115673244       25.5830554146       29.8793070725
  C        23.3683464192       26.3935179999       29.8666596675
  C        23.4658729086       27.7916415252       29.8599347095
  C        24.7399203171       28.3765551819       29.8450512884
  C        25.9028516418       27.5939997367       29.8534630468
  C        27.2721879700       28.2376806213       29.8933138354
  N        27.9486358506       28.5621862532       28.6375328096
  C        22.2223636701       28.6518289028       29.8940364763
  N        21.6206987363       29.0761733144       28.6292850862
  C        24.3910831085       24.0759388185       29.9414218931
  N        24.3388578979       23.3174897943       28.6921029691
  O        31.9639545713       30.5961819819       26.1804520414
  B        31.3733479014       30.2799584651       24.9793657437
  O        32.0675971198       30.5960123005       23.8261832955
  C        29.9608595720       29.5839979710       24.9915985941
  C        29.3281887498       29.2650702372       26.2060457240
  C        28.0688264990       28.6406091840       26.2347072303
  C        27.4026991149       28.3089547805       27.5084934163
  C        27.4354097161       28.3298688113       25.0203555313
  C        28.0415775172       28.6330876207       23.7927317874
  C        27.3726197822       28.2934368612       22.5250830058
  C        29.2991628659       29.2582841494       23.7985698192
  O        18.0069345739       31.6428160691       23.7363095754
  B        18.5088764842       31.2757084798       24.9635503417
  O        17.8446768356       31.7264250034       26.0884347744
  C        19.7959731429       30.3714715963       24.9978811835
  C        20.3859573650       29.9625622150       26.2029366761
  C        21.5336914272       29.1531696861       26.2291260261
  C        22.1340209994       28.7321972011       27.5076850686
  C        22.0996090136       28.7459320447       25.0112860149
  C        21.5318434297       29.1337016307       23.7870240303
  C        22.1353171144       28.6823522746       22.5196818774
  C        20.3854138553       29.9453127610       23.7954814749
  O        24.0020410152       18.8045705110       26.2721255150
  B        24.0528180588       19.4672143182       25.0681823579
  O        24.0014198359       18.7032356090       23.9172757935
  C        24.1670736520       21.0371462971       25.0720832286
  C        24.2257880738       21.7616451928       23.8728978833
  C        24.3341971748       23.1612463599       23.8521441981
  C        24.4041398631       23.8904147412       22.5738923611
  C        24.3823284561       23.8500496969       25.0728706064
  C        24.3257188821       23.1576327889       26.2932618441
  C        24.3829494399       23.9101402023       27.5592701573
  C        24.2190232287       21.7559037087       26.2792304024
  H        26.7130495367       25.5324306463       20.1971022779
  H        24.8084904382       29.3909163628       20.1402883876
  H        22.4182965327       25.8131693370       20.1997587353
  H        25.3211622872       23.5777119539       19.6406062061
  H        23.5727898423       23.6891061902       19.6065933579
  H        21.4238922982       27.9968080401       19.5961656644
  H        22.4037124769       29.4480853594       19.5378020841
  H        27.2001270589       29.1435457099       19.5608415811
  H        27.9769201235       27.5726226213       19.5814233694
  H        26.6697551741       25.5769737044       29.8868642714
  H        22.3804457815       25.9257545735       29.8983832919
  H        24.8283844422       29.4663856853       29.8605976522
  H        27.2233842705       29.1798174301       30.4650990331
  H        27.9679359112       27.5944035419       30.4581004434
  H        21.4258116401       28.1341990899       30.4546681923
  H        22.4232284380       29.5752017196       30.4632491053
  H        25.2321990482       23.6578839212       30.5197427622
  H        23.4857647405       23.7972329751       30.5068508295
  H        32.8300035354       31.0168832269       26.0460785312
  H        31.5990954710       30.3423319792       23.0157212505
  H        29.8105278806       29.5022895512       27.1546154692
  H        26.4067936778       27.8340508079       27.4191587534
  H        26.4555327324       27.8427395677       25.0324089300
  H        26.3819477628       27.8093389646       22.6125489543
  H        29.7323748626       29.4771859390       22.8191117821
  H        17.2123142157       32.1947444424       23.8302326775
  H        18.2507957325       31.4291052228       26.9174395643
  H        19.9789582234       30.2558974827       27.1741845483
  H        23.0431527086       28.1067213716       27.4324489252
  H        22.9934286046       28.1144522668       25.0169387919
  H        23.0479223868       28.0631352247       22.6127862782
  H        19.9538018113       30.2405051713       22.8390582399
  H        23.9326681495       17.8437213784       26.1415444411
  H        24.0426044797       19.2299214456       23.1041098336
  H        24.1931808648       21.2678794830       22.8981332150
  H        24.4735193761       24.9919906310       22.6466596209
  H        24.4675800840       24.9410554769       25.0748120911
  H        24.4648332521       25.0095456174       27.4614682801
  H        24.1784046078       21.2302439273       27.2335829552
