# Supplementary material for: High-throughput discovery of organic cages and catenanes using computational screening fused with robotic synthesis
Source: Nat Commun. 2018 Jul 20;9:2849. doi: 10.1038/s41467-018-05271-9 (PMC6054661; doi:10.1038/s41467-018-05271-9)
Supplement: Supplementary file 3 — Supplementary Data 1 [file 41467_2018_5271_MOESM3_ESM.zip › Computational_structures/B15_6p4.xyz]

264
XYZ
  C        25.0899344077       23.9748760363       34.2976006569
  C        23.8537130899       24.8151629606       34.0569057710
  C        22.6465993764       24.1882994876       33.6833042488
  C        21.5076858282       24.9586780423       33.3803612713
  C        21.5609915423       26.3615489746       33.5186661401
  C        22.7606018213       26.9973964790       33.8910821141
  C        23.8964482229       26.2170175878       34.1996582846
  C        25.1421984794       26.8783266464       34.7649005389
  N        26.2027910851       27.3398493938       33.8673282392
  C        22.8360188624       28.5093186388       33.9509175773
  C        20.2932076072       27.1768219390       33.3296824960
  N        20.0031447973       27.4512770225       31.9238976935
  C        20.2291358111       24.3058230295       32.8988375418
  C        22.5606316165       22.6687076302       33.6760225514
  N        23.0663191330       22.0917064366       32.4338578393
  C        32.7154628747       34.0196321839       23.0910461703
  C        33.3913382982       32.8804864727       22.3579788710
  C        33.4155265312       32.8472534368       20.9482048597
  C        33.9869871081       31.7466435898       20.2746804662
  C        34.6049351091       30.7162606182       21.0134786072
  C        34.5754079820       30.7406198817       22.4242094302
  C        33.9981532175       31.8394945434       23.0911895552
  C        34.1028927094       31.9456109490       24.6036969482
  N        32.9325639286       31.4191625080       25.3063568620
  C        35.1611566601       29.5925869758       23.2197526190
  C        35.3839507051       29.6324234035       20.2868131932
  N        34.7217389346       28.3945388307       19.8725977192
  C        33.9413929437       31.6765838629       18.7618507034
  C        32.9200881634       34.0387721638       20.1454061161
  N        31.5253498288       34.1118107368       19.7083772622
  C        27.4326326753       16.4297244757       20.6299474235
  C        26.3021217385       16.5813993596       19.6339188555
  C        24.9921339533       16.1802657791       19.9589101188
  C        23.9335595408       16.3973383027       19.0517836252
  C        24.2030557459       16.9493425362       17.7836603831
  C        25.5128102963       17.3616461097       17.4529116292
  C        26.5619825312       17.1426603110       18.3659832793
  C        27.9952226571       17.4489558553       17.9635193069
  N        28.4577561537       18.7413741066       18.4654620006
  C        25.7840051850       18.0447196836       16.1284211071
  C        23.1027026754       17.0238670631       16.7377439836
  N        22.3056383070       18.2437358511       16.5890077039
  C        22.5171271508       16.0412864822       19.4512317702
  C        24.7233716954       15.4424910249       21.2615212134
  N        24.2183269590       16.3210499674       22.3145492205
  C        17.3584965670       34.4759914690       20.1653773824
  C        17.0005034445       33.2514123580       19.3509016004
  C        17.6845375271       32.9903939643       18.1467111423
  C        17.4221035086       31.8136365159       17.4170713223
  C        16.4289057772       30.9225003516       17.8732892444
  C        15.7439977356       31.1723808295       19.0801803215
  C        15.9978691527       32.3631045363       19.7920821835
  C        15.1500717395       32.7258589613       20.9982467569
  N        15.5861623014       32.3360986620       22.3403267129
  C        14.7564841411       30.1532774936       19.6092194647
  C        16.0511561997       29.7119928538       17.0357316631
  N        16.7999243866       28.5149440908       17.4135850499
  C        18.2106398129       31.5046257005       16.1608697032
  C        18.6737539211       34.0148592810       17.6170470816
  N        20.0098452894       33.8313277653       18.1797221658
  C        32.4593008206       29.3448657834       28.2962058449
  C        31.4874713420       28.8485155607       29.1615755585
  C        30.1197049194       29.0669064152       28.9112197673
  C        29.7662137815       29.7907327891       27.7521024820
  C        30.7347362093       30.2975922571       26.8950410844
  C        32.1019329632       30.0877945131       27.1574855800
  C        33.1567121610       30.6430611491       26.3025587664
  C        29.0857504765       28.5761238954       29.8476637745
  C        27.8655088632       28.0501501067       29.3853603764
  C        26.8935400116       27.6067200039       30.2813773207
  C        27.1018739924       27.6854193065       31.6681908681
  C        26.0591777690       27.2286098981       32.5986448325
  C        28.3216134244       28.2107778984       32.1343457959
  C        29.2934248759       28.6415430335       31.2423095781
  C        23.2725265346       17.8622146763       24.6287633880
  C        22.9179259683       18.5689114419       25.7709010487
  C        23.7652210789       18.6072388495       26.8989806657
  C        24.9868816839       17.9124211252       26.8348905274
  C        25.3363331330       17.1911496346       25.6965757656
  C        24.4872312089       17.1526703746       24.5774823560
  C        24.8813150463       16.3561416374       23.4107728284
  C        23.3763842698       19.3398719608       28.1220548687
  C        24.3288463192       20.0779557544       28.8565084872
  C        23.9783682160       20.7444659316       30.0226829262
  C        22.6587365531       20.6874107039       30.5078064021
  C        22.2701245626       21.3495632484       31.7580086219
  C        21.7041070972       19.9596559667       29.7776638891
  C        22.0538211129       19.3027727958       28.5998116851
  C        18.2351245970       30.3685891652       23.9248741817
  C        18.6917990915       29.9513708817       25.1739152272
  C        18.0558531760       30.3791828806       26.3535608435
  C        16.9408238265       31.2366897217       26.2316423710
  C        16.4788275566       31.6432639664       24.9882189173
  C        17.1199879869       31.2150041337       23.8105813551
  C        16.6469430420       31.6306403226       22.4828698649
  C        18.5263090683       29.9430012354       27.6846235861
  C        18.9959032834       28.6288844557       27.8987690159
  C        19.3957838953       28.2028289868       29.1589689164
  C        19.3547222586       29.0834329791       30.2561778685
  C        19.7224000497       28.6618615768       31.6110644015
  C        18.9162055700       30.4010626174       30.0431048072
  C        18.5021665855       30.8224847087       28.7827540668
  C        33.4157772874       26.0114621365       18.9318201246
  C        32.7497871896       24.8494913136       18.5674672153
  C        31.4488570519       24.5721609724       19.0396445240
  C        30.8367071333       25.5176635802       19.8827002422
  C        31.5004443842       26.6915781424       20.2385727411
  C        32.8019417294       26.9535226364       19.7787734543
  C        33.4962528251       28.1854149539       20.1839330134
  C        30.7739445157       23.3107350082       18.6674842392
  C        30.0190677791       22.5830564744       19.6125841829
  C        29.4327391632       21.3678163132       19.2829614964
  C        29.5694326542       20.8374083493       17.9864237901
  C        29.0077260631       19.5330306879       17.6205272441
  C        30.2941697803       21.5717304476       17.0323196550
  C        30.8930339631       22.7833967461       17.3681225527
  C        28.8204031190       34.2533314604       18.7643031030
  C        27.4853978798       34.3035914693       18.3909377416
  C        26.5380648306       33.4140858869       18.9415402774
  C        26.9880405633       32.4638524209       19.8762886942
  C        28.3321202276       32.4029575870       20.2413463913
  C        29.2670378993       33.2999690356       19.6987479634
  C        30.6771924654       33.2393521433       20.1106353108
  C        25.1166376019       33.4922167340       18.5438441365
  C        24.7571775021       33.7579357222       17.2093833613
  C        23.4193187673       33.8484252667       16.8364016990
  C        22.3940611786       33.6915180816       17.7843926854
  C        20.9968700079       33.8328032680       17.3623000717
  C        22.7467252512       33.4192226444       19.1192618890
  C        24.0820038645       33.3163446540       19.4877515655
  C        20.7759738864       20.6713875986       16.2521526021
  C        20.0816287948       21.8691431153       16.1512373644
  C        20.2846054407       22.9151998753       17.0781546188
  C        21.2061520796       22.7032815522       18.1198900387
  C        21.9101339066       21.5038183615       18.2174726274
  C        21.7111025520       20.4708308399       17.2854449142
  C        22.4806332010       19.2219163346       17.3994593022
  C        19.5545285419       24.1936053006       16.9405191619
  C        19.0965366024       24.9058043835       18.0704059192
  C        18.3933353691       26.0967232309       17.9373014199
  C        18.1280129324       26.6284864379       16.6611985209
  C        17.3650784718       27.8640634047       16.4652343898
  C        18.5980842683       25.9344791055       15.5335827879
  C        19.2933338523       24.7364931883       15.6686643777
  H        26.0091730826       24.5472081948       34.1270587092
  H        25.1114772841       23.1148638256       33.6174472540
  H        25.1294356021       23.5877625136       35.3297556274
  H        24.8579747338       27.7514688713       35.3742769342
  H        25.6271325474       26.2003665911       35.4849702911
  H        22.2354400149       28.9676344081       33.1556480006
  H        22.4683942998       28.9073071952       34.9108914765
  H        23.8628861341       28.8685647763       33.8174687680
  H        20.3347741527       28.1027891637       33.9323102615
  H        19.4442949418       26.5944179589       33.7239363108
  H        19.6827464099       24.9723302335       32.2219344248
  H        19.5584857774       24.0432143772       33.7339652739
  H        20.4326852934       23.3852047923       32.3415994842
  H        23.1890527954       22.2784083081       34.4922502991
  H        21.5271183420       22.3429360716       33.8954499237
  H        33.4364297845       34.7934615146       23.4033355303
  H        32.2095697958       33.6548214357       23.9937012153
  H        31.9568667953       34.5103842345       22.4706389770
  H        35.0396600411       31.4724137758       24.9543496539
  H        34.1811469292       33.0108788331       24.8734415844
  H        34.5718643082       29.3959518218       24.1235466526
  H        35.1729071693       28.6621071183       22.6406385052
  H        36.1960266780       29.7958772170       23.5404855531
  H        36.2517211319       29.3259804997       20.8930345870
  H        35.8349468387       30.0534196466       19.3741932735
  H        33.0399427996       32.1601517097       18.3662692948
  H        33.9301122943       30.6388690986       18.4076665905
  H        34.8103303463       32.1729983069       18.2988696591
  H        33.1108365642       34.9690884213       20.7053379508
  H        33.5295937427       34.1484455668       19.2350078841
  H        27.9435788407       15.4574123234       20.5315396612
  H        27.0730537850       16.5073379808       21.6615800128
  H        28.1798667878       17.2200282160       20.4944307575
  H        28.1139544855       17.3641883083       16.8674371058
  H        28.6525111837       16.6810078303       18.4026004692
  H        24.8821687285       18.5186537522       15.7250497964
  H        26.5351639723       18.8365195240       16.2383712875
  H        26.1580050837       17.3411830002       15.3665792743
  H        23.5264123047       16.8157607984       15.7420889950
  H        22.3817311283       16.2058458655       16.8944397153
  H        22.3622642662       16.2126769148       20.5233108581
  H        21.7800605939       16.6510030128       18.9155293805
  H        22.2830871490       14.9836439001       19.2431901961
  H        25.6270474384       14.8912186637       21.5810499652
  H        23.9467507219       14.6828154333       21.0783530111
  H        17.0816784715       34.3596668562       21.2191311237
  H        16.8556842329       35.3831369271       19.7900763764
  H        18.4398507617       34.6586965952       20.1334301265
  H        15.0001657023       33.8167699863       21.0308544183
  H        14.1322663888       32.3215537777       20.8774777357
  H        14.6294373609       30.2377628524       20.6946200468
  H        13.7593834088       30.2641345117       19.1511818122
  H        15.1050816306       29.1335890607       19.4032784211
  H        16.1567668227       29.9429602177       15.9584592551
  H        14.9848387048       29.4899837880       17.1976928505
  H        18.3152770030       30.4251590946       16.0075808670
  H        19.2267199277       31.9109020393       16.2163845654
  H        17.7348926699       31.9233012655       15.2590140848
  H        18.3336207002       35.0190214737       17.9154290643
  H        18.6839458546       34.0102842089       16.5107626519
  H        33.5154539153       29.1600358950       28.5056401699
  H        31.7870804164       28.2656321051       30.0334237589
  H        28.7124151151       29.9888348003       27.5501569727
  H        30.4563541289       30.8794169069       26.0158688402
  H        34.1920227877       30.3657154749       26.5927243241
  H        27.6893777298       27.9640144347       28.3121479766
  H        25.9572974704       27.1897255500       29.9033532767
  H        25.1532409642       26.7885891629       32.1410583465
  H        28.4775718873       28.2792133014       33.2111415055
  H        30.2215147091       29.0707383933       31.6231006355
  H        22.6196823839       17.8417895963       23.7556852524
  H        21.9788102374       19.1241339049       25.7912546921
  H        25.6481430262       17.9083068006       27.7022921213
  H        26.2774799289       16.6370194207       25.6742903580
  H        25.8069292702       15.7577703740       23.5432474997
  H        25.3532591187       20.1422937068       28.4863343767
  H        24.7140252410       21.3218312884       30.5830183805
  H        21.2304102585       21.1565955857       32.0952358645
  H        20.6775587490       19.9001244596       30.1465576491
  H        21.3045544760       18.7206791053       28.0617510702
  H        18.7504467787       30.0377401744       23.0202677559
  H        19.5717339919       29.3098611980       25.2393897280
  H        16.4148302211       31.5579567440       27.1318983202
  H        15.6071701694       32.2915804814       24.8967892792
  H        17.2568422684       31.2981403831       21.6220827619
  H        19.0064786133       27.9248261560       27.0653653992
  H        19.7331180010       27.1792290251       29.3243885619
  H        19.7178008246       29.4679111297       32.3747172882
  H        18.8957784742       31.1011098109       30.8815863774
  H        18.1772320995       31.8534594114       28.6381113056
  H        34.4283480937       26.2119795545       18.5812742340
  H        33.2521694523       24.1183717142       17.9322277879
  H        29.8216857120       25.3408543694       20.2412940672
  H        31.0044185711       27.4193114598       20.8849547363
  H        32.9020225460       28.9114280502       20.7710193336
  H        29.9290185373       22.9663016828       20.6302316667
  H        28.8723168603       20.7958764220       20.0229809225
  H        29.1143474466       19.2527070624       16.5516135120
  H        30.3937798392       21.1810360283       16.0169809634
  H        31.4438998000       23.3423900749       16.6106306908
  H        29.5466280628       34.9540101614       18.3521637570
  H        27.1526027263       35.0647572710       17.6836210297
  H        26.2807996959       31.7477616043       20.2970610977
  H        28.6661023840       31.6497013888       20.9586179482
  H        30.9561355982       32.4069757431       20.7844433465
  H        25.5373017852       33.8673007785       16.4550175281
  H        23.1596277641       34.0448227522       15.7935537682
  H        20.8420459068       33.9608581339       16.2701587228
  H        21.9504394169       33.3027635808       19.8549324496
  H        24.3397678724       33.1297540201       20.5314742884
  H        20.6104983569       19.8641102578       15.5383559436
  H        19.3459646552       21.9976369094       15.3558731106
  H        21.4001062598       23.5013692655       18.8377952698
  H        22.6372209588       21.3660843852       19.0209865957
  H        23.2213369455       19.1825528958       18.2204079655
  H        19.2701888622       24.4933408064       19.0655504442
  H        18.0246151527       26.6319433405       18.8127985624
  H        17.2875707544       28.2037969696       15.4106819765
  H        18.4134290215       26.3437878842       14.5376389559
  H        19.6648325736       24.2253993708       14.7797413085
