# Supplementary material for: High-throughput discovery of organic cages and catenanes using computational screening fused with robotic synthesis
Source: Nat Commun. 2018 Jul 20;9:2849. doi: 10.1038/s41467-018-05271-9 (PMC6054661; doi:10.1038/s41467-018-05271-9)
Supplement: Supplementary file 3 — Supplementary Data 1 [file 41467_2018_5271_MOESM3_ESM.zip › Computational_structures/B23_4p4.xyz]

268
XYZ
  C        33.2463115982       27.5917199225       20.5775029353
  C        32.9292151478       26.2168591281       20.0270173192
  C        33.4285484805       25.0723898408       20.6874474579
  C        33.0737969569       23.7832997095       20.2471785740
  C        32.2688547431       23.6370510698       19.0952958751
  C        31.7656136835       24.7705039296       18.4304004660
  C        32.1276219603       26.0593554836       18.8815494989
  C        31.6414239641       27.2788692172       18.1107976840
  N        30.2749752044       27.6216252744       18.4928997982
  C        30.8188044403       24.6367999535       17.2566265051
  C        31.9487793665       22.2393494288       18.5814696566
  N        30.8311079899       21.6592600068       19.3206487263
  C        33.5157339874       22.5488593031       21.0041766677
  C        34.3540281459       25.2508950404       21.8846070636
  N        33.5807156983       25.5158071206       23.0946829990
  C        16.5013165854       27.1967970243       20.9906052698
  C        16.9417175394       25.9408900934       20.2685391331
  C        16.5926513065       24.6653104148       20.7489142471
  C        17.0832860067       23.5016376075       20.1166145806
  C        17.8711810307       23.6236969732       18.9571905201
  C        18.2334326858       24.8993303684       18.4690545698
  C        17.7383856835       26.0514403128       19.1071367826
  C        18.0566826270       27.4334453135       18.5539550197
  N        19.1806870538       28.0339395942       19.2678343446
  C        19.1687585727       25.0021022410       17.2820550249
  C        18.3450089189       22.3823629253       18.2143333482
  N        19.7174156811       22.0542419601       18.5868804511
  C        16.7695874103       22.1465312486       20.7161489982
  C        15.6875361288       24.5220351167       21.9633007465
  N        16.4799130774       24.3120218852       23.1722268085
  C        27.5822895582       33.2712734072       29.0963185771
  C        26.2271913293       32.9622400643       29.6983551254
  C        25.0597090661       33.4323509017       29.0573907333
  C        23.7866699182       33.0748413861       29.5377613153
  C        23.6810726440       32.2922273117       30.7093657264
  C        24.8368017221       31.8204630065       31.3576622077
  C        26.1097041718       32.1896056452       30.8679029748
  C        27.3534220967       31.7348187514       31.6174964832
  N        27.7028609669       30.3653942090       31.2518659520
  C        24.7420476608       30.8989929578       32.5554257850
  C        22.3007409074       31.9640478441       31.2615017608
  N        21.7160940516       30.8266964441       30.5563147946
  C        22.5274686628       33.4908880184       28.8069828882
  C        25.1971127924       34.3233470287       27.8318933669
  N        25.4375032402       33.5163703119       26.6396066292
  C        22.4736833243       16.7596057121       29.3996442411
  C        23.8364584789       17.1073546540       29.9601718263
  C        24.9953385846       16.6172683722       29.3178069135
  C        26.2741821997       16.9972926122       29.7659565316
  C        26.3946629836       17.8125809523       30.9133876625
  C        25.2474186111       18.3104820880       31.5580651779
  C        23.9684241134       17.9286978202       31.0949335888
  C        22.7350695090       18.4143778804       31.8433088031
  N        22.3788761681       19.7706855144       31.4324243030
  C        25.3567974908       19.2701137501       32.7242491247
  C        27.7814725813       18.1457704395       31.4479198331
  N        28.3629921626       19.2646601613       30.7137184939
  C        27.5225864093       16.5705493113       29.0227825790
  C        24.8421969926       15.6724291985       28.1329204132
  N        24.5745544203       16.4211261280       26.9082221830
  C        25.7255134027       31.8519887873       24.2832334267
  C        25.8036793533       31.0910292002       23.1267286940
  C        24.9119131075       31.3212514592       22.0589934241
  C        23.9447724626       32.3331969771       22.1821311918
  C        23.8671177279       33.0850064314       23.3509820349
  C        24.7535318714       32.8630647813       24.4188338943
  C        24.6385545143       33.6540715466       25.6466106151
  N        24.9681751352       30.5232770391       20.8872674574
  C        26.2207354316       30.1062672824       20.3709548609
  C        26.3924757200       28.7914958292       19.8893074093
  C        27.6239649057       28.3728202987       19.4106701164
  C        28.7311272852       29.2443150864       19.3987770441
  C        30.0495308103       28.8037960860       18.9358675186
  C        28.5520201697       30.5544712014       19.8762950936
  C        27.3165790805       30.9875167643       20.3503089802
  C        23.7660321405       30.0320112459       20.3159582012
  C        23.6248143079       29.9427925958       18.9206674191
  C        22.4595589037       29.4175176874       18.3701824064
  C        21.3997086994       28.9844690074       19.1859537962
  C        20.1951406516       28.4114761258       18.5805771065
  C        21.5432464525       29.0924265340       20.5833305011
  C        22.7056460084       29.6030343742       21.1411862324
  C        28.4787063890       20.6334445260       20.6879659770
  C        27.3212246605       20.1399343225       21.2709118593
  C        26.2417211974       19.7138414220       20.4687450375
  C        26.3627284500       19.7882486469       19.0700888373
  C        27.5240144068       20.2955628201       18.4944114397
  C        28.6021422178       20.7257545244       19.2874740376
  C        29.8040574335       21.2754546210       18.6557887238
  N        25.0419740950       19.2428372207       21.0616921036
  C        25.0971149098       18.4803031043       22.2572447879
  C        26.0544334054       17.4625002399       22.4074069949
  C        26.1308828976       16.7473884054       23.5995986323
  C        25.2506948542       17.0096533861       24.6636763809
  C        25.3725403371       16.2607125159       25.9177203845
  C        24.2861543653       18.0237108634       24.4992179019
  C        24.2108009299       18.7498538020       23.3205935935
  C        23.7862651605       19.6468015721       20.5403355985
  C        23.6077191539       20.9506968834       20.0325041235
  C        22.3742709196       21.3535350861       19.5441188693
  C        21.2713352191       20.4764715863       19.5534035756
  C        19.9485623335       20.8957680695       19.0843430005
  C        21.4561760916       19.1790740863       20.0624086873
  C        22.6941336291       18.7612236141       20.5432989373
  C        30.6423344594       28.6556752102       29.8700418277
  C        31.0876388200       27.4213866486       29.4063350499
  C        30.2168967914       26.3181842620       29.3934401076
  C        28.8990414654       26.4800981034       29.8690169890
  C        28.4679376945       27.7107987409       30.3397993694
  C        29.3304310864       28.8252466324       30.3457885235
  C        28.8814788861       30.1445719282       30.7978494686
  N        30.6506920984       25.0649532079       28.8912047204
  C        30.2060469471       23.8675741246       29.5078821978
  C        29.8080123837       22.7648009095       28.7238173533
  C        29.3430646374       21.6066800180       29.3261853121
  C        29.2525160863       21.5068195356       30.7284846830
  C        28.7212107996       20.3037974151       31.3734569426
  C        29.6539827339       22.6080502808       31.5039807228
  C        30.1310686714       23.7725174997       30.9083032347
  C        31.4339088687       25.0038129616       27.7095801828
  C        32.4564081399       24.0473530980       27.5808993000
  C        33.1946971777       23.9688774286       26.4029467634
  C        32.9534887743       24.8463258444       25.3313123349
  C        33.7279210574       24.7242230578       24.0926317688
  C        31.9342513539       25.8089614379       25.4738679512
  C        31.1837929650       25.8856904377       26.6377642743
  C        20.3918588639       27.5297628240       31.4712036011
  C        19.8912146121       26.3518850837       30.9248542673
  C        19.8104560207       26.2013596989       29.5300282002
  C        20.2209405209       27.2647589122       28.7000002803
  C        20.7060834537       28.4397748232       29.2531915474
  C        20.8069138213       28.5925434822       30.6501448673
  C        21.3550310220       29.8108610267       31.2498251045
  N        19.3529879614       24.9818212967       28.9693951700
  C        19.8040876913       23.7481700185       29.5055912096
  C        21.1308648619       23.6083754080       29.9638283777
  C        21.5813678647       22.3926186092       30.4557693627
  C        20.7289878287       21.2714876505       30.5011983735
  C        21.1937055426       19.9688433174       30.9846562414
  C        19.4070256983       21.4200935189       30.0457873227
  C        18.9422060005       22.6396109920       29.5615336652
  C        18.5800462131       24.9956566937       27.7803985917
  C        17.5630064464       25.9502510102       27.6051520775
  C        16.8373007027       25.9851881402       26.4180481791
  C        17.0895795250       25.0679665808       25.3834948869
  C        16.3221155814       25.1394098201       24.1389245118
  C        18.1019142798       24.1067200674       25.5728913633
  C        18.8374845153       24.0702210966       26.7471587050
  H        34.1993560853       27.9839006679       20.1849495626
  H        32.4664023365       28.3185571987       20.3281542312
  H        33.3158253240       27.5637092009       21.6711359370
  H        31.6351672182       27.0395770007       17.0356106986
  H        32.3394713193       28.1266116871       18.2370623410
  H        31.3520636061       24.6559575301       16.2914690533
  H        30.2503811449       23.7020158532       17.2969341308
  H        30.0876803385       25.4536619895       17.2556656973
  H        32.8251044615       21.5917401116       18.7419967565
  H        31.7688178312       22.2556388258       17.4908276528
  H        34.4525222111       22.1297189202       20.6004149355
  H        33.6837134403       22.7608411509       22.0650637720
  H        32.7469694393       21.7687982831       20.9543370667
  H        35.0025740967       26.1228594746       21.7056350456
  H        35.0250628091       24.3795695847       21.9954115767
  H        17.2673993726       27.9771980306       20.9127723361
  H        16.3401618339       27.0171174929       22.0582861862
  H        15.5611392264       27.6006756480       20.5793272560
  H        18.2277855539       27.3883922458       17.4626549820
  H        17.1822176213       28.0860827306       18.7037267046
  H        19.8900782287       24.1766346700       17.2856462437
  H        18.6239745567       24.9751424735       16.3235770566
  H        19.7488845880       25.9305232207       17.3021372928
  H        17.6501843249       21.5383367315       18.3774453636
  H        18.3341579329       22.5895658599       17.1325162198
  H        17.5290810378       21.4013120548       20.4592176391
  H        16.7406277811       22.2066406962       21.8105519992
  H        15.7970670019       21.7578012374       20.3709272295
  H        15.0454530515       23.6375730923       21.8283259320
  H        15.0081157617       25.3895680206       22.0512029948
  H        27.5220087458       33.2930229596       28.0018506788
  H        27.9732627425       34.2452000959       29.4351287052
  H        28.3256940837       32.5115303457       29.3584131147
  H        27.1407514374       31.7461941576       32.6982467241
  H        28.1890532981       32.4405306352       31.4570726891
  H        24.7750023447       31.4538456039       33.5078537743
  H        23.8147623054       30.3170240430       32.5481791362
  H        25.5685565189       30.1787050948       32.5544652728
  H        21.6388108866       32.8296109962       31.1007994531
  H        22.3439121252       31.8041482934       32.3544195158
  H        22.1079471889       34.4285612370       29.2079201338
  H        22.7093612464       33.6449061527       27.7382949407
  H        21.7586451818       32.7135972053       28.8886793020
  H        24.3186747633       34.9854233591       27.7238803291
  H        26.0685919373       34.9834950628       27.9672159844
  H        21.7283002774       17.5251976523       29.6384400938
  H        22.5125075571       16.6848571019       28.3065273121
  H        22.0980299028       15.8004983781       29.7934966237
  H        22.9615562165       18.4435602259       32.9207475141
  H        21.8967840788       17.7043320942       31.7209640661
  H        25.3315882794       18.7462898094       33.6944013006
  H        24.5326089596       19.9928588619       32.7080942431
  H        26.2858286191       19.8481608991       32.6890073258
  H        27.7462456772       18.3287582874       32.5377140714
  H        28.4375456365       17.2735359579       31.3001399847
  H        27.9499307947       15.6394916763       29.4309967216
  H        28.2916498898       17.3497287626       29.0804334817
  H        27.3227190125       16.3997576250       27.9598091362
  H        25.7257713166       15.0147146078       28.0396070309
  H        23.9800746579       15.0115779015       28.3150595929
  H        26.3980930220       31.6635732750       25.1203510513
  H        26.5456807262       30.2972691626       23.0400698346
  H        23.2526952963       32.5158160344       21.3601197417
  H        23.1091746793       33.8671449315       23.4360365145
  H        23.8010711281       34.3825453379       25.6705755656
  H        25.5505940341       28.0998408933       19.9136106047
  H        27.7656483907       27.3500270970       19.0606878593
  H        30.8578592995       29.5617848948       19.0058032170
  H        29.3959165409       31.2481388223       19.8701675457
  H        27.1924122844       32.0066305859       20.7161185995
  H        24.4388841640       30.2761369689       18.2771158718
  H        22.3640772393       29.3470647643       17.2841698442
  H        20.2161572642       28.3147344516       17.4747440596
  H        20.7305664239       28.7375439117       21.2175701777
  H        22.8159183328       29.6608808830       22.2240694091
  H        29.3053804918       20.9850674649       21.3057940542
  H        27.2300576816       20.0943750457       22.3560887010
  H        25.5358552922       19.4563943323       18.4423327333
  H        27.6018835408       20.3519356401       17.4062369640
  H        29.7688089054       21.3494039358       17.5484987081
  H        26.7413044358       17.2480204230       21.5886933419
  H        26.8833831145       15.9626457867       23.7062652632
  H        26.2203184941       15.5453171507       25.9651157519
  H        23.6185177557       18.2445047813       25.3324355303
  H        23.4755533819       19.5472718877       23.2123720310
  H        24.4467332168       21.6462163861       20.0416106041
  H        22.2276769935       22.3678441678       19.1721709210
  H        19.1417589790       20.1415159771       19.1986638630
  H        20.6145602500       18.4827132104       20.0748910782
  H        22.8231127632       17.7513501836       20.9323319290
  H        31.3273195041       29.5066932783       29.8706475271
  H        32.1083586468       27.3032036032       29.0428493606
  H        28.2168134909       25.6303497586       29.8491045406
  H        27.4431169194       27.8459942664       30.6863760455
  H        29.6309789460       30.9589311542       30.7086643612
  H        29.8530420755       22.8388953460       27.6373185673
  H        29.0108033423       20.7607507607       28.7240206743
  H        28.6324096028       20.3511254291       32.4791376463
  H        29.5955085465       22.5478814948       32.5931759749
  H        30.4401934916       24.6193460271       31.5207799573
  H        32.6579187491       23.3633100682       28.4051182535
  H        33.9826544136       23.2173869290       26.3142785815
  H        34.4512456305       23.8823039652       24.0641683809
  H        31.7287496331       26.4747130373       24.6351887705
  H        30.3832203070       26.6200052712       26.7270965073
  H        20.4560967870       27.6330537129       32.5568451659
  H        19.5715988407       25.5345424989       31.5712697784
  H        20.1702935523       27.1470556572       27.6176020066
  H        21.0473905359       29.2560369838       28.6161596882
  H        21.4501871419       29.7985305732       32.3559085250
  H        21.8053451700       24.4630075109       29.9126530333
  H        22.6124179837       22.2748698740       30.7900139725
  H        20.4485845508       19.1474652665       30.9311995549
  H        18.7291213839       20.5640052567       30.0795271964
  H        17.9145891277       22.7406043349       29.2125976618
  H        17.3563456369       26.6659123876       28.4008074760
  H        16.0520270219       26.7340922080       26.2917724196
  H        15.5884625026       25.9704046291       24.0779783989
  H        18.3119658688       23.4082948379       24.7624892604
  H        19.6328642457       23.3359988476       26.8740231281
