# Supplementary material for: High-throughput discovery of organic cages and catenanes using computational screening fused with robotic synthesis
Source: Nat Commun. 2018 Jul 20;9:2849. doi: 10.1038/s41467-018-05271-9 (PMC6054661; doi:10.1038/s41467-018-05271-9)
Supplement: Supplementary file 3 — Supplementary Data 1 [file 41467_2018_5271_MOESM3_ESM.zip › Computational_structures/B20_3p2.xyz]

102
XYZ
  C        20.1270287972       26.8513277713       21.1856359558
  N        21.5387288311       26.7312280958       21.5316585848
  C        19.4619775938       25.6625769814       21.8709361950
  C        18.9079060695       25.7869378998       23.1596116572
  C        18.5499788980       24.6183214464       23.8670997278
  C        18.7254712481       23.3403839149       23.2979347862
  C        19.2664194418       23.2257070378       21.9957590351
  C        19.6457542806       24.3882171266       21.2876884178
  C        20.3416552883       24.3009270713       19.9473950447
  C        19.6717084172       21.8800331644       21.4251398080
  N        21.0967846372       21.5323224100       21.6179887416
  C        18.4006401935       22.1196907646       24.1339353568
  C        18.2221579788       24.7503496225       25.3492490585
  N        19.5143802540       24.9394415857       25.9999559194
  C        18.7681822090       27.1237471351       23.8507915888
  C        30.8969315675       26.5147423160       26.2849854357
  N        29.6529801990       27.0094138270       25.6536090444
  C        30.7603462166       25.1787710664       26.9872791184
  C        30.9874879782       23.9617387250       26.3114757894
  C        30.6302085505       22.7488611680       26.9394549723
  C        30.0640024888       22.7400419374       28.2294603452
  C        29.8571174799       23.9624381106       28.9108933113
  C        30.1864605964       25.1814576519       28.2826865809
  C        29.8644491043       26.5137580969       28.9293230256
  C        29.0705475542       23.9448061435       30.2059583305
  N        27.6036778023       23.8714058834       30.0354767990
  C        29.6030626429       21.4224702239       28.8111609822
  C        30.6007250278       21.4534077114       26.1364270879
  N        29.2099487994       21.3159430413       25.7191165142
  C        31.5245823653       23.9273397813       24.8963126431
  C        24.3169432993       28.2997518678       23.3624157609
  C        23.4514602141       27.4034992998       22.7506135227
  C        22.1243759828       27.6430673522       22.2193913198
  S        24.0658504056       25.7624292781       22.7255711598
  C        25.5027150574       26.2679046043       23.5484541419
  C        26.6499598964       25.6098474652       24.0411384481
  C        27.5304758478       26.5005756605       24.6424920741
  C        28.7894436115       26.1413094232       25.2566227897
  S        26.9471662994       28.1539245079       24.6167091325
  C        25.4971682766       27.6555128450       23.8027226019
  C        23.7086385957       22.1314682451       24.1401462915
  C        23.0929108157       21.7959740148       22.9416229085
  C        21.6984748378       22.0337803339       22.6385312837
  S        24.1990971507       21.0842993234       21.7848705696
  C        25.5138976395       21.2421636645       22.9074298088
  C        26.9016474803       20.9642270954       22.8809262050
  C        27.5014651863       21.2694488931       24.0944825257
  C        28.8950866887       21.1796944073       24.4815866606
  S        26.3728141827       21.9130322804       25.2751754852
  C        25.0784659668       21.7934095718       24.1302991150
  C        21.8651880595       23.5529373767       28.4687023278
  C        21.2775023393       24.1975283987       27.3886639246
  C        19.9090067532       24.1317314101       26.9176084803
  S        22.4183849987       25.1448615382       26.4508915898
  C        23.7068141111       24.6711755983       27.5063135955
  C        25.0967529868       24.9097361410       27.5443799181
  C        25.6886451852       24.2864062036       28.6355161400
  C        27.1018982639       24.3151122558       28.9371928454
  S        24.5437756598       23.3901230125       29.6125481216
  C        23.2486566142       23.8390707339       28.5487733737
  H        20.0257933163       26.7706932606       20.0941864930
  H        19.6896945454       27.8193239493       21.4805875830
  H        21.3127408602       24.8126228313       19.9950017673
  H        20.5353514439       23.2742386663       19.6292546979
  H        19.0766689298       21.0547206351       21.8424081514
  H        19.4770792490       21.8357640226       20.3459232859
  H        19.0223396670       22.0821408027       25.0416328156
  H        18.5671237343       21.1807333692       23.5990230734
  H        17.6640387191       23.8834917605       25.7407952230
  H        17.6060908821       25.6430823183       25.5320443077
  H        19.4429579566       27.1766329754       24.7179751239
  H        18.9878223000       27.9701634348       23.1952428928
  H        31.2221798919       27.2944888294       26.9855020595
  H        31.6735695359       26.4993937659       25.5056369836
  H        29.3337565902       27.1756066988       28.2311979395
  H        29.2299798283       26.4126241260       29.8143253544
  H        29.3600646949       23.0927259930       30.8339082898
  H        29.2850670073       24.8259276954       30.8287118278
  H        28.9067238356       20.9308906402       28.1179316374
  H        29.0854238406       21.5313650557       29.7667189939
  H        30.8611094349       20.5977231457       26.7772057913
  H        31.3094172805       21.4574384673       25.2915338587
  H        30.8032488507       23.4626844355       24.2069618561
  H        31.7420931486       24.9238266388       24.5011476193
  H        24.0923396469       29.3583914865       23.4791651835
  H        21.6511572900       28.6100306321       22.4787219541
  H        26.8395092575       24.5391807663       23.9839671778
  H        28.9317497454       25.0514896634       25.3711426817
  H        23.1793737790       22.6097050110       24.9627387854
  H        21.2021791302       22.7061451238       23.3606426851
  H        27.4490033444       20.5587956352       22.0317063600
  H        29.6374027744       21.0335905040       23.6727128205
  H        21.3110815871       22.9136329309       29.1538024648
  H        19.2656630159       23.3419680795       27.3526717985
  H        25.6596288625       25.4952536025       26.8189272245
  H        27.7150244760       24.7393512629       28.1224915453
  H        19.7485971040       24.7886710071       19.1577450016
  H        17.3511935954       22.1228816660       24.4615036033
  H        17.7450886629       27.2708407485       24.2270915071
  H        30.7799403671       27.0403105599       29.2419154493
  H        30.4513461833       20.7375001752       28.9675608144
  H        32.4534022706       23.3421051188       24.8333041447
