# Supplementary material for: High-throughput discovery of organic cages and catenanes using computational screening fused with robotic synthesis
Source: Nat Commun. 2018 Jul 20;9:2849. doi: 10.1038/s41467-018-05271-9 (PMC6054661; doi:10.1038/s41467-018-05271-9)
Supplement: Supplementary file 3 — Supplementary Data 1 [file 41467_2018_5271_MOESM3_ESM.zip › Computational_structures/B23_2p2.xyz]

134
XYZ
  C        29.7510840744       29.9819981513       27.8649619864
  C        29.5070714023       30.4846866249       26.4569627859
  C        28.5399049281       31.4944429195       26.2545823888
  C        28.1680142073       31.8804409456       24.9495540619
  C        28.7775501161       31.2503926875       23.8409619299
  C        29.8136536760       30.3123754634       24.0325426759
  C        30.1881835030       29.9440569665       25.3459892483
  C        31.2741450832       28.8930774063       25.5404816864
  N        30.7627503201       27.5853000099       25.1401623178
  C        30.4955121467       29.6872665951       22.8322158733
  C        28.2199752871       31.4963844195       22.4394860317
  N        26.8137207082       31.0630148543       22.3929139012
  C        27.0837379445       32.9132413934       24.7435916611
  C        27.7877892778       32.0539697818       27.4611079014
  N        26.6546532900       31.1614554672       27.6954878092
  C        22.9054267781       17.0962649945       24.8189704360
  C        21.8006811676       18.1212508021       24.9368825915
  C        21.2415060922       18.7091510969       23.7790385778
  C        20.1908846071       19.6447514087       23.8892710929
  C        19.7516624293       20.0535692540       25.1705661268
  C        20.3792261021       19.5520914808       26.3296124809
  C        21.3604501865       18.5441007616       26.2089921902
  C        22.0460261610       18.0263696014       27.4722176031
  N        23.1645080327       18.9293265075       27.7367734451
  C        20.0627511211       20.0962946577       27.7073380437
  C        18.6535943298       21.1046080890       25.2843482162
  N        19.1904094016       22.4081053948       24.9048242807
  C        19.5607234755       20.2234107429       22.6385372703
  C        21.8619513529       18.4131106248       22.4142742780
  N        23.2716501110       18.8446210586       22.4012584464
  C        20.0784952084       25.5235210987       26.6300914915
  C        20.7537124220       26.7281390466       26.4529668234
  C        21.2677128310       27.0741415409       25.1863311953
  C        21.0354300399       26.1958022886       24.1019654705
  C        20.3744277469       24.9941370414       24.2962756256
  C        19.8944744188       24.6213920266       25.5680311995
  C        19.2712284531       23.3191740958       25.8047873779
  N        21.9463017129       28.2822103961       24.9886742550
  C        22.9015646677       28.4526686375       23.9075947727
  C        23.9408750479       27.5344150606       23.6932429929
  C        25.0947659949       27.9430920673       23.0237811303
  C        25.2375709927       29.2707112979       22.5815612943
  C        26.5822315530       29.8036162101       22.3209151383
  C        24.1184906492       30.1203988329       22.6388843770
  C        22.9575562074       29.7070469151       23.2779938509
  C        22.5029948208       29.0256133198       26.1100259576
  C        22.1982533419       30.3814678619       26.2554144008
  C        23.1051809079       31.2271259593       26.9020031305
  C        24.3152245748       30.7202763444       27.4031146910
  C        25.4649559189       31.6221097024       27.5745908287
  C        24.4967432631       29.3231274563       27.4442123388
  C        23.5957341241       28.4824470374       26.8101787637
  C        25.3525548015       20.7535773250       27.5198853516
  C        26.2956413141       21.5639790375       26.9075326132
  C        27.4133906073       20.9891474723       26.2748528362
  C        27.6921461725       19.6341393745       26.4695303842
  C        26.7428457251       18.8196806565       27.0937956923
  C        25.5182946053       19.3540484830       27.5254012025
  C        24.3572004163       18.4644541838       27.6746997258
  N        28.0338415475       21.6962777725       25.1620889847
  C        27.1248410244       21.5011293458       24.0449201148
  C        27.0941913641       20.2336046557       23.4390735295
  C        25.9579967605       19.8032950612       22.7664711127
  C        24.8360302317       20.6452779758       22.6605111318
  C        23.5006302071       20.1061870117       22.3680370689
  C        24.9581710142       21.9809391662       23.0844964929
  C        26.0896104648       22.4093446350       23.7782915627
  C        28.6970135727       22.9117873069       25.3670960618
  C        29.1590284422       23.2696405015       26.6494902086
  C        29.8155389290       24.4803481953       26.8436785759
  C        30.0337810646       25.3758845241       25.7834266280
  C        30.6368335764       26.6823901361       26.0423373257
  C        29.6089483256       24.9915647921       24.4955418862
  C        28.9646006252       23.7829421743       24.2850934024
  H        30.4057453509       30.6575572891       28.4395909415
  H        30.2151604628       28.9919652945       27.8780697573
  H        28.8009551413       29.8937320362       28.4065897099
  H        31.6550401398       28.9005518242       26.5761476478
  H        32.1351040949       29.1383406385       24.8984258325
  H        31.3630496654       29.0847203804       23.1098734112
  H        29.8168808816       29.0067542544       22.2968737304
  H        30.8295203275       30.4506224563       22.1153826992
  H        28.2514091187       32.5672222342       22.1871485538
  H        28.8231242256       30.9715161653       21.6859184798
  H        27.2161435298       33.7761828806       25.4099727405
  H        26.0893633827       32.4864714859       24.9440042913
  H        27.0580895597       33.2858645721       23.7155036506
  H        27.4763175766       33.1007345081       27.2957947740
  H        28.4365143138       32.0451775466       28.3479397098
  H        22.9781257480       16.6815041489       23.8092366816
  H        22.7579819944       16.2602477654       25.5155025140
  H        23.8849749915       17.5462001155       25.0411772589
  H        21.3499731814       18.0625393993       28.3214300282
  H        22.3672958680       16.9756072490       27.3584720226
  H        19.5843521437       21.0784882638       27.6671455906
  H        19.3922717046       19.4293742389       28.2736750879
  H        20.9855416470       20.2170723863       28.2886065343
  H        17.8353683247       20.8526851899       24.5916676225
  H        18.2077220141       21.1060475600       26.2938336077
  H        20.2735751914       20.8525539100       22.0852653389
  H        18.7052537534       20.8653870495       22.8585484583
  H        19.2239898117       19.4311738421       21.9544057787
  H        21.2915736507       18.9072578181       21.6159796253
  H        21.8400720891       17.3338435494       22.2002862897
  H        19.7018808303       25.2658483350       27.6228784298
  H        20.8968771534       27.4047298394       27.2953347726
  H        21.3897934882       26.4689860251       23.1080473180
  H        20.2178272871       24.3081176010       23.4632037304
  H        18.8970808945       23.1525286466       26.8367229233
  H        23.8903497246       26.5422753286       24.1426285302
  H        25.9436164687       27.2588964474       22.9550627219
  H        27.3886041597       29.0515777314       22.2135107573
  H        24.2123144032       31.1370238404       22.2573471212
  H        22.1210805994       30.3945816424       23.3993761923
  H        21.3228606317       30.7892146405       25.7499103674
  H        22.9281990060       32.3049354143       26.9038544226
  H        25.2627098050       32.7020325524       27.4261534168
  H        25.4263706199       28.9305233299       27.8560270133
  H        23.8037655097       27.4148679855       26.7301256943
  H        24.4109607348       21.1696065317       27.8781757571
  H        26.1072019636       22.6318461540       26.7909530320
  H        28.5843713970       19.2014274020       26.0173083429
  H        26.9041363983       17.7401491520       27.1341200489
  H        24.5606195067       17.3804942358       27.5615862579
  H        27.9277234069       19.5515407297       23.6045291640
  H        25.8818551765       18.7796497836       22.3999431830
  H        22.6927319784       20.8578850379       22.2711591555
  H        24.1077370608       22.6583161412       22.9782971664
  H        26.1208111643       23.4099752158       24.2102735228
  H        28.9884384345       22.5973834967       27.4901060206
  H        30.1514238284       24.7486947003       27.8481697910
  H        30.9529945665       26.8599489146       27.0917570611
  H        29.7927776135       25.6732922197       23.6645806916
  H        28.6502904963       23.4993689211       23.2806169449
