# Supplementary material for: High-throughput discovery of organic cages and catenanes using computational screening fused with robotic synthesis
Source: Nat Commun. 2018 Jul 20;9:2849. doi: 10.1038/s41467-018-05271-9 (PMC6054661; doi:10.1038/s41467-018-05271-9)
Supplement: Supplementary file 3 — Supplementary Data 1 [file 41467_2018_5271_MOESM3_ESM.zip › Computational_structures/A11_6p4.xyz]

168
XYZ
  C        31.3893488440       29.6069668227       20.8107458721
  C        32.0002873552       28.4411629849       21.2727563380
  C        32.3121327671       28.3255479551       22.6374960421
  C        32.0344110029       29.3665447723       23.5235897706
  C        31.4206312235       30.5336991096       23.0393192911
  C        31.0992703976       30.6644428308       21.6882550899
  C        30.4670264627       31.9429884416       21.1711993352
  N        29.2517311626       31.6783772458       20.4093666557
  C        32.4060991738       29.2466048829       24.9891987110
  N        31.2635254917       29.5093666085       25.8550729482
  C        32.3364223763       27.3191903012       20.3092913393
  N        31.7685397978       26.0477728808       20.7428326969
  C        17.6893619643       30.1140882637       20.4061664741
  C        18.3041582471       31.3005865209       20.8375918357
  C        19.2966569665       31.8779414855       20.0466023710
  C        19.6747319882       31.2940728389       18.8266593136
  C        19.0515116287       30.1163746783       18.4129211759
  C        18.0500776865       29.5198222739       19.1967457707
  C        17.3587412962       28.2523653184       18.7315870049
  N        18.3190371500       27.2055827893       18.4062355913
  C        20.7427258378       31.9428723575       17.9674979446
  N        21.9619911687       32.1865606900       18.7288132636
  C        17.8862930227       31.9518351869       22.1414783745
  N        17.9472271937       31.0124883799       23.2539461943
  C        24.7780374347       19.0043235904       19.6447492411
  C        25.5342570353       18.5966679431       20.7559667694
  C        24.8751926191       18.2199776284       21.9270084670
  C        23.4721664415       18.2331193095       21.9986665288
  C        22.7386100428       18.6423546736       20.8853667424
  C        23.3842644415       19.0248908577       19.6986321893
  C        22.5750130589       19.4488080602       18.4883740382
  N        21.6131683536       20.4904862429       18.8277363962
  C        22.7588662734       17.7985430028       23.2650143198
  N        23.2486385890       18.5203230941       24.4325406674
  C        27.0494095270       18.5590216389       20.6808862307
  N        27.5996741822       19.8386157316       20.2498385929
  C        21.7839459076       25.5118783922       31.3555881370
  C        21.5260193371       26.8815790035       31.2945676773
  C        22.5808274021       27.7862410770       31.4951166593
  C        23.8716940977       27.3302216935       31.7619483643
  C        24.1119782917       25.9477132387       31.8230118624
  C        23.0763470530       25.0334741394       31.6281061087
  C        23.3400298963       23.5421453509       31.7214929500
  N        22.8415678888       22.8365732693       30.5471558335
  C        25.0031476777       28.3139723981       31.9845186746
  N        26.1252034150       28.0452792550       31.0932474735
  C        20.1217381214       27.3871980603       31.0271432884
  N        20.0889610274       28.3292507223       29.9147589296
  C        26.7166852041       31.2715922314       19.0161962747
  C        25.4668256924       31.1453994946       18.4214218962
  C        24.3340299095       31.7773413978       18.9715510541
  C        23.0336543921       31.6249839147       18.3085509951
  C        24.4836411749       32.5426345267       20.1421500465
  C        25.7329421140       32.6686775663       20.7368865842
  C        26.8668396048       32.0397673732       20.1849867665
  C        28.1689443480       32.2100206290       20.8405973225
  C        30.5463702490       23.5034069397       21.4453796117
  C        29.9258907302       22.2850197285       21.6921748316
  C        29.0532196710       21.7105616904       20.7464198306
  C        28.4175453307       20.4210164369       21.0452446117
  C        28.8157378672       22.3929538513       19.5392085842
  C        29.4374006646       23.6109786764       19.2916013587
  C        30.3110317437       24.1838193967       20.2371661514
  C        30.9574007267       25.4672398157       19.9389794573
  C        29.4275066663       27.5975666149       28.3883721892
  C        28.3624999298       27.6779491565       29.2762593774
  C        27.6045131298       28.8593030454       29.3645853869
  C        26.4835918877       28.9869550572       30.3027408324
  C        27.9417022249       29.9491927324       28.5387052492
  C        29.0049200727       29.8677989811       27.6484831352
  C        29.7654664877       28.6877745983       27.5635943098
  C        30.8992544392       28.5664200040       26.6413839099
  C        19.7640585727       22.6775640561       19.3647679988
  C        18.9287940829       23.7728912088       19.5500887263
  C        19.1189824528       24.9615301241       18.8185827943
  C        18.2178475597       26.0983282452       19.0414860913
  C        20.1737766989       25.0264952028       17.8903159494
  C        21.0091799729       23.9322125422       17.7052965720
  C        20.8186306607       22.7429665991       18.4364406713
  C        21.7172160589       21.6058636146       18.2063802389
  C        18.3227328461       28.4810735517       26.7035856891
  C        18.1544856543       29.2585867059       25.5647154462
  C        18.8465414362       30.4760513777       25.4331257792
  C        18.6953656740       31.3248697682       24.2451310565
  C        19.7056182212       30.8876271929       26.4712886318
  C        19.8760614990       30.1084262395       27.6091661684
  C        19.1842620087       28.8906123703       27.7403995184
  C        19.3305389023       28.0369742515       28.9250111283
  C        21.7403488477       20.6742937332       26.9930001796
  C        22.0340089232       21.4021315703       28.1398896390
  C        23.3497660018       21.4409071612       28.6356207236
  C        23.6987547002       22.1894147789       29.8491230506
  C        24.3572763922       20.7393697285       27.9444027377
  C        24.0636113591       20.0122164765       26.7972338979
  C        22.7463576571       19.9668316219       26.3057363699
  C        22.3952040626       19.1988934419       25.1043366051
  H        31.1214518820       29.7025797335       19.7566736599
  H        32.7701480408       27.4040921293       23.0024555339
  H        31.1854940758       31.3391982117       23.7378054152
  H        30.2921459668       32.6357305618       22.0181732815
  H        31.1780728892       32.4362892708       20.4848536288
  H        33.1733169999       30.0055780412       25.2239816439
  H        32.8582709307       28.2520419359       25.1746260257
  H        33.4331882782       27.1916089989       20.2824832177
  H        32.0122331705       27.6007701216       19.2878099295
  H        16.9295489134       29.6497943732       21.0379201587
  H        19.8010931956       32.7873131278       20.3790788066
  H        19.3501603777       29.6387996313       17.4776942911
  H        16.7960848326       28.4747221846       17.8073531778
  H        16.6233549821       27.9308210296       19.4956260448
  H        20.9215688147       31.3218748336       17.0673618382
  H        20.3735147767       32.9247564870       17.6218849750
  H        18.5004450803       32.8575004707       22.3165731790
  H        16.8353245541       32.2802096536       22.0530186358
  H        25.2954355976       19.3213182904       18.7370960652
  H        25.4500504641       17.9224113720       22.8062213748
  H        21.6486856899       18.6810787064       20.9329481929
  H        21.9981075780       18.5803503864       18.1238480056
  H        23.2612272425       19.7543680954       17.6736382302
  H        22.9642129714       16.7269912905       23.4375133310
  H        21.6646532051       17.9065348338       23.1274612104
  H        27.3490089842       17.8081505360       19.9282992742
  H        27.4592918958       18.2294459507       21.6562762220
  H        20.9791335181       24.7955812669       31.1794018781
  H        22.3832785226       28.8576051952       31.4236323180
  H        25.1271046969       25.5924953155       32.0109741004
  H        24.4209755712       23.3689317177       31.8933151223
  H        22.7992539225       23.1404470681       32.5967443866
  H        24.6197152288       29.3486979054       31.8837331470
  H        25.3763756141       28.2006171636       33.0178651881
  H        19.4413836258       26.5260611968       30.8733660213
  H        19.7655648200       27.9306791213       31.9205101402
  H        27.5961744795       30.7851261737       18.5944748296
  H        25.3548925357       30.5487053916       17.5132316016
  H        23.0334495884       30.9860903846       17.4015112046
  H        23.6037127345       33.0275620219       20.5647262059
  H        25.8445842098       33.2644906131       21.6457110525
  H        28.1617010060       32.8441108721       21.7511041089
  H        31.2207514489       23.9531691067       22.1739827895
  H        30.1122933014       21.7605489428       22.6321956296
  H        28.6930713812       19.9703602013       22.0210132748
  H        28.1378525709       21.9456083444       18.8123191976
  H        29.2498286646       24.1363310182       18.3523370812
  H        30.7004429961       25.9132759672       18.9561006448
  H        30.0144358824       26.6784633690       28.3240654148
  H        28.0947483225       26.8382252783       29.9174449004
  H        25.9603840915       29.9651766176       30.2928338478
  H        27.3550488835       30.8684559358       28.6030192755
  H        29.2710923110       30.7064204088       27.0052141871
  H        31.4327475408       27.5939365472       26.6645476768
  H        19.6218513343       21.7555858345       19.9284682994
  H        18.1118090420       23.7170180485       20.2731854631
  H        17.4294157013       25.9403139419       19.8059676147
  H        20.3176796906       25.9497905376       17.3292717822
  H        21.8280422111       23.9889397379       16.9844552401
  H        22.5064219595       21.7699655485       17.4439558908
  H        17.7831889823       27.5362728477       26.8015316400
  H        17.4918739373       28.9458065289       24.7578276733
  H        19.2766546921       32.2698539585       24.2561917077
  H        20.2454149972       31.8322704077       26.3731283118
  H        20.5420666294       30.4194615195       28.4139988332
  H        18.7285488930       27.1048980397       28.9151758761
  H        20.7161900151       20.6474883966       26.6138376402
  H        21.2592597917       21.9513899952       28.6748229454
  H        24.7707575043       22.1600586311       30.1338176035
  H        25.3823865536       20.7703642223       28.3206832643
  H        24.8393421684       19.4673829197       26.2591739786
  H        21.3262505799       19.2374214794       24.8095467579
