# Supplementary material for: High-throughput discovery of organic cages and catenanes using computational screening fused with robotic synthesis
Source: Nat Commun. 2018 Jul 20;9:2849. doi: 10.1038/s41467-018-05271-9 (PMC6054661; doi:10.1038/s41467-018-05271-9)
Supplement: Supplementary file 3 — Supplementary Data 1 [file 41467_2018_5271_MOESM3_ESM.zip › Computational_structures/C14_3p2.xyz]

156
XYZ
  C        24.9111871302       27.9775323491       19.9613431242
  C        24.6703152169       26.4839659972       19.8608784907
  C        23.3632570676       25.9566588236       19.9473418818
  C        23.1524311708       24.5623280128       19.8970282139
  C        24.2435550120       23.6986586188       19.6576546901
  C        25.5525030312       24.2161250939       19.5602047698
  C        25.7624628190       25.6069841201       19.6789630914
  C        27.1888693895       26.1179263373       19.8581620299
  N        27.4977987587       25.8442848522       21.2648200171
  C        26.7299467617       23.2782099082       19.3626150715
  C        24.0246012869       22.1990312350       19.6964139854
  N        24.1313850606       21.5503690147       21.0234768107
  C        21.7656628858       23.9913389742       20.1293355458
  C        22.1830132840       26.8736408443       20.2578177310
  N        21.9625622945       26.8196474873       21.7030488637
  C        27.1280045479       23.4545475925       30.0237061434
  C        25.8719701295       24.2952128496       30.1537233993
  C        24.5939347667       23.6943977467       30.1211613597
  C        23.4297028886       24.4874216900       30.2010833134
  C        23.5450104822       25.8783453118       30.4165645407
  C        24.8164729455       26.4873599388       30.4619870199
  C        25.9744262701       25.6947917796       30.3105646786
  C        27.3059881835       26.3974810671       30.0671992187
  N        27.2454474043       26.8098840835       28.6601392586
  C        24.9415360588       27.9893254895       30.6413163519
  C        22.2955589448       26.7363345554       30.4106990601
  N        21.8443071537       27.2338364875       29.0918496873
  C        22.0606784458       23.8541707498       30.0346822177
  C        24.4534029262       22.2014451753       29.8372167836
  N        24.2124021945       22.0523548432       28.4011653740
  C        24.5321587795       24.9478420779       25.7087673903
  C        24.4150041582       25.1534702043       24.3092152501
  C        25.4538195953       25.7038817032       23.6007137961
  C        26.6673111735       26.1062725626       24.2436353776
  C        27.7617714321       26.6562968122       23.5281771957
  C        27.6812942786       26.8303087024       22.0581756895
  C        28.9134803474       27.1127375116       24.2097961912
  C        30.0322109589       27.6715731800       23.5168303842
  C        31.1418532424       28.1249366350       24.1923302401
  C        31.1994494102       28.0420842594       25.6086441857
  C        30.1503585900       27.4973390117       26.3114454774
  C        28.9860089718       27.0020178470       25.6474042962
  C        27.9096728922       26.4322815191       26.3633571390
  C        28.0426250703       26.2546720560       27.8294244660
  C        26.7512895260       25.9742784545       25.6882943922
  C        25.6611012329       25.3533204293       26.3762027753
  C        19.0650437312       25.8878006406       26.0573826137
  C        18.9619584972       26.0337228336       24.6498942763
  C        19.9563060690       26.6664524197       23.9451464534
  C        21.1103812784       27.2028370888       24.5976020066
  C        22.1418253593       27.8591560763       23.8768623158
  C        22.1706350024       27.8743002073       22.3999474874
  C        23.2376012933       28.4452346068       24.5660596306
  C        24.2963835695       29.1264428902       23.8859869354
  C        25.3954077800       29.6057821342       24.5581227686
  C        25.5096848435       29.4276365332       25.9595441752
  C        24.5138595907       28.7837490590       26.6527566375
  C        23.3550680478       28.2660493192       25.9954903785
  C        22.3569831770       27.5555040365       26.7123925893
  C        22.6635510222       27.1716422319       28.1069851338
  C        21.2036975043       27.0727657539       26.0396793332
  C        20.1502343101       26.3941730987       26.7297009395
  C        21.4149702355       20.3961691097       24.1904558887
  C        21.5162274733       20.2350361918       25.5967533534
  C        22.6736737846       20.5786441819       26.2502139966
  C        23.8069393128       21.0897411600       25.5427208572
  C        25.0102036148       21.4371225308       26.2087428044
  C        25.1001278288       21.4719553023       27.6832026346
  C        26.1476225932       21.8510347224       25.4659645780
  C        27.3917523792       22.1828535726       26.0902326889
  C        28.4592322063       22.6567337694       25.3653764351
  C        28.3450618333       22.8422480680       23.9648237376
  C        27.1683347041       22.5371879392       23.3257137599
  C        26.0340929791       22.0382378643       24.0376956365
  C        24.8096192552       21.7593824294       23.3756451253
  C        24.6730735274       22.2168172648       21.9769551487
  C        23.7112366937       21.2292257357       24.1023531854
  C        22.4789902198       20.8773281863       23.4673891492
  C        25.0001633333       28.6523656130       18.5836127097
  H        24.1147821223       28.4539988211       20.5428956151
  H        25.8280934502       28.1769826946       20.5310362050
  H        27.2967091923       27.1829208385       19.5899800435
  H        27.8883542599       25.5549174485       19.2263440131
  H        26.5080878365       22.2963780763       19.8006059619
  C        27.0933805671       23.0987300679       17.8792834163
  H        27.5972604143       23.6485655906       19.9238941572
  H        24.7275125245       21.6721648841       19.0330655803
  H        23.0325615675       21.9352399388       19.3068475454
  C        20.9616586289       23.8059966292       18.8314615596
  H        21.8485289974       23.0277674959       20.6501768632
  H        21.2191237488       24.6388762343       20.8262757947
  H        22.3492636800       27.8991802801       19.8834060588
  H        21.2780419193       26.4993531013       19.7585042190
  H        27.8742003132       23.9801034455       29.4135093720
  C        27.7380148103       23.0905986154       31.3864396723
  H        26.9154356591       22.5341950852       29.4695317852
  H        28.1742382755       25.7549694802       30.2916495606
  H        27.3979034414       27.2937943024       30.6942540954
  C        25.1525632768       28.3878503217       32.1120031402
  H        25.7662568481       28.3670278285       30.0235006703
  H        24.0460249108       28.4934871294       30.2559801001
  H        21.4425021509       26.1947902222       30.8402411227
  H        22.4109119426       27.6199432881       31.0570922400
  C        21.4372422514       23.4126705989       31.3691155644
  H        21.3877228331       24.5610124814       29.5308001802
  H        22.1350231480       23.0017740128       29.3478815803
  H        25.3307426265       21.6311159294       30.1899763686
  H        23.5818277779       21.7999615595       30.3735272373
  H        23.7226610050       24.4671475689       26.2595384024
  H        23.4971201843       24.8735715248       23.7907703095
  H        25.3553600794       25.8320369851       22.5257794776
  H        27.7503749473       27.8734593202       21.6816329062
  H        30.0063386522       27.7257184715       22.4278855743
  H        31.9814266503       28.5494961729       23.6402119133
  H        32.0778446117       28.4136280501       26.1380745509
  H        30.1958270703       27.4526706670       27.4002229476
  H        28.8589518370       25.5812449343       28.1686193764
  H        25.7249808535       25.2097155324       27.4521245808
  H        18.2732104968       25.3792673617       26.6096730043
  H        18.0894968455       25.6417258341       24.1248921411
  H        19.8784943421       26.7608707699       22.8654303184
  H        22.4492844898       28.8312201846       21.9171510293
  H        24.2502705394       29.2497516591       22.8058397638
  H        26.1925980986       30.1091031594       24.0091299209
  H        26.3959966336       29.7830003789       26.4857419905
  H        24.6228758605       28.6497844050       27.7272721437
  H        23.6849428511       26.7717719452       28.2317870313
  H        20.2154293847       26.3159962518       27.8121150092
  H        20.4889295077       20.1279250065       23.6793876015
  H        20.6711084123       19.8370170361       26.1605447123
  H        22.7402009249       20.4674921004       27.3292796375
  H        26.0084993264       21.0328070287       28.1402153791
  H        27.4960526911       22.0805326767       27.1686415756
  H        29.3918265187       22.9098668335       25.8717821515
  H        29.1828718440       23.2471499207       23.3966416040
  H        27.0980057451       22.6944667644       22.2513008453
  H        25.0597803679       23.2381526652       21.8166579011
  H        22.4163397976       20.9679352046       22.3857787133
  H        24.0681049351       28.5086239918       18.0184479219
  H        25.1808021910       29.7325200318       18.6790164735
  H        25.8129521804       28.2194260815       17.9833181193
  H        27.9478265338       22.4172862191       17.7606661813
  H        26.2458835987       22.6865127379       17.3133884977
  H        27.3556678377       24.0600637727       17.4140072327
  H        19.9646920746       23.3932079488       19.0409118627
  H        20.8287231886       24.7613558954       18.3031112376
  H        21.4727985261       23.1248194489       18.1359067152
  H        27.9976389278       23.9933136222       31.9575709362
  H        27.0220641178       22.5179661539       31.9934058947
  H        28.6481273158       22.4855564599       31.2671430930
  H        25.2483371453       29.4779373104       32.2169180339
  H        24.3082455037       28.0574699204       32.7336730189
  H        26.0595673365       27.9237104039       32.5256788957
  H        20.4498455672       22.9560722678       31.2116711144
  H        22.0726864062       22.6771685354       31.8836220360
  H        21.3134446303       24.2629694885       32.0552362629
