# Supplementary material for: High-throughput discovery of organic cages and catenanes using computational screening fused with robotic synthesis
Source: Nat Commun. 2018 Jul 20;9:2849. doi: 10.1038/s41467-018-05271-9 (PMC6054661; doi:10.1038/s41467-018-05271-9)
Supplement: Supplementary file 3 — Supplementary Data 1 [file 41467_2018_5271_MOESM3_ESM.zip › Computational_structures/B11_12p8_open.xyz]

408
XYZ  E =     -1444.5930951183
  C        31.1833329973       31.3566637345       35.1366435284
  C        31.6778412545       31.9706585658       33.8456096878
  C        32.7830778368       31.4126145409       33.1705781541
  C        33.2439544644       31.9777481208       31.9648188780
  C        32.6454840914       33.1583952525       31.4819162898
  C        31.5109467667       33.6966515906       32.1200143333
  C        31.0524822712       33.1206938222       33.3233448695
  C        29.9952286083       33.8452220687       34.1447033555
  N        28.6553581451       33.2554324173       34.1126639552
  C        30.8041159076       34.8925702582       31.5146429448
  C        33.3449424124       33.9609546687       30.3965183935
  N        33.0618465738       33.5875469736       29.0114544533
  C        34.3796791298       31.3489480021       31.1841545540
  C        33.5915468291       30.3065424557       33.8323518434
  N        32.9970522982       28.9724165973       33.7704912442
  C        18.9106305513       30.9139828164       35.0652484710
  C        18.3300145678       31.5765958902       33.8325713161
  C        17.2708191436       30.9481630221       33.1456725687
  C        16.7673869049       31.5012089241       31.9508308632
  C        17.2320882998       32.7616156801       31.5200915607
  C        18.2706384693       33.4127076815       32.2142001337
  C        18.8161439135       32.8172204604       33.3708260347
  C        19.8105647077       33.5962609260       34.2211458309
  N        21.1689273259       33.6702578455       33.6795508649
  C        18.7721716082       34.7586591344       31.7421127101
  C        16.4770420642       33.4973013728       30.4214286159
  N        17.1021888034       33.5017279945       29.0981019399
  C        15.7296766244       30.7510041306       31.1394194991
  C        16.5293421736       29.7877625476       33.7960140934
  N        17.1812225034       28.4785994015       33.7670270956
  C        15.3083811762       18.8307653922       31.7768106337
  C        16.5682411951       18.1124846430       32.2175421199
  C        17.0220440803       16.9621299225       31.5414367044
  C        18.2094582992       16.3135871124       31.9446727935
  C        18.9061402451       16.7852902031       33.0752164345
  C        18.4599887160       17.9338344337       33.7652622026
  C        17.2788410707       18.5787631292       33.3449305944
  C        16.6825594591       19.6862159485       34.2060371559
  N        16.6787316729       21.0139536001       33.5951483950
  C        19.2342970228       18.4336287396       34.9683964649
  C        20.0476495493       15.9544580841       33.6478228655
  N        21.3656039212       16.5802810757       33.5958493822
  C        18.6959489058       15.1003887202       31.1779345777
  C        16.1407615689       16.3247264215       30.4743995572
  N        16.6765883071       16.3642590262       29.1150701857
  C        30.9030599454       19.2573415926       34.4574582805
  C        31.6998341310       18.5012750389       33.4126252919
  C        32.9047145397       19.0404046634       32.9146617522
  C        33.5844498701       18.4044128465       31.8577023889
  C        33.1039031640       17.1754940043       31.3619686977
  C        31.9292021854       16.6021674976       31.8879194489
  C        31.2484176560       17.2530977990       32.9368318403
  C        30.1488784988       16.5218140673       33.6952312013
  N        28.8301551090       16.4897810271       33.0639730178
  C        31.4079109534       15.2860772510       31.3520798645
  C        33.9473509428       16.3823708081       30.3785664247
  N        33.6861344858       16.6705428473       28.9685624709
  C        34.8322469524       19.0274425706       31.2730070520
  C        33.5737610187       20.1844117517       33.6667514682
  N        33.5007279743       21.5150813198       33.0623729453
  C        31.0864983044       34.7030107816       19.2343744184
  C        31.7916209769       33.4964769218       18.6479390500
  C        32.9127797798       32.9540595692       19.3055237551
  C        33.5070226183       31.7631243332       18.8413376729
  C        33.0589109496       31.1884246308       17.6347099805
  C        31.9752021449       31.7589910369       16.9341284537
  C        31.3491500360       32.9157252839       17.4408823258
  C        30.3073080445       33.6418689521       16.6007274620
  N        28.9645287596       33.0597355850       16.6336905985
  C        31.5090661409       31.1547785367       15.6287682355
  C        33.8639608158       30.0610469311       17.0023972797
  N        33.2278916722       28.7451600214       17.0080887256
  C        34.6254629159       31.1316332502       19.6448021480
  C        33.5999197669       33.7594887451       20.3965290803
  N        33.2459862818       33.4333352856       21.7786451022
  C        15.3983352301       31.4316194551       19.2732569763
  C        16.6739736430       31.9428435148       18.6398974141
  C        17.1899686723       31.3246627603       17.4845576671
  C        18.3983270126       31.7748671886       16.9118518470
  C        19.0359483291       32.9136870632       17.4424829377
  C        18.5316164040       33.5374126957       18.6032631384
  C        17.3391995346       33.0611618826       19.1851141102
  C        16.6704304963       33.8670026668       20.2904782463
  N        16.6685077129       33.2470443853       21.6145532964
  C        19.2648383954       34.7286047068       19.1847662145
  C        20.1414917955       33.5902060164       16.6414282227
  N        21.4901068892       33.5433140636       17.2046938282
  C        18.9819488345       31.0444500283       15.7192548246
  C        16.3537992344       30.2953639672       16.7404326343
  N        16.6144752340       28.8930054456       17.0700005776
  C        15.1679032912       19.2779442598       19.2048684349
  C        16.4178975874       18.6345992024       18.6479432951
  C        16.9564357896       17.4861979084       19.2622766889
  C        18.1468606479       16.9102497273       18.7721544440
  C        18.7538757143       17.4405873725       17.6159000190
  C        18.2264882202       18.5939255299       17.0019070432
  C        17.0366920365       19.1642656101       17.4973292590
  C        16.3160499997       20.2177867578       16.6718414077
  N        16.5807888984       21.6132371809       17.0242343354
  C        18.9284715147       19.1967881015       15.8036973654
  C        19.8428601477       16.6443818988       16.9132510994
  N        21.2307463409       16.9818288512       17.2375840186
  C        18.7665514649       15.7151872526       19.4665312499
  C        16.1513042591       16.7497479515       20.3244643645
  N        16.2351533146       17.2801605718       21.6862860626
  C        31.0879332981       15.2746159545       19.4669048629
  C        31.6721078075       16.5082843144       18.8103583732
  C        32.8890121201       17.0499875072       19.2753238156
  C        33.4110065959       18.2254790852       18.6989014252
  C        32.7311790359       18.8352568430       17.6241044254
  C        31.5080828694       18.3089413224       17.1634976668
  C        31.0119804465       17.1128453721       17.7220958506
  C        29.8890158093       16.3685758815       17.0164897312
  N        28.5186356433       16.7770944357       17.3305675327
  C        30.7249868485       18.9962205543       16.0638074024
  C        33.4113338517       19.9426009886       16.8312887524
  N        33.4192766428       21.2670317946       17.4489183963
  C        34.7041233518       18.8206499567       19.2117651721
  C        33.7230601061       16.2638926651       20.2746467690
  N        33.5171251523       16.6027230686       21.6847212673
  C        23.9913408926       34.2009220261       33.1401002022
  C        25.3564777160       34.4119823333       32.9892219453
  C        26.2933993018       33.6344967848       33.6984659263
  C        27.7167470880       33.9895926945       33.6410196907
  C        25.8262675453       32.6117641739       34.5433259330
  C        24.4606478992       32.4216182933       34.7184945601
  C        23.5237848508       33.2213574241       34.0345784168
  C        22.0954379698       33.0983544660       34.3548120519
  C        34.0360880784       25.7492709923       32.3496860882
  C        33.8613154893       24.3756022136       32.4705240702
  C        32.9766722426       23.8602349354       33.4351000269
  C        32.9440601533       22.4301093369       33.7657736378
  C        32.2142655901       24.7586327448       34.2077645745
  C        32.3673581031       26.1321325999       34.0657458093
  C        33.3148215898       26.6460911789       33.1618513270
  C        33.6659446526       28.0715059685       33.1515321855
  C        32.4463704503       35.5732792940       24.6413524427
  C        32.3975971590       35.6019911495       26.0312015153
  C        32.6185621303       34.4320109213       26.7755975509
  C        32.7446151322       34.5524102515       28.2295345178
  C        32.8238931740       33.2141088215       26.0926674148
  C        32.8688011224       33.1842789444       24.7067745310
  C        32.7110231151       34.3726528809       23.9610769962
  C        32.9209095843       34.4334259842       22.5126831185
  C        17.8902262060       25.6655186733       34.2144558840
  C        18.0680475731       24.3052730478       34.4414360312
  C        17.2729406805       23.3499048013       33.7781627596
  C        17.3465215201       21.9382951059       34.1787507460
  C        16.3274700895       23.7910216732       32.8340620391
  C        16.1341079926       25.1503042589       32.6250982494
  C        16.8907443733       26.1078265822       33.3292349507
  C        16.5123060953       27.5222531884       33.2377379226
  C        17.9792859635       34.1688734328       24.9186583634
  C        17.7947562751       33.9567032394       26.2802519150
  C        16.7899272713       33.0794776051       26.7263224257
  C        16.4170731240       32.9914524986       28.1426782909
  C        16.0349706256       32.3683371495       25.7728895744
  C        16.2392743912       32.5580069211       24.4120014804
  C        17.1911790024       33.4930759177       23.9662691560
  C        17.2776487320       33.8740505244       22.5510430365
  C        24.1319527923       17.3609698864       33.9242056921
  C        25.4888651261       17.5895238405       34.1085934441
  C        26.4512352378       16.8821728531       33.3610796766
  C        27.8656622532       17.0065736500       33.7300796476
  C        26.0159750837       15.9726280673       32.3801801959
  C        24.6573527836       15.7263756397       32.2119871169
  C        23.6978297001       16.3949669876       32.9975313879
  C        22.2898485254       15.9777390134       32.9458053752
  C        15.7176819821       17.9192358100       25.9341898971
  C        15.8775914247       17.8032731264       24.5579445141
  C        16.6628694667       16.7661679396       24.0232116131
  C        16.6865672397       16.4833894464       22.5824469966
  C        17.3385470829       15.8997821153       24.9054744136
  C        17.2035597867       16.0353498592       26.2811301397
  C        16.3597826270       17.0268464776       26.8139743210
  C        16.0406509559       17.0577449846       28.2467871677
  C        33.3618870030       16.9178518571       24.6432503915
  C        33.4007182610       16.9250040678       26.0309397290
  C        33.3279109825       15.7163764403       26.7569069919
  C        33.4793303966       15.6541793335       28.2149212188
  C        33.1735948816       14.5102155069       26.0528263737
  C        33.1366958199       14.5028201724       24.6620382764
  C        33.2509195855       15.7007933496       23.9363218089
  C        33.3297941832       15.6104503639       22.4744616536
  C        24.3263012619       33.9967102874       17.7331934026
  C        25.6960357952       34.1899733991       17.8648433888
  C        26.6109050489       33.4346195669       17.1043588235
  C        28.0371054963       33.7823160909       17.1426009579
  C        26.1175414955       32.4493266646       16.2306737372
  C        24.7464970587       32.2796098816       16.0740796107
  C        23.8314457707       33.0599311464       16.8075911216
  C        22.3983754594       32.9860729321       16.4936385218
  C        32.2751374725       24.5939295742       16.3990530110
  C        32.4852031697       25.9531808584       16.5965643533
  C        33.4362269434       26.3901066972       17.5370534016
  C        33.8417805747       27.7997738401       17.6166606259
  C        34.1072619541       25.4310239084       18.3214041497
  C        33.8768125793       24.0720232324       18.1421538121
  C        32.9836905555       23.6336715528       17.1478720343
  C        32.8808840753       22.2170636291       16.7786094605
  C        17.1782561702       25.9564167616       14.9514430353
  C        17.1917212608       24.5655880532       14.9473697034
  C        16.9989273217       23.8458808076       16.1389257224
  C        16.8672819802       22.3884758691       16.0443509352
  C        16.8464562078       24.5566072214       17.3492783507
  C        16.8382233907       25.9446215268       17.3540540603
  C        16.9770743723       26.6650547356       16.1480407084
  C        16.8338384815       28.1215490437       16.0693518603
  C        24.1930221944       17.2308389573       17.5502007492
  C        25.5809691605       17.1907791214       17.5762202627
  C        26.2596905749       15.9677186734       17.7671585458
  C        27.7117068724       15.8246486980       17.6231501939
  C        25.5064339470       14.8029008364       17.9896250317
  C        24.1165603388       14.8432510697       17.9643869526
  C        23.4381822867       16.0489679484       17.7157436213
  C        21.9834026853       15.9873346965       17.5363634191
  H        31.6821881377       31.8061611603       36.0128520844
  H        31.3760569462       30.2780047731       35.1574102328
  H        30.1036856793       31.5063802953       35.2529888202
  H        30.3135984843       33.8159553470       35.2000518215
  H        29.9714164828       34.9128745446       33.8613389107
  H        30.9510003854       34.9329124940       30.4297918650
  H        31.1522188997       35.8504798943       31.9348547584
  H        29.7220153367       34.8360977348       31.6804108263
  H        33.1623324116       35.0391917710       30.5673574952
  H        34.4305941442       33.8191352207       30.5282415330
  H        34.3195225627       31.6179213934       30.1234471389
  H        34.3368927253       30.2546243763       31.2388439859
  H        35.3706604387       31.6567353486       31.5577268629
  H        34.6205977431       30.3082730663       33.4312506642
  H        33.6778926070       30.5515171064       34.9042915615
  H        18.5172107408       31.3518255394       35.9976825134
  H        20.0022003603       31.0197950935       35.0928365044
  H        18.6941151174       29.8405153468       35.0727105901
  H        19.4527769189       34.6372928064       34.2890223104
  H        19.8110464873       33.2003116416       35.2511065074
  H        18.2118129244       35.5842916210       32.2143678778
  H        19.8321554037       34.8899790660       31.9883347163
  H        18.6666222617       34.8604504711       30.6557637203
  H        16.4005181201       34.5551925330       30.7221647718
  H        15.4393779716       33.1184305656       30.3733204881
  H        15.8479596066       30.9549682662       30.0692722681
  H        15.8384653147       29.6676817125       31.2633960842
  H        14.6954307302       31.0153563562       31.4144344283
  H        15.5034289015       29.7334789927       33.3897985518
  H        16.4152018571       30.0363184032       34.8654577317
  H        15.2952797794       19.8620704768       32.1427335660
  H        15.2398362234       18.8804674880       30.6829420985
  H        14.3986404643       18.3227322352       32.1374999300
  H        15.6231125127       19.4336405636       34.3864777373
  H        17.1691100782       19.6994897554       35.1951465635
  H        19.2858755206       19.5298656531       34.9802890464
  H        18.7675884913       18.1189659657       35.9164722902
  H        20.2654375765       18.0677389899       34.9528029879
  H        20.0573595201       14.9538951352       33.1848337398
  H        19.8343167748       15.7952177358       34.7196793642
  H        19.7891311494       15.1045172364       31.0808204495
  H        18.4166259018       14.1579747401       31.6776066380
  H        18.2861986065       15.0866489268       30.1630649021
  H        16.0349161040       15.2552845437       30.7263566314
  H        15.1268745795       16.7546230929       30.5187312325
  H        31.0339765627       20.3392685681       34.3445658845
  H        29.8301045800       19.0611189414       34.3521930676
  H        31.1886103028       18.9940859950       35.4892202428
  H        30.4607561983       15.4682932181       33.7926445026
  H        30.0901688900       16.9165667053       34.7257661690
  H        31.9189184448       14.4230904442       31.8114462028
  H        31.5568317582       15.2141310573       30.2679553522
  H        30.3328322075       15.1830916741       31.5366072269
  H        33.8487022250       15.3010687891       30.5949626955
  H        35.0059527415       16.6322188292       30.5520312611
  H        34.8821885928       18.8540371028       30.1907978375
  H        34.8444305932       20.1111191853       31.4349872634
  H        35.7500929637       18.6074118378       31.7193972242
  H        34.6488448143       19.9462575441       33.7305547935
  H        33.2041443715       20.1981510700       34.7085022615
  H        30.0057382920       34.6509596124       19.0609371897
  H        31.2248553456       34.7550033142       20.3195076812
  H        31.4435993415       35.6538525235       18.8056737278
  H        30.6330746926       33.6009654218       15.5485676307
  H        30.2880699757       34.7113817933       16.8764926569
  H        30.4330106782       31.3083536271       15.4866247522
  H        32.0310089018       31.6093676244       14.7687774375
  H        31.6988570413       30.0758200414       15.6048503157
  H        34.0124076985       30.3176716029       15.9392082025
  H        34.8714682852       30.0237144296       17.4524563691
  H        35.6246906458       31.4296608872       19.2860354512
  H        34.5500389447       31.4069784354       20.7030072459
  H        34.5759158397       30.0370570041       19.5973290021
  H        34.6841184204       33.5794383365       20.3128004590
  H        33.4596842104       34.8382597207       20.1907050182
  H        14.5038133891       31.8750281527       18.8027615877
  H        15.3192038152       30.3420684411       19.1743404950
  H        15.3692702500       31.6689718420       20.3422919057
  H        15.6086723037       33.9890174457       20.0146951762
  H        17.0986880624       34.8831066519       20.3240383116
  H        18.8070638001       35.6846917735       18.8805091567
  H        19.2588009022       34.7008438885       20.2815973056
  H        20.3136560705       34.7356130758       18.8703955604
  H        19.8853339167       34.6623429683       16.5798804282
  H        20.1282863191       33.2167292121       15.6029605789
  H        20.0756179616       31.1124820671       15.7046208939
  H        18.6125400466       31.4399813374       14.7585994377
  H        18.7367410288       29.9778263179       15.7530617203
  H        16.4508652482       30.4741978515       15.6508376806
  H        15.2949705049       30.4741483386       16.9822405144
  H        15.1802818938       20.3626291823       19.0426190271
  H        14.2540538246       18.8801648335       18.7305917715
  H        15.0866371849       19.1061343447       20.2844644237
  H        16.5101335495       20.0315264337       15.5975585585
  H        15.2327600877       20.0721637334       16.8117065402
  H        18.5539376975       18.7876849109       14.8501203931
  H        20.0081472114       19.0106588456       15.8476872446
  H        18.7918189826       20.2839151091       15.7697477751
  H        19.7392238346       16.8166249196       15.8299298412
  H        19.6501563033       15.5638977214       17.0630668001
  H        18.3578124750       14.7572788425       19.1044952489
  H        19.8515176076       15.6895884907       19.3184832045
  H        18.6002568365       15.7553417254       20.5489127235
  H        15.0878771380       16.8166534382       20.0410859639
  H        16.4070426794       15.6746814946       20.2968548749
  H        31.3179480548       15.2515339553       20.5382833782
  H        29.9956492271       15.2556132586       19.3797228040
  H        31.4736883241       14.3406048777       19.0255617073
  H        30.0253035821       15.2802345453       17.1625757109
  H        30.0088956377       16.5405808361       15.9336326506
  H        29.6567476398       18.7641167708       16.1438118061
  H        31.0624441158       18.6985663337       15.0568370917
  H        30.8220715900       20.0863829980       16.1314434565
  H        32.9912234619       19.9776520807       15.8102095238
  H        34.4718011316       19.6600007161       16.7153951952
  H        35.5852400736       18.3558879858       18.7366978321
  H        34.7982187983       18.6776849946       20.2953165036
  H        34.7450069278       19.8979403791       19.0164744508
  H        34.7853262946       16.4662370909       20.0658478531
  H        33.5807158357       15.1796309348       20.0974746365
  H        23.2623996622       34.8144961156       32.6105733464
  H        25.7132304641       35.2089850060       32.3325821005
  H        27.9293869666       34.9893125552       33.2077372269
  H        26.5549850601       32.0111774375       35.0879170345
  H        24.1035165273       31.6592061140       35.4146880689
  H        21.8686592721       32.5147991282       35.2709191582
  H        34.7693965092       26.1425314957       31.6418105543
  H        34.4447175476       23.6772042156       31.8702997717
  H        32.4603819232       22.1928605474       34.7366414490
  H        31.5224486278       24.3641419593       34.9556344233
  H        31.8056312942       26.8307533632       34.6860102503
  H        34.6096897045       28.3157286572       32.6210506475
  H        32.3137577507       36.4948514628       24.0704468923
  H        32.2281660693       36.5461984784       26.5532709925
  H        32.6204783051       35.5847049204       28.6202117477
  H        32.9847887301       32.3098307111       26.6802802473
  H        33.0636684881       32.2554249534       24.1699025478
  H        32.8465241389       35.4541692256       22.0811370172
  H        18.4766588580       26.4089539974       34.7546480399
  H        18.8083820769       23.9689339713       35.1710270365
  H        17.9678245869       21.7298223418       35.0740850243
  H        15.7196030358       23.0476383284       32.3185541870
  H        15.3593692363       25.4881182559       31.9328612602
  H        15.5399877304       27.7107058255       32.7361101090
  H        18.7227624881       34.8932940142       24.5780854800
  H        18.3806329557       34.5004760808       27.0214673148
  H        15.4399008613       32.5006383059       28.3344682630
  H        15.2548870069       31.6838506529       26.1142859880
  H        15.6356133160       32.0339903076       23.6710243451
  H        17.8539014223       34.8002027474       22.3471027715
  H        23.3848222644       17.8787146770       34.5254893557
  H        25.8220037194       18.2995576412       34.8690853546
  H        28.0477035500       17.5283856597       34.6929396647
  H        26.7635791887       15.4303034085       31.8009990344
  H        24.3263820168       14.9783378873       31.4878605779
  H        22.0857072936       15.0552335262       32.3641328713
  H        15.0629771732       18.6929227748       26.3417424615
  H        15.3609156972       18.4737416523       23.8709669798
  H        17.0709293388       15.4765427204       22.3154863016
  H        17.9511051900       15.0931075123       24.4961152150
  H        17.7001077819       15.3498889254       26.9678308280
  H        15.1605379295       17.6735321502       28.5242907884
  H        33.4420143560       17.8446316568       24.0742346216
  H        33.5110924363       17.8576357911       26.5851342539
  H        33.4488264041       14.6278623688       28.6384134759
  H        33.1081207881       13.5709361050       26.6063446038
  H        33.0431991300       13.5572279972       24.1234992968
  H        33.2668865088       14.5744057322       22.0777759434
  H        23.6140598079       34.5974735355       18.2988337971
  H        26.0733513467       34.9574063346       18.5447024251
  H        28.2596034767       34.7698800409       17.5979265755
  H        26.8294891930       31.8650491435       15.6474496729
  H        24.3687003717       31.5515418644       15.3525611456
  H        22.1525424885       32.4700531045       15.5421157196
  H        31.5769505326       24.2592825675       15.6282827704
  H        31.9641514933       26.6990557040       15.9962621503
  H        34.7738575197       27.9894429235       18.1889176390
  H        34.8436008223       25.7640227663       19.0565703076
  H        34.4183567494       23.3256651311       18.7234955332
  H        32.3570123845       22.0204964330       15.8198935533
  H        17.2957609137       26.5071574952       14.0155712226
  H        17.3200092445       24.0228955024       14.0083218328
  H        16.9737313916       21.9854810552       15.0146063894
  H        16.7059123527       23.9903716571       18.2705691855
  H        16.6926538463       26.5029273248       18.2793269162
  H        16.8783590260       28.5299290536       15.0371505444
  H        23.6626572785       18.1659962910       17.3672105039
  H        26.1708661373       18.0930966286       17.4121544663
  H        28.0775694518       14.7796312734       17.7127547992
  H        26.0219722611       13.8530324721       18.1469353189
  H        23.5419139085       13.9247903945       18.1025434853
  H        21.5611518215       14.9626302014       17.6146415191
