# Supplementary material for: High-throughput discovery of organic cages and catenanes using computational screening fused with robotic synthesis
Source: Nat Commun. 2018 Jul 20;9:2849. doi: 10.1038/s41467-018-05271-9 (PMC6054661; doi:10.1038/s41467-018-05271-9)
Supplement: Supplementary file 3 — Supplementary Data 1 [file 41467_2018_5271_MOESM3_ESM.zip › Computational_structures/A2_3p2.xyz]

84
XYZ
  C        26.0431752093       28.0297964390       21.0832963668
  C        24.6497788432       27.9393532308       21.0841539208
  C        24.0516976138       26.6708305934       21.0870741486
  C        24.8262404830       25.5089646579       21.0789171414
  C        26.2235404660       25.6257303599       21.0788648878
  C        26.8424911696       26.8779791590       21.0755703661
  C        28.3540089816       27.0063346801       21.0898477814
  N        28.8170531135       27.4181091635       22.4084795223
  C        24.1812281286       24.1356990054       21.0970766721
  N        24.3211104090       23.5297517624       22.4147931199
  C        23.7845511047       29.1841056037       21.1131005868
  N        23.2311810280       29.3819577489       22.4472002496
  C        26.1382869433       28.0046638237       28.9872979142
  C        26.9273267891       26.8454773926       28.9693141538
  C        26.2973778106       25.5995258444       28.9576697946
  C        24.8990880851       25.4954300920       28.9702342690
  C        24.1348708858       26.6641143770       28.9880712378
  C        24.7441214629       27.9274473461       28.9998831685
  C        23.8905644647       29.1807180665       28.9836728280
  N        23.3081692763       29.3772034789       27.6608211354
  C        24.2412983618       24.1287468492       28.9260678678
  N        24.3833066751       23.5372089355       27.6013165752
  C        28.4390906962       26.9600226262       28.9192312403
  N        28.8719794691       27.3825734938       27.5925263010
  C        30.9686797238       30.0409772011       26.2104294492
  C        31.4051904706       30.5636150941       24.9951641260
 Br        32.6593120564       32.0133134250       24.9914302554
  C        30.9398652003       30.0593894343       23.7825146977
  C        30.0240661711       28.9905505600       23.7835267257
  C        29.5295577782       28.4760778110       22.4935140934
  C        29.5870443482       28.4502416469       24.9997428876
  C        30.0513997456       28.9731579421       26.2134595565
  C        29.5866149319       28.4395567343       27.5059957963
  C        19.9374995772       29.8244451688       26.3128495871
  C        19.2445525752       29.9347020255       25.1094264886
 Br        17.3533812177       30.2459873266       25.1385535158
  C        19.8979843278       29.8095393936       23.8860621454
  C        21.2882743064       29.5901272486       23.8659524626
  C        21.9592386397       29.4371837253       22.5632444486
  C        21.9980858228       29.4926264763       25.0702388497
  C        21.3273877309       29.6009957440       26.2952161171
  C        22.0343440636       29.4517759036       27.5794322498
  C        25.6472514773       20.4079433422       23.7833191712
  C        25.8937088575       19.7668539938       24.9952724349
 Br        26.5672989732       17.9720868664       24.9888159184
  C        25.6688002864       20.4077436499       26.2114187487
  C        25.1678887169       21.7233223736       26.2165117525
  C        24.9485650132       22.3941060230       27.5106421120
  C        24.9066256279       22.3745183889       25.0036112129
  C        25.1469373134       21.7238022831       23.7863348687
  C        24.9107462903       22.3980432000       22.4966923974
  H        26.5172886762       29.0145146667       21.0958180077
  H        22.9618283889       26.5894758055       21.1033763054
  H        26.8395123629       24.7228446155       21.0880862313
  H        28.7974068621       26.0208834811       20.8745814174
  H        28.6828427489       27.7052050611       20.2927706388
  H        23.1042109392       24.2451727967       20.8925834198
  H        24.6147650913       23.5022151033       20.2955264659
  H        24.4103794179       30.0597710258       20.8777033132
  H        22.9938236673       29.1153336048       20.3375383227
  H        26.6214468151       28.9850533126       28.9776708976
  H        26.9046616380       24.6913835190       28.9242792266
  H        23.0442249873       26.5925244955       28.9792846753
  H        24.5304752134       30.0511783475       29.1997689130
  H        23.1168804509       29.1251146853       29.7772854286
  H        23.1638045916       24.2454397020       29.1240993591
  H        24.6618520387       23.4789907383       29.7216093775
  H        28.7952284408       27.6470352814       29.7148164367
  H        28.8782792148       25.9681176145       29.1122069512
  H        31.3322434946       30.4555045600       27.1513139018
  H        31.2814119717       30.4889262601       22.8400668511
  H        29.8151807688       29.0650063749       21.5971297515
  H        28.8699156675       27.6301060055       25.0020288381
  H        29.8951190551       29.0140809585       28.4041166954
  H        19.4073435481       29.9057688480       27.2624386616
  H        19.3392517011       29.8795152910       22.9521855737
  H        21.2879692419       29.3679669510       21.6820353550
  H        23.0716016149       29.3075348568       25.0530914454
  H        21.3870306019       29.4001707791       28.4795596849
  H        25.8409689592       19.8962569081       22.8399447943
  H        25.8789116871       19.8963064439       27.1514073242
  H        25.3072687027       21.8446644801       28.4058270277
  H        24.5304695637       23.3969092517       25.0073057115
  H        25.2817393024       21.8633118351       21.5975859880
