# Supplementary material for: High-throughput discovery of organic cages and catenanes using computational screening fused with robotic synthesis
Source: Nat Commun. 2018 Jul 20;9:2849. doi: 10.1038/s41467-018-05271-9 (PMC6054661; doi:10.1038/s41467-018-05271-9)
Supplement: Supplementary file 3 — Supplementary Data 1 [file 41467_2018_5271_MOESM3_ESM.zip › Computational_structures/C21_6p4.xyz]

240
XYZ
  C        32.4855492839       29.5694782217       19.6344752041
  C        32.6952156304       29.8726875305       21.1077626457
  C        33.3562845253       28.9525896986       21.9463869688
  C        33.5242024398       29.2290053651       23.3202014502
  C        33.0660074521       30.4555620486       23.8448991552
  C        32.3872162537       31.3764239820       23.0164711955
  C        32.2305560437       31.0926214246       21.6446234231
  C        31.5835116640       32.1161205432       20.7235958750
  N        30.1826604473       31.8129179398       20.4415739447
  C        31.8445518206       32.6666363357       23.6072514545
  C        33.3559123562       30.8085374299       25.2945311562
  N        32.4236797368       30.4254310152       26.3499664554
  C        34.2045318128       28.2168642803       24.2259541586
  C        33.9158567022       27.6640600810       21.3602003720
  N        32.9735875379       26.5518179022       21.4593376758
  C        18.8410031790       32.9745195009       20.8118666017
  C        18.3820743028       31.7708449918       20.0067014978
  C        17.3936588381       30.9093309367       20.5309478869
  C        16.9772660199       29.7744968924       19.8044166073
  C        17.5134925850       29.5341668313       18.5194868021
  C        18.5125767420       30.3802025790       17.9951044911
  C        18.9271870065       31.5093106129       18.7332382796
  C        19.9537950308       32.4630612375       18.1393207520
  N        21.3262808302       32.0683832565       18.4473656056
  C        19.1340123213       30.0766089171       16.6428141753
  C        16.9804831557       28.3891983153       17.6725140964
  N        17.6214181018       27.0778723514       17.7206351581
  C        15.9541134493       28.8135429684       20.3859993010
  C        16.7549092622       31.2377738007       21.8737658790
  N        17.5857882348       30.8493501500       23.0126359344
  C        25.1827239591       18.5398943549       17.7226908414
  C        24.8510659916       18.0004729019       19.1043241500
  C        25.8741658405       17.7182678642       20.0329344082
  C        25.5562529827       17.2586801544       21.3295878243
  C        24.2084117779       17.0450992797       21.6813891473
  C        23.1763916233       17.3227063317       20.7594021350
  C        23.5039127028       17.7690948662       19.4616420995
  C        22.4040697539       17.9510013373       18.4274485058
  N        21.7313111394       19.2383255713       18.2864877015
  C        21.7231143613       17.1357639594       21.1621490637
  C        23.8650814219       16.4881157040       23.0557745899
  N        23.6010928767       17.5389516263       24.0351901234
  C        26.6670780899       16.9882682827       22.3285640539
  C        27.3358323472       17.8682963317       19.6325459289
  N        27.9448785207       19.0986042936       20.1346249165
  C        23.5214514353       29.0841532161       33.0721722196
  C        23.3812388768       27.5726750810       33.0146757650
  C        22.1321689549       26.9835432964       32.7268010899
  C        22.0076319858       25.5823213743       32.6332541935
  C        23.1365776358       24.7656985682       32.8619654170
  C        24.3909452233       25.3441489007       33.1449715077
  C        24.5002589060       26.7481825974       33.2548282326
  C        25.8174826409       27.3780215707       33.6782932490
  N        26.7784309712       27.8199872439       32.6711091488
  C        25.6210418331       24.4727469771       33.3346908616
  C        22.9820547542       23.2518930634       32.8316886255
  N        22.9564462028       22.7069338600       31.4759254684
  C        20.6710817141       24.9441831231       32.2947086717
  C        20.9074771412       27.8659435775       32.5365575729
  N        20.7487701752       28.3066144597       31.1524784664
  C        26.9653636165       33.6066036464       20.3266080315
  C        27.9334697256       32.6234041007       20.2744544082
  C        29.3364033319       32.7678323989       20.5850342185
  S        27.3044419875       31.0828317347       19.7017889240
  C        25.7378861401       31.7781254595       19.5314541160
  S        24.2192991174       31.1686564384       18.9938823129
  C        23.4866346682       32.7472365948       19.2508029175
  C        22.0951119320       32.9739163584       18.9356781999
  C        24.3860735020       33.6789264790       19.7308439721
  C        25.6915858962       33.1399439007       19.8986289828
  C        31.5830687755       23.9581097279       19.2355810781
  C        31.8593561696       24.7430402474       20.3377033979
  C        32.7349016669       25.8911160618       20.3843350971
  S        31.0412828620       24.1820892870       21.7908821143
  C        30.3350748875       22.8870206135       20.9018924583
  S        29.2834210501       21.5898433082       21.3244145499
  C        29.3223142940       21.0072554694       19.6643871516
  C        28.6107515995       19.8052244917       19.2936614649
  C        30.1102068698       21.7916004528       18.8444217325
  C        30.7055723553       22.8805541707       19.5400956066
  C        29.2288574515       28.7961753604       27.1712852303
  C        30.4529781507       29.4365311925       27.1895160985
  C        31.3291587587       29.8015750152       26.0945997345
  S        30.9814425688       29.8423260873       28.8207891112
  C        29.5505688688       29.1396445013       29.4647176426
  S        28.9705677634       28.9317952893       31.0698210624
  C        27.5291551895       28.1294943991       30.4516316799
  C        26.5514252394       27.6662842243       31.4149787581
  C        27.5214198922       28.0398212584       29.0725526017
  C        28.6868684854       28.6149317524       28.4802742690
  C        21.4928097884       22.7081498327       19.4887434914
  C        21.3343358988       21.4975311170       18.8419568986
  C        22.0486321780       20.2486490756       19.0153065690
  S        20.0386302449       21.5301320834       17.6483584597
  C        19.7188210437       23.1746824819       18.0332343801
  S        18.5724254261       24.3118621315       17.4435580891
  C        19.2127775280       25.5329209813       18.5394305000
  C        18.6049980927       26.8468007937       18.5157505545
  C        20.2580322593       25.0611575334       19.3099784119
  C        20.5673281029       23.6953646452       19.0328853856
  C        18.0569557562       28.4206100116       28.6310033934
  C        19.2769086959       28.5467470513       29.2665093875
  C        19.5989179456       28.1233663456       30.6106712924
  S        20.4810930593       29.3493717273       28.2660761379
  C        19.3277302321       29.5161335280       26.9975479054
  S        19.3830907940       30.2177258332       25.4252119595
  C        17.6942140138       29.7960155282       25.1687337526
  C        17.0177104556       30.1801479948       23.9502026656
  C        17.1390943891       29.1447498829       26.2532367444
  C        18.0647723219       28.9756540674       27.3206660533
  C        24.4852146914       19.9060780354       29.6265438887
  C        23.7386270345       21.0191966842       29.9605986533
  C        23.7202419907       21.7035378773       31.2333666717
  S        22.6911839372       21.5499673441       28.6500971547
  C        23.2642337132       20.2615545097       27.6610603867
  S        22.9045926835       19.7433333639       26.0582493219
  C        24.0443632238       18.4135478992       26.2251627489
  C        24.2342401041       17.4687964945       25.1499764208
  C        24.6622462669       18.3947170023       27.4597003237
  C        24.2246554486       19.4523405151       28.3039807344
  H        32.3333248267       28.4903543786       19.4996911534
  C        33.6474882397       30.0377415510       18.7407382183
  H        31.5468665948       30.0309657245       19.3009979880
  H        32.1119550867       32.1074407088       19.7574185021
  H        31.7058071088       33.1371748211       21.1241791387
  H        30.9067353497       32.9351063604       23.1009125920
  C        32.8264627386       33.8486267107       23.5287351983
  H        31.5618537046       32.4988232273       24.6558201204
  H        33.4982460637       31.8951110605       25.3979201199
  H        34.3298067835       30.3899958278       25.5913644069
  H        33.9505928710       27.2024144697       23.8890393322
  H        33.7893571706       28.2951060484       25.2403465338
  C        35.7345453824       28.3776410345       24.2925190390
  H        34.8144973055       27.3725477669       21.9231112444
  H        34.2484708901       27.8252145470       20.3190918718
  C        18.0388455164       34.2538198370       20.5143806625
  H        18.7838472100       32.7372599942       21.8821976762
  H        19.9063878675       33.1591477123       20.6199271402
  H        19.8584051468       32.4584674675       17.0437282149
  H        19.7468559335       33.5006682975       18.4572786855
  C        18.4128376552       30.7559978728       15.4645275127
  H        19.1457512913       28.9899538322       16.4806497593
  H        20.1910473551       30.3762035248       16.6557705234
  H        16.9756596756       28.6821220769       16.6116712988
  H        15.9176917052       28.2130575882       17.8986789508
  H        16.1575496660       27.7981536214       20.0177775679
  H        16.0859587864       28.7519018647       21.4752881118
  C        14.4958663223       29.1863226116       20.0658865928
  H        15.7431406289       30.8021241602       21.9426172561
  H        16.6166865376       32.3285653438       21.9393238925
  H        26.0603062330       19.1985395262       17.7869540116
  C        25.4392747132       17.4441805932       16.6733030252
  H        24.3657085588       19.1888783863       17.3778756702
  H        22.7816953470       17.6968195437       17.4252768616
  H        21.6052397583       17.2133346619       18.5989785868
  C        21.1891686890       15.7136422973       20.9126112072
  H        21.6079396027       17.3962312709       22.2233929950
  H        21.0964816594       17.8571060618       20.6194101559
  H        22.9492732430       15.8840236546       22.9809413120
  H        24.6558043457       15.7984106403       23.4013895453
  H        26.3166461556       17.2298866817       23.3408655156
  H        27.4969428739       17.6826789475       22.1435913889
  C        27.1812511632       15.5379205545       22.2984390185
  H        27.9058757837       17.0321586414       20.0677567858
  H        27.4530344308       17.7744843146       18.5391063703
  H        22.8516807615       29.5373927773       32.3283794343
  C        23.2363703307       29.6792161939       34.4629275616
  H        24.5345997811       29.3707854698       32.7585368496
  H        25.6229537737       28.2573237842       34.3115408819
  H        26.3687662459       26.6957163660       34.3429377548
  H        26.5118872050       25.0198321868       32.9955460170
  H        25.5561257419       23.5991371764       32.6709593543
  C        25.8363602220       24.0006048192       34.7835467564
  H        23.7571954019       22.7665953521       33.4494640755
  H        22.0192832699       22.9873839974       33.2970560223
  H        20.8454348100       24.0185657698       31.7307493991
  H        20.1182879340       25.5955360391       31.6047619018
  C        19.7998749507       24.6502700348       33.5284962490
  H        21.0176058786       28.7725011545       33.1492124795
  H        20.0010774825       27.3557398637       32.9090068073
  H        27.1774687850       34.6239957304       20.6526886789
  H        29.6349257851       33.7764063167       20.9370473423
  H        21.7394808517       34.0054734743       19.1359999394
  H        24.1059978153       34.7096482230       19.9441941120
  H        32.0062992562       24.1568161222       18.2518832957
  H        33.2026943809       26.1539458640       19.4133807389
  H        28.7002572520       19.5238743085       18.2245405681
  H        30.2529536524       21.5766855427       17.7862451339
  H        28.7493601794       28.4707209248       26.2488280694
  H        31.0096991150       29.5155523285       25.0759420405
  H        25.6361977172       27.1955406517       31.0120795007
  H        26.7070572068       27.5741413572       28.5187171913
  H        22.2440961660       22.8686041090       20.2610708664
  H        22.8414375327       20.2241875775       19.7848273949
  H        19.0306356999       27.6056843238       19.1973136173
  H        20.7745126403       25.6806178614       20.0422309485
  H        17.1946819334       27.9512495028       29.1027676198
  H        18.7620846449       27.6356136027       31.1517273150
  H        15.9536133952       29.8718742400       23.8946309118
  H        16.1007891267       28.8162155259       26.2725470162
  H        25.1832609307       19.4371795341       30.3188334364
  H        24.4033776041       21.2813243894       31.9983699284
  H        24.9660537491       16.6634253980       25.3653085802
  H        25.3955446511       17.6389200308       27.7378730071
  H        33.4488024433       29.8074687803       17.6840501266
  H        33.8075906815       31.1222417869       18.8241756754
  H        34.5939520594       29.5549836167       19.0226476175
  H        32.3910019071       34.7543002267       23.9746252859
  H        33.7618732138       33.6257969162       24.0609674020
  H        33.0988440492       34.0772944613       22.4886782444
  H        36.1794046533       27.6242321648       24.9578671183
  H        36.1966124922       28.2684138242       23.3008174798
  H        36.0186609717       29.3708651408       24.6678219279
  H        18.1134377516       34.5412675485       19.4560292954
  H        16.9695921602       34.1174773550       20.7312278348
  H        18.4007172778       35.0952765629       21.1225229256
  H        18.8964116779       30.5041297074       14.5100872086
  H        17.3606498310       30.4441763965       15.4036444969
  H        18.4143646170       31.8508452685       15.5663413380
  H        13.7977305597       28.4545283871       20.4967857849
  H        14.2383729244       30.1784986753       20.4630145573
  H        14.3212752244       29.2220787339       18.9815155181
  H        24.5663613101       16.7858917273       16.5620240570
  H        25.6594621801       17.8831560740       15.6897684004
  H        26.2863126374       16.8045240714       16.9592645346
  H        20.1379203174       15.6290815202       21.2220876154
  H        21.2522252129       15.4419991669       19.8493734934
  H        21.7669314142       14.9604943778       21.4674954842
  H        27.9861374920       15.3902700143       23.0328534789
  H        26.3799826877       14.8194693529       22.5222488599
  H        27.5773863903       15.2718118695       21.3078863147
  H        23.3524086075       30.7721859389       34.4534218797
  H        22.2149997385       29.4503112563       34.7997665790
  H        23.9196926941       29.2728354357       35.2219074505
  H        26.7420919008       23.3828704331       34.8660220773
  H        25.9441065538       24.8523896926       35.4694725143
  H        24.9843947136       23.4066098604       35.1436823148
  H        18.8479690665       24.1836840925       33.2368549955
  H        20.3078823234       23.9697853784       34.2268887244
  H        19.5718636253       25.5674690754       34.0899350858
