# Supplementary material for: High-throughput discovery of organic cages and catenanes using computational screening fused with robotic synthesis
Source: Nat Commun. 2018 Jul 20;9:2849. doi: 10.1038/s41467-018-05271-9 (PMC6054661; doi:10.1038/s41467-018-05271-9)
Supplement: Supplementary file 3 — Supplementary Data 1 [file 41467_2018_5271_MOESM3_ESM.zip › Computational_structures/B22_4p4.xyz]

180
XYZ
  C        30.9836648491       22.2632242027       22.3216016019
  C        30.5943622799       23.6029659544       21.7305039405
  C        31.0495393355       24.7999919763       22.3243443294
  C        30.6716745142       26.0518953624       21.7965372855
  C        29.8554565212       26.0998644106       20.6460581296
  C        29.3862774408       24.9120607915       20.0474406217
  C        29.7716838784       23.6660085411       20.5867639604
  C        29.2711389922       22.3764228590       19.9456066262
  N        28.2900962669       21.7192064147       20.8119625099
  C        28.4745423915       24.9721004164       18.8385997805
  C        29.4529594384       27.4484379457       20.0610696459
  N        28.0342663755       27.7089307488       20.3078290862
  C        31.1340919972       27.3340365170       22.4593061473
  C        31.9315471935       24.7371105112       23.5666074633
  N        31.1872859674       25.1790984440       24.7471357045
  C        18.8305351150       22.5454232122       22.6820897722
  C        19.2723877449       23.8126651971       21.9802602692
  C        18.9118379864       25.0755538725       22.4943908946
  C        19.3543676599       26.2595647103       21.8672593273
  C        20.1285311885       26.1720452760       20.6912556070
  C        20.4964204748       24.9149631491       20.1651898686
  C        20.0552984718       23.7398682876       20.8084756968
  C        20.4493956158       22.3778033420       20.2489890078
  N        21.8722893636       22.1216814682       20.4801335221
  C        21.3630605195       24.8293000377       18.9255042105
  C        20.5946110414       27.4476327964       19.9981269799
  N        21.6166459974       28.1187057231       20.8028876884
  C        19.0048966554       27.6101009038       22.4586482808
  C        18.0534990170       25.1642002557       23.7516501792
  N        18.8188332699       24.7505594658       24.9282992922
  C        22.5309202112       31.0587060190       27.5302662771
  C        23.8736771852       30.6633130883       28.1103693860
  C        25.0677022068       31.0743924448       27.4794595419
  C        26.3215609934       30.6749262089       27.9863710753
  C        26.3771200408       29.8971470699       29.1632215229
  C        25.1918481099       29.4858520909       29.8082767259
  C        23.9432918685       29.8803795719       29.2814160694
  C        22.6575947759       29.4417408883       29.9752520560
  N        21.9587679640       28.4373696693       29.1727656783
  C        25.2577091311       28.6271732153       31.0552447345
  C        27.7304688482       29.4801039775       29.7287404372
  N        27.9527175247       28.0485827378       29.5174055628
  C        27.5976971335       31.0742299053       27.2731877395
  C        24.9984523854       31.9422122625       26.2265575202
  N        25.3840249284       31.1704788235       25.0456594652
  C        22.4698584602       18.9173870745       27.5252667182
  C        23.7608779616       19.3382767748       28.1970528777
  C        25.0031340534       18.9258722061       27.6718770190
  C        26.2102947983       19.3500645365       28.2670419849
  C        26.1657403476       20.1723681572       29.4115914736
  C        24.9294194816       20.5871620123       29.9517882789
  C        23.7303088944       20.1507104885       29.3509843879
  C        22.3899790573       20.5807060896       29.9382897703
  N        22.1590480766       22.0060588681       29.6986038890
  C        24.8963952565       21.5007111835       31.1603306565
  C        27.4665653264       20.6465407807       30.0484134415
  N        28.1347047866       21.6159867483       29.1785483968
  C        27.5395783604       18.9298826944       27.6747013007
  C        25.0459444952       18.0313913664       26.4367947420
  N        24.6303941857       18.7730502161       25.2460782506
  C        23.6939846415       29.4655063167       22.2973228915
  C        23.9391493806       28.6470479760       21.1770836719
  C        22.8317041652       28.0603334932       20.4064760168
  C        25.2570951666       28.3719590185       20.8063429544
  C        26.3359197777       28.8963331403       21.5443591281
  C        27.7287096826       28.5913017599       21.1824831667
  C        26.0759023791       29.7055832418       22.6523880514
  C        24.7523705438       29.9934167521       23.0393706490
  C        24.4694208009       30.8204686817       24.2227005454
  C        24.6518838284       21.4502556729       20.9244245648
  C        23.5906245043       20.9455025401       21.7002979262
  C        22.1913656163       21.2485441145       21.3597531190
  C        23.8754466025       20.1620189467       22.8214154805
  C        25.2083392151       19.8865765795       23.1861006658
  C        25.5222437939       19.0955780637       24.3875388044
  C        26.2494325484       20.3954655552       22.4053963514
  C        25.9785491789       21.1853058754       21.2707454218
  C        27.0616827119       21.7575380787       20.4560544775
  C        29.8280074735       25.9761086485       27.1730913354
  C        29.0626786512       26.2881493849       28.2989162524
  C        28.8112457540       27.6974678274       28.6360922149
  C        28.5222571015       25.2445559726       29.0753177155
  C        28.7369053748       23.9093390452       28.7250452553
  C        28.1362085716       22.8429996000       29.5409762814
  C        29.5111376694       23.6118317145       27.5863193353
  C        30.0527568856       24.6354450293       26.8050542289
  C        30.8349536428       24.2978210071       25.6051090542
  C        20.2266212294       24.0197379424       27.3488501242
  C        21.0239756285       23.7393951056       28.4608611578
  C        21.2855017163       22.3374898811       28.8245983431
  C        21.5827805589       24.8055223317       29.1936789201
  C        21.3509466261       26.1302803166       28.8154911112
  C        21.9716982894       27.2242322169       29.5796606382
  C        20.5429366299       26.3944228632       27.6919652338
  C        19.9843737243       25.3492896822       26.9529032526
  C        19.1735640792       25.6527416906       25.7636145667
  H        30.7335649523       22.2167462366       23.3904573695
  H        30.4499335947       21.4347394578       21.8511548652
  H        32.0653958384       22.0786589535       22.2313521550
  H        30.1167964717       21.6828233571       19.8141608978
  H        28.8640510187       22.5735100364       18.9413200378
  H        28.9684174185       24.5781866672       17.9366168196
  H        28.1321904919       25.9884309874       18.6320547619
  H        27.5676044956       24.3735720837       18.9999127460
  H        30.0938316313       28.2518650505       20.4575417596
  H        29.6033653459       27.4317067793       18.9700876437
  H        30.2847148258       28.0003964658       22.6619622572
  H        31.6093311664       27.1480871239       23.4250031131
  H        31.8396564737       27.8899503788       21.8222783836
  H        32.3474514907       23.7258444281       23.6982447516
  H        32.7877405858       25.4187074006       23.4409041505
  H        18.3750230549       22.7515693548       23.6532476077
  H        18.1140662879       21.9715747069       22.0738575912
  H        19.6870376682       21.8875351845       22.8825849759
  H        20.2828077623       22.3679202362       19.1603469778
  H        19.8144863404       21.5839791922       20.6737514631
  H        22.2631831873       25.4496883245       19.0301974180
  H        20.8279356017       25.1806101537       18.0293500312
  H        21.7174010606       23.8123881871       18.7422781150
  H        20.9500243568       27.2299519968       18.9785565599
  H        19.7430865190       28.1389518038       19.8979288062
  H        17.9266080766       27.8212390367       22.3848297142
  H        19.2721931809       27.6523624586       23.5232444112
  H        19.5527139119       28.4230052784       21.9767840587
  H        17.1975911048       24.4774213453       23.6549356169
  H        17.6356108101       26.1767541941       23.8672377395
  H        22.4735886212       30.8037442667       26.4634862742
  H        21.7049621272       30.5305597888       28.0119870781
  H        22.3525253994       32.1419804782       27.6165735836
  H        21.9868932424       30.3093043396       30.0793262609
  H        22.8688906743       29.0801045717       30.9939733639
  H        24.9186859899       29.1783135226       31.9464694488
  H        24.6165290631       27.7407600245       30.9583764788
  H        26.2662154714       28.2511693236       31.2416212691
  H        28.5383426666       30.0909372904       29.2952743723
  H        27.7427357438       29.6624793991       30.8148965889
  H        27.3981085430       31.5132529299       26.2930392167
  H        28.1894363523       31.7897395294       27.8654180532
  H        28.2351704889       30.1986921085       27.0901184459
  H        23.9976340028       32.3894219259       26.1183864039
  H        25.7107592308       32.7766317009       26.3246586819
  H        21.8243884762       19.7855187696       27.3349638085
  H        22.6472541260       18.4534593433       26.5523396992
  H        21.8951259528       18.2152633588       28.1494900857
  H        22.4052791547       20.4251622870       31.0286519360
  H        21.5730361921       19.9581123049       29.5398714439
  H        25.2957268123       21.0035469278       32.0579242056
  H        25.5039238212       22.3998923479       30.9887979522
  H        23.8870516097       21.8557257084       31.3797569980
  H        27.2833236020       21.0554117865       31.0545784845
  H        28.1459338641       19.7885171696       30.1739164364
  H        28.3801961215       19.4504234824       28.1383726835
  H        27.5871868553       19.1715872067       26.6040106347
  H        27.7035263169       17.8454003723       27.7716852620
  H        24.3390657401       17.1969196539       26.5696426459
  H        26.0453339913       17.5846389355       26.3153675518
  H        22.6584399968       29.6665096639       22.5775962638
  H        23.1231268127       27.5482999992       19.4677814437
  H        25.4752082691       27.7358399018       19.9465853611
  H        28.4994663185       29.1681520786       21.7319406008
  H        26.8925848892       30.1199728865       23.2462315729
  H        23.4074637153       31.1050237851       24.3633527841
  H        24.4130002743       22.0657308390       20.0552504708
  H        21.4290861520       20.6790197485       21.9282431177
  H        23.0729371479       19.7627045175       23.4441997878
  H        26.5874554167       18.8133339304       24.5077472335
  H        27.2912300613       20.2031417298       22.6686324810
  H        26.7374586303       22.2442762028       19.5143744818
  H        30.2536068260       26.7646594010       26.5498394448
  H        29.3993745095       28.4378023687       28.0577843613
  H        27.9201590492       25.5034348322       29.9481323998
  H        27.6702322044       23.1769124816       30.4896092338
  H        29.6661854352       22.5643532896       27.3214060006
  H        31.0884626030       23.2252147937       25.4873412873
  H        19.7882580077       23.2134403965       26.7579985800
  H        20.6878455603       21.5844784030       28.2728435633
  H        22.2105697142       24.5714185527       30.0554370158
  H        22.4698811775       26.9233144525       30.5229957833
  H        20.3758575892       27.4341859673       27.4050222556
  H        18.9041755089       26.7195609248       25.6295853453
