# Supplementary material for: High-throughput discovery of organic cages and catenanes using computational screening fused with robotic synthesis
Source: Nat Commun. 2018 Jul 20;9:2849. doi: 10.1038/s41467-018-05271-9 (PMC6054661; doi:10.1038/s41467-018-05271-9)
Supplement: Supplementary file 3 — Supplementary Data 1 [file 41467_2018_5271_MOESM3_ESM.zip › Computational_structures/B14_6p4.xyz]

276
XYZ
  C        33.3401664857       26.0485825391       24.6405392941
  C        32.6312323062       27.2200375600       23.9947735537
  C        32.0909951035       27.0863393555       22.6982838547
  C        31.3498480312       28.1382932000       22.1238348118
  C        31.2448426875       29.3683218461       22.8075261226
  C        31.7908915163       29.5152619674       24.0985425174
  C        32.4987933839       28.4445128736       24.6835954631
  C        33.1276784986       28.6182313452       26.0520874202
  N        32.2966253071       28.3898762755       27.2453622810
  C        31.6081230139       30.8175661685       24.8510747799
  C        30.5750035996       30.5520507883       22.1403963477
  N        29.1314859719       30.7464350082       22.3066095102
  C        30.6575805678       27.9547303642       20.7878928412
  C        32.3748565117       25.8325556381       21.8850183932
  N        31.5946194253       24.6743302792       22.3179619965
  C        17.7230864361       26.5317059671       21.7773518090
  C        18.4970334957       27.8334406050       21.7970148187
  C        18.3191626140       28.7444642996       22.8590325070
  C        19.1011035757       29.9174406733       22.9279798075
  C        19.9852858191       30.2316124459       21.8753748701
  C        20.1606296762       29.3302270516       20.8039838826
  C        19.4097534282       28.1376231681       20.7672670112
  C        19.6023754426       27.1748610746       19.6132712308
  N        20.6227201055       26.1697145707       19.9345326044
  C        21.1702731290       29.6070313555       19.7095871033
  C        20.7442921888       31.5452857661       21.8778062873
  N        22.1662392805       31.5462016364       22.2403971535
  C        19.0068008644       30.8247982216       24.1372867344
  C        17.2888934700       28.4704811059       23.9380794471
  N        17.7114370114       27.7843743035       25.1647852296
  C        26.9098097458       16.4153389702       24.3822236098
  C        25.8431487039       16.7174672230       23.3514954105
  C        26.1870887371       16.8986382342       21.9961119059
  C        25.1929524578       17.2110943680       21.0446607363
  C        23.8452155403       17.2986897017       21.4465779241
  C        23.4975338417       17.1572011734       22.8078729829
  C        24.4926076569       16.8201773196       23.7466570864
  C        24.1010394565       16.4850154076       25.1759917356
  N        24.4782865949       17.5217983328       26.1369564541
  C        22.0624547357       17.3727346892       23.2465645917
  C        22.7578612905       17.4858662383       20.4062689677
  N        22.3078813766       18.8349208124       20.0544114430
  C        25.5760983332       17.4603364622       19.6002334463
  C        27.6285904771       16.7577987736       21.5551818861
  N        28.4683720965       17.9648303074       21.5233977284
  C        23.5259365152       27.7660437365       32.4597643901
  C        23.5863934125       26.3025294433       32.8495838495
  C        22.3982969517       25.5417112859       32.9065169319
  C        22.4518714059       24.1574956377       33.1662043642
  C        23.6935363615       23.5433929746       33.4340503513
  C        24.8825577457       24.3018799558       33.4040462007
  C        24.8194494329       25.6881615205       33.1474906359
  C        26.0808673921       26.5317170146       33.2532745546
  N        26.9689884190       26.3630145738       32.1035365615
  C        26.2226304234       23.6373828431       33.6361462115
  C        23.7394975370       22.0645443153       33.7607716041
  N        23.7847944959       21.1019935296       32.6499728186
  C        21.1788686813       23.3360564100       33.1519484109
  C        21.0532166773       26.2208504141       32.7383191438
  N        20.4614809243       26.3401169424       31.4020529117
  C        26.5748186734       33.5446178110       24.2772915954
  C        25.1647919806       33.6809710728       24.2375132010
  C        24.3780568583       32.6445175327       23.7956601832
  C        24.9441883529       31.4013321421       23.3755808504
  C        24.1391455616       30.3109072755       22.9361666791
  C        22.7016732740       30.4563079853       22.6599818930
  C        24.7349510311       29.0341986493       22.7134116043
  C        23.9773639391       27.8835986821       22.3132247493
  C        24.5639551362       26.6524037758       22.1428406447
  C        25.9592150543       26.4922320045       22.3344000430
  C        26.7385567117       27.5809397627       22.6407175287
  C        26.1715890577       28.8803482651       22.8383476967
  C        26.9830782799       30.0166032653       23.0932735018
  C        28.4484077246       29.8814588870       22.9609156284
  C        26.3844529029       31.2591309021       23.4272777613
  C        27.1642726562       32.3710678655       23.8765200725
  C        32.6305631496       20.6809092873       23.4381357791
  C        31.9230780528       19.4551548345       23.5273806471
  C        30.6574735039       19.3503811628       23.0058768082
  C        30.0148471303       20.4594386787       22.3704316011
  C        28.7061926795       20.3562889016       21.8299140599
  C        27.9497900022       19.0880660126       21.8594879478
  C        28.0732415042       21.4928812012       21.2594477294
  C        26.7461409353       21.4362382135       20.7240480122
  C        26.1459579603       22.5368085798       20.1591538847
  C        26.8464853815       23.7681544086       20.0883885890
  C        28.1262326711       23.8654475639       20.5838365076
  C        28.7921587001       22.7442317418       21.1726148584
  C        30.1125664522       22.8430904531       21.6840776279
  C        30.8622885278       24.0924809076       21.4426343069
  C        30.7242841222       21.7231600680       22.3112940228
  C        32.0470654630       21.7781276554       22.8532031269
  C        32.0943405567       25.6965995926       30.5506023709
  C        31.1546420284       25.4982047271       31.5942490012
  C        29.9003823392       26.0518700296       31.5131440184
  C        29.5050414636       26.8453541231       30.3906585839
  C        28.2197116811       27.4453896003       30.3032271013
  C        27.2665501343       27.4116918835       31.4308792775
  C        27.8644532923       28.2105411401       29.1630006280
  C        26.5552192746       28.7664026344       29.0137961226
  C        26.2143390775       29.5253979361       27.9195152656
  C        27.1689424634       29.7732955982       26.9007589433
  C        28.4312617034       29.2360141916       26.9931764106
  C        28.8240594246       28.4223957196       28.1039095464
  C        30.1256945473       27.8614381796       28.2077340497
  C        31.0605312951       28.0882347844       27.0864323876
  C        30.4756515566       27.0715845122       29.3352012645
  C        31.7635525824       26.4606565463       29.4587012007
  C        21.2510188362       22.4235399800       16.3914466706
  C        21.8715007979       21.1662313841       16.5998163462
  C        22.2343839247       20.7701117094       17.8654244795
  C        22.0084342531       21.6038657260       19.0047070015
  C        22.3935187342       21.2271810060       20.3219067147
  C        22.8424271987       19.8543577583       20.6217163698
  C        22.3084550012       22.1700626814       21.3854857174
  C        22.7618237055       21.8687040021       22.7103187219
  C        22.6525465431       22.7768079420       23.7360538847
  C        22.0450856254       24.0400812477       23.5144063010
  C        21.5750526384       24.3698962212       22.2658348636
  C        21.6989276911       23.4689476411       21.1604421312
  C        21.1951708118       23.7831629750       19.8726142248
  C        20.3391789721       24.9606735954       19.6225728482
  C        21.3972642974       22.8945116983       18.7869863548
  C        21.0282733969       23.2639598756       17.4555351012
  C        16.4955866632       25.1586416667       28.1302799689
  C        17.0273162058       24.8441814773       29.4054413239
  C        18.3337286886       25.1490259824       29.6991686961
  C        19.1897442662       25.7764330297       28.7406418621
  C        20.5597424459       26.0346176462       29.0174413052
  C        21.1028418721       25.8977885810       30.3836600207
  C        21.4298314899       26.4490088560       27.9739108528
  C        22.8412765559       26.5743409503       28.1787299746
  C        23.6840863858       26.9868724768       27.1757892557
  C        23.1545832036       27.3405838696       25.9098838840
  C        21.8007786129       27.2687763923       25.6799763802
  C        20.8825443711       26.8075018959       26.6786840529
  C        19.4728358112       26.7268753730       26.4605713395
  C        18.9184551651       27.3464856162       25.2492241875
  C        18.6437053587       26.1091599607       27.4422354382
  C        17.2777116128       25.7761601584       27.1837483704
  C        26.4119249840       18.1196950500       31.1522341400
  C        26.3738641679       17.2780403686       30.0112380585
  C        25.5194141010       17.5570804803       28.9730093703
  C        24.6470650045       18.6908669051       29.0066841153
  C        23.7472811345       18.9879303776       27.9484780547
  C        23.5380574798       18.0410972663       26.8338043079
  C        22.9225716205       20.1384856787       28.0084008918
  C        22.0667647426       20.4976094905       26.9200680009
  C        21.2582375872       21.6081802462       26.9782668861
  C        21.2582097488       22.4279870060       28.1353968697
  C        22.0773265393       22.1251130574       29.1975555197
  C        22.9509593362       20.9910052358       29.1745114536
  C        23.8013234365       20.6612958896       30.2652315379
  C        23.7802402101       21.5450236400       31.4464924991
  C        24.6621214609       19.5334577346       30.1884655140
  C        25.5794377995       19.2076574818       31.2373088748
  H        33.1825750451       26.0341166339       25.7259614214
  H        32.9606065634       25.0979475453       24.2511521802
  H        34.4286940426       26.0845390378       24.4672072969
  H        33.5328566909       29.6370055934       26.1598556881
  H        34.0070020683       27.9661262379       26.1587417494
  H        30.6395870581       31.2810016647       24.6255407156
  H        31.6445095155       30.6729398845       25.9365287346
  H        32.3884096691       31.5518059080       24.5916190331
  H        31.0499371251       31.4904521586       22.4659125948
  H        30.7504736991       30.5290612957       21.0531978950
  H        31.3328391080       28.1386423234       19.9367391118
  H        29.8006282214       28.6291406593       20.6800646466
  H        30.2699720303       26.9343927377       20.6791837312
  H        33.4359383353       25.5672124031       22.0292328726
  H        32.2514119738       26.0349541980       20.8061559441
  H        16.7723315593       26.6297889218       21.2285574340
  H        18.2935070299       25.7266384565       21.3014154308
  H        17.4844822696       26.1875164334       22.7904395549
  H        19.9591102462       27.7264366504       18.7319106367
  H        18.6420401860       26.7088437838       19.3224170028
  H        21.8231395367       30.4527222223       19.9425716471
  H        21.8193410876       28.7341856170       19.5526199114
  H        20.6764784689       29.8246024624       18.7489308265
  H        20.2495766702       32.2813592139       22.5286200149
  H        20.6948475196       31.9997491141       20.8746214727
  H        18.6716404981       30.2822587621       25.0280231968
  H        19.9835120099       31.2603499769       24.3829944692
  H        18.3064844365       31.6603176010       23.9749734430
  H        16.4465524451       27.8915351228       23.5279126445
  H        16.8284603780       29.4155481084       24.2658527628
  H        26.6169757484       16.7847706595       25.3707257504
  H        27.8615726655       16.8984615167       24.1302370516
  H        27.1020102391       15.3321330227       24.4594399689
  H        24.6433049889       15.5713374525       25.4730307664
  H        23.0263633017       16.2391561406       25.2368112903
  H        22.0159600994       17.8625523865       24.2268756911
  H        21.5030313911       16.4270361089       23.3295361749
  H        21.5181585345       18.0175024650       22.5473950738
  H        21.8510171302       16.9365937813       20.7044373604
  H        23.0567978735       17.0073007401       19.4600600732
  H        26.5725955838       17.9104519812       19.5180110562
  H        24.8776241538       18.1479584776       19.1084869343
  H        25.5888046258       16.5282261673       19.0117596061
  H        27.6836067105       16.3263993563       20.5436943562
  H        28.1578833941       16.0297648494       22.1883753742
  H        22.6415944913       27.9861033263       31.8510826547
  H        23.4990460848       28.4326110966       33.3367710894
  H        24.3986310239       28.0544259419       31.8615349203
  H        25.8260362105       27.5921325843       33.4280800033
  H        26.6436774772       26.1982348518       34.1411786310
  H        26.2294643275       22.6058918046       33.2636292232
  H        27.0207575913       24.1709988546       33.1090264152
  H        26.4792999936       23.6016195939       34.7081120879
  H        22.8665701057       21.7801368674       34.3694023113
  H        24.6021808172       21.8359147040       34.4041487376
  H        20.6881328629       23.3263939501       34.1390478663
  H        20.4520137093       23.7301970619       32.4312397028
  H        21.3678708833       22.2937692088       32.8712393819
  H        20.2968601824       25.7184464634       33.3615995161
  H        21.0896155092       27.2449197157       33.1418932717
  H        27.1927127636       34.3686867954       24.6369079088
  H        24.6994317061       34.6108558185       24.5679743301
  H        23.2996245900       32.7611743605       23.7514957402
  H        22.0911293089       29.5465895629       22.7712632817
  H        22.9070323388       27.9664952321       22.1356768428
  H        23.9492124497       25.7962117117       21.8647201843
  H        26.4135392242       25.5081713148       22.2222088103
  H        27.8134168943       27.4428949355       22.7471566928
  H        28.9227980650       28.9898012849       23.4083832504
  H        28.2453031233       32.2694369806       23.9085185326
  H        33.6403998756       20.7568527905       23.8444156543
  H        32.3855131767       18.5926963707       24.0096517073
  H        30.1293440701       18.4026072667       23.0496971039
  H        26.8926532381       19.1610084835       22.1705793896
  H        26.1951428857       20.4974270209       20.7574846140
  H        25.1286189050       22.4652290721       19.7719248112
  H        26.3622521090       24.6436622311       19.6540088762
  H        28.6331932188       24.8296000576       20.5508378289
  H        30.7859772638       24.4970212378       20.4120569728
  H        32.5789953784       22.7243230490       22.8204878983
  H        33.0843289373       25.2427611299       30.6160581325
  H        31.4257262002       24.8951123917       32.4622914348
  H        29.1711881993       25.8694357534       32.2975884838
  H        26.8245811649       28.3943277941       31.6959597295
  H        25.7991948164       28.5611462719       29.7713871885
  H        25.2047485114       29.9271267927       27.8255285168
  H        26.8969926949       30.3856919765       26.0409739086
  H        29.1495452287       29.4456391588       26.2020816710
  H        30.6224461997       27.9944622714       26.0770401412
  H        32.4947330481       26.6368802150       28.6751777136
  H        20.9737886230       22.7339073864       15.3830309204
  H        22.0721885258       20.5133088055       15.7493238997
  H        22.7022594865       19.8018927525       18.0144752635
  H        23.6339129618       19.7325251562       21.3815236368
  H        23.2150773439       20.9009500244       22.9179251691
  H        23.0248787748       22.5221245049       24.7287745445
  H        21.9615892377       24.7523773902       24.3364855715
  H        21.1262746311       25.3453088517       22.0885505237
  H        19.3793769847       24.7226477275       19.1172409912
  H        20.6032103562       24.2513846111       17.2772987932
  H        15.4630252740       24.8982474782       27.8925445553
  H        16.4042972653       24.3460687511       30.1496815089
  H        18.7398644055       24.9030026494       30.6759126589
  H        22.0986470390       25.4323430229       30.4921959469
  H        23.2671071816       26.3216849950       29.1483592914
  H        24.7575782296       27.0498539990       27.3533261775
  H        23.8219893101       27.6655940471       25.1114888224
  H        21.4353136507       27.5555322721       24.6959949483
  H        19.6121925750       27.4876918305       24.4068395608
  H        16.8608741501       26.0260699937       26.2136324326
  H        27.1040154742       17.9008080189       31.9667546654
  H        27.0324789699       16.4100449963       29.9533376144
  H        25.5178382474       16.9305749559       28.0853435736
  H        22.4792380895       17.7573539461       26.6568895966
  H        22.0790612612       19.8937986863       26.0123094770
  H        20.6235533223       21.8677643315       26.1300198112
  H        20.6099016596       23.3034874201       28.1796133828
  H        22.0519863354       22.7653392775       30.0780819375
  H        23.7431794780       22.6285161619       31.2375690068
  H        25.5905998828       19.8321744167       32.1254925631
