# Supplementary material for: High-throughput discovery of organic cages and catenanes using computational screening fused with robotic synthesis
Source: Nat Commun. 2018 Jul 20;9:2849. doi: 10.1038/s41467-018-05271-9 (PMC6054661; doi:10.1038/s41467-018-05271-9)
Supplement: Supplementary file 3 — Supplementary Data 1 [file 41467_2018_5271_MOESM3_ESM.zip › Computational_structures/B21_3p2.xyz]

102
XYZ
  C        27.2793094851       26.6468236772       18.9469658141
  N        27.7207685167       26.7806164242       20.3550359596
  C        25.9140642757       26.0143416399       18.7578422005
  C        24.7399135314       26.7903478343       18.7853308145
  C        23.4725767483       26.1515164092       18.7988998880
  C        23.3876654945       24.7466271889       18.8037968488
  C        24.5738928877       23.9687767289       18.7735538218
  C        25.8330440593       24.5975383249       18.7590895766
  C        27.1139390465       23.7917893739       18.8254881551
  C        24.4480390223       22.4731808954       18.9857389696
  N        24.3882763905       22.0465824984       20.4017951367
  C        22.0524873787       24.0406836348       18.9206452051
  C        22.2443381843       27.0107860907       19.0283487224
  N        21.9272803239       27.2900323010       20.4472443246
  C        24.7991879046       28.3012277857       18.8797897840
  C        24.5800178390       22.4691419268       31.0137008812
  N        24.4777181132       22.0464666695       29.5989019704
  C        24.7180004035       23.9634987868       31.2285159033
  C        23.5322751177       24.7426688916       31.2442431195
  C        23.6185724122       26.1470500897       31.2540065741
  C        24.8862649034       26.7852315205       31.2326226289
  C        26.0596997429       26.0083574866       31.2134693021
  C        25.9771544313       24.5912481739       31.2030571048
  C        27.2550382996       23.7858134939       31.0863978390
  C        27.4196308035       26.6408178938       30.9845004036
  N        27.8176592288       26.7777189433       29.5646960729
  C        24.9404082722       28.2969640076       31.1536296139
  C        22.3854375692       27.0076792510       31.0622454037
  N        22.0270749178       27.2877806349       29.6527114420
  C        22.1938970004       24.0378912548       31.1686672555
  C        26.1257838301       27.0020793770       26.2990133165
  C        27.1198058268       26.9132492299       27.2547891279
  C        26.8875764229       26.8164754463       28.6782810830
  S        28.7312638152       26.8378982865       26.5457233700
  C        28.0481534230       26.9066396917       24.9621694650
  S        28.7033702042       26.8390060546       23.3665304568
  C        27.0799764241       26.9141927571       22.6852675481
  C        26.8155830565       26.8177137741       21.2670835725
  C        26.1035865214       27.0029916875       23.6596193643
  C        26.6402150590       26.9972405467       24.9748248490
  C        22.6454699889       25.7611122218       23.7218283927
  C        22.1933213516       26.6462848673       22.7617204484
  C        22.3909854181       26.4880229688       21.3387496071
  S        21.4068685674       28.0576436140       23.4646188656
  C        21.7137759726       27.4509591523       25.0509988585
  S        21.4337774568       28.0560806462       26.6430097429
  C        22.2300976116       26.6431284395       27.3308396384
  C        22.4633309943       26.4848186141       28.7484533729
  C        22.6650032744       25.7586610712       26.3620961498
  C        22.3817155269       26.2080500186       25.0444945289
  C        25.4776299483       23.3706886998       26.3092693739
  C        24.9101223077       22.5660129242       27.2786967863
  C        24.9627331596       22.8265552331       28.6997126249
  S        24.0177489987       21.2108467530       26.5921719128
  C        24.3998010345       21.7541154675       24.9995408337
  S        23.9908218567       21.2099055818       23.4138122860
  C        24.8711789445       22.5650319620       22.7113552807
  C        24.8947121391       22.8262093766       21.2895518609
  C        25.4541461543       23.3704741174       23.6709045231
  C        25.1928792698       22.9211309915       24.9926458195
  H        28.0555605512       26.0653508463       18.4336006126
  H        27.3353323096       27.6474259761       18.4921191085
  H        26.9356483354       22.7311003753       19.0243579157
  H        27.7748111271       24.1603510296       19.6223085223
  H        23.5408216153       22.0832319893       18.5068557814
  H        25.2722185577       21.9189241657       18.5115382623
  H        21.2283533882       24.7283443655       19.1311951899
  H        22.0655354340       23.2987867521       19.7311974257
  H        22.3503787850       27.9868138762       18.5376438578
  H        21.3436012047       26.5695432363       18.5752414710
  H        25.8111712460       28.6732532781       19.0644933845
  H        24.1672350361       28.6735542729       19.6981213869
  H        23.6866434753       22.0803941442       31.5186627402
  H        25.4164621040       21.9104207554       31.4605837186
  H        27.0690220074       22.7251158143       30.8945309514
  H        27.8842394278       24.1550790139       30.2645811752
  H        27.4906648708       27.6401370241       31.4400758243
  H        28.2106956775       26.0572148771       31.4723259119
  H        25.9479425975       28.6735294606       30.9546242042
  H        24.2921924172       28.6771345499       30.3516791311
  H        21.4977903346       26.5671390970       31.5411477204
  H        22.5061775466       27.9834237385       31.5497514079
  H        21.3624357381       24.7271925412       30.9957563961
  H        22.1768723127       23.3042919843       30.3505748192
  H        25.0669931382       27.0470507209       26.5513079483
  H        25.8141370947       26.7475492855       28.9324880279
  H        25.7359912042       26.7473626701       21.0413885857
  H        25.0405323636       27.0489244547       23.4260770604
  H        23.1634561205       24.8354988961       23.4733671784
  H        23.0142489431       25.6102247396       21.0890335983
  H        23.0908507357       25.6053435716       28.9807333242
  H        23.1874347468       24.8329800943       26.6007640433
  H        26.0568142042       24.2622000983       26.5470175142
  H        25.4422645933       23.7928610255       28.9392296103
  H        25.3681214285       23.7930800290       21.0400717414
  H        26.0277420157       24.2627795681       23.4227149181
  H        27.6777264064       23.8581194017       17.8819258941
  H        21.8019598876       23.5018066300       17.9937101677
  H        24.4396320908       28.7750699064       17.9531543148
  H        27.8552988775       23.8519748024       32.0071381709
  H        24.5974993268       28.7588266152       32.0924407691
  H        21.9774908451       23.4893147493       32.0984327584
