# Supplementary material for: High-throughput discovery of organic cages and catenanes using computational screening fused with robotic synthesis
Source: Nat Commun. 2018 Jul 20;9:2849. doi: 10.1038/s41467-018-05271-9 (PMC6054661; doi:10.1038/s41467-018-05271-9)
Supplement: Supplementary file 3 — Supplementary Data 1 [file 41467_2018_5271_MOESM3_ESM.zip › Computational_structures/A26_4p4.xyz]

384
XYZ
  C        38.3546601143       26.7251455544       17.0828473909
  C        38.5464084694       25.3411239801       17.2035605972
  C        37.9007083443       24.4859891344       16.3079785148
  C        37.0775587225       24.9937359718       15.2903728637
  C        36.8991754340       26.3753032938       15.1913252615
  C        37.5352983403       27.2516285723       16.0831432970
  C        37.2699637638       28.7406220738       16.0058243572
  N        35.9829423663       29.0449750699       16.6202124900
  C        36.3586780646       24.0505388559       14.3442838012
  N        35.3504951947       23.2782925018       15.0636085572
  C        39.4052108870       24.7873778291       18.3255982952
  N        38.7883828317       25.0820708416       19.6161470366
  C        11.8929370141       26.2478922292       16.4148802816
  C        11.4088052755       25.2253059578       17.2327891405
  C        11.7158945922       23.8937353168       16.9127707188
  C        12.4830808451       23.5852611229       15.7880190545
  C        12.9589723945       24.6289486659       14.9798342625
  C        12.6675211101       25.9603493052       15.2803961082
  C        13.2116717596       27.0815298926       14.4158922067
  N        14.2558145948       27.8093854133       15.1319301623
  C        12.8175300856       22.1435418452       15.4574572992
  N        14.2305073152       21.8710752139       15.7059289734
  C        10.5863031220       25.5460407152       18.4660798667
  N        11.3214069449       25.1910425389       19.6751159639
  C        25.8267094784       38.2386664419       33.1500969893
  C        24.4690145936       38.4292209963       32.8511091261
  C        23.5064552711       37.7918232640       33.6365834179
  C        23.8785976900       36.9804937572       34.7196437731
  C        25.2354523301       36.8040392795       34.9977443195
  C        26.2195900858       37.4342553762       34.2209231458
  C        27.6897090258       37.2262420873       34.5290685076
  N        28.0670882988       35.8349156799       34.2994816877
  C        22.8241809849       36.2940104467       35.5669551753
  N        22.1456244909       35.2447002589       34.8098587824
  C        24.0546057214       39.2937511299       31.6760498142
  N        24.4004239253       38.6453810635       30.4127582603
  C        26.7784896465       12.0693841918       33.4007254428
  C        25.8327780721       11.4871479673       32.5552439633
  C        24.4690203591       11.6358197279       32.8526195851
  C        24.0534571236       12.3482198485       33.9786811733
  C        25.0214935605       12.9282414577       34.8136146017
  C        26.3831964017       12.7900380062       34.5384834200
  C        27.4227223487       13.4390763698       35.4325566467
  N        28.1182743395       14.5036680873       34.7159366902
  C        22.5773908567       12.5334220880       34.2757586489
  N        22.1944410361       13.9272767314       34.0701653860
  C        26.2677168489       10.7358297727       31.3119654335
  N        25.8767716902       11.4678675185       30.1101775132
  C        16.4691144903       29.1304953134       16.4930342124
  C        17.5838447117       29.7021580841       17.0919266928
  C        18.8743691185       29.5342643016       16.5462609404
  C        19.0007258216       28.7773867773       15.3670220925
  C        17.8823839761       28.2090768337       14.7614699012
  C        16.6011986366       28.3707543460       15.3154835920
  C        15.4486266928       27.7312402142       14.6710457640
  C        20.0586971073       30.1253007495       17.2038468445
  C        21.2738500991       29.4195231718       17.2777940229
  C        22.3846208732       29.9613911119       17.9181289197
  C        22.3364476810       31.2390235997       18.5072458862
  C        21.1245418288       31.9499050613       18.4215137546
  C        20.0101067037       31.4043369099       17.7895701189
  C        23.5181336397       31.8050443991       19.1998423652
  C        24.8181868692       31.5349037171       18.7400838387
  C        25.9431072127       32.0817726401       19.3746945032
  C        25.7601827224       32.9050188100       20.4950046243
  C        24.4753672633       33.1719226199       20.9979850392
  C        23.3667943447       32.6230506931       20.3319404813
  C        24.3030339529       33.9688719224       22.2352203710
  C        23.3033499043       33.6456842868       23.1717488019
  C        23.1612186715       34.3664907438       24.3541825747
  C        24.0147782370       35.4429722121       24.6597977561
  C        25.0095130682       35.7721981551       23.7195942064
  C        25.1486825810       35.0537068725       22.5348348844
  C        23.8730871354       36.1883063463       25.9297178161
  C        25.0064828432       36.6339517546       26.6438213531
  C        24.8798013562       37.3102052849       27.8508091834
  C        23.6067768455       37.5758405065       28.3892346041
  C        23.4272337415       38.2700268654       29.6690035740
  C        22.4744759821       37.1452774660       27.6774347741
  C        22.6033976189       36.4604983253       26.4717147034
  C        27.3058667001       31.7688812764       18.8844709489
  C        28.2463085174       32.7846849167       18.6423378312
  C        29.5216630925       32.4800252439       18.1693103422
  C        29.9138128118       31.1471168276       17.9520569678
  C        28.9771054662       30.1305361943       18.2120631312
  C        27.6929141105       30.4373057751       18.6552016870
  C        31.2670834863       30.8135663412       17.4577661803
  C        31.8389469939       31.5151713576       16.3819571288
  C        33.0971128167       31.1671401292       15.8944007507
  C        33.8371652062       30.1318874927       16.4894138640
  C        35.1664517751       29.7875522815       15.9710679973
  C        33.2752443428       29.4371116485       17.5768452280
  C        32.0094028862       29.7666708591       18.0430133667
  C        16.0896302436       19.7829910752       18.0761930757
  C        17.3788582713       19.4398275459       18.4751599981
  C        18.5021312545       19.9652832506       17.8102271712
  C        18.2823838336       20.8442656156       16.7284239283
  C        16.9976322002       21.1935765221       16.3345671323
  C        15.8778572270       20.6686497432       17.0067581395
  C        14.5066316189       21.0268217231       16.6290881247
  C        19.8730367161       19.6212339353       18.2418434358
  C        20.9095278144       19.4302320819       17.3088273908
  C        22.2010745970       19.1152153525       17.7227181181
  C        22.5169544253       18.9858894058       19.0879916226
  C        21.4808433348       19.1784818375       20.0204833196
  C        20.1882656118       19.4856387097       19.6070873673
  C        23.8924168838       18.6666114500       19.5317113747
  C        24.1130357066       17.8515519512       20.6537293951
  C        25.4106202448       17.5514286911       21.0969935329
  C        26.5018136272       18.0834548344       20.3937027279
  C        26.3150874979       18.9096758800       19.2734756231
  C        25.0052740557       19.1873489776       18.8512028877
  C        27.4751899336       19.5169488731       18.5817645205
  C        27.5051629463       19.6547697407       17.1820850837
  C        28.5863432501       20.2526816600       16.5398531376
  C        29.6879714557       20.7419692646       17.2680606540
  C        29.6613711949       20.5924738014       18.6676496208
  C        28.5804701485       19.9944264038       19.3091017662
  C        30.8280596308       21.4018876924       16.5965559742
  C        32.1436102494       21.2545714490       17.0881560611
  C        33.2180170597       21.8895733428       16.4797472635
  C        33.0188620221       22.7039180363       15.3488337228
  C        34.1307350249       23.4017190566       14.6915289913
  C        31.7132140090       22.8510437949       14.8506773520
  C        30.6370570197       22.2115434560       15.4615512850
  C        25.6191964419       16.6950405080       22.2868944076
  C        26.6356449623       15.7233507858       22.3239185688
  C        26.8265850490       14.9274757524       23.4508354052
  C        26.0125354681       15.0703496639       24.5906485289
  C        24.9985135274       16.0459896211       24.5526893310
  C        24.8060761186       16.8390548564       23.4256951854
  C        26.2125823014       14.2340848995       25.7930554392
  C        27.5025465261       13.8633115068       26.2148825452
  C        27.6839170583       13.0958924878       27.3629182420
  C        26.5856272468       12.6716086772       28.1306341527
  C        26.8187421104       11.8886288668       29.3498617957
  C        25.2920836345       13.0310891077       27.7080546626
  C        25.1127782856       13.7964977839       26.5633775933
  C        30.2165256416       34.0888900443       31.8969475572
  C        30.6411967570       32.8209128197       31.5078688521
  C        30.2075971797       31.6723359707       32.1951300919
  C        29.3381517208       31.8465080877       33.2932840186
  C        28.9086960565       33.1095910909       33.6788554230
  C        29.3404820347       34.2543666845       32.9826834006
  C        28.8953635413       35.6025485345       33.3500787717
  C        30.6351205533       30.3241784828       31.7638446543
  C        30.7687811888       30.0145925259       30.3970218475
  C        31.1591746319       28.7454126452       29.9805603119
  C        31.4403729766       27.7270532336       30.9105417803
  C        31.3087161374       28.0364884572       32.2771809408
  C        30.9117049630       29.3049755692       32.6946417364
  C        31.8498059825       26.3782423258       30.4555145951
  C        31.4028983731       25.2237397226       31.1192729383
  C        31.7359939223       23.9408801140       30.6546441028
  C        32.5408584847       23.8247421433       29.5101522519
  C        33.0071299615       24.9588861240       28.8272044292
  C        32.6551964762       26.2267806587       29.3151651327
  C        33.8460182676       24.8214351368       27.6145739676
  C        34.9036862254       25.7103466242       27.3496351295
  C        35.6725559148       25.5922920246       26.1948491153
  C        35.4196978315       24.5767443691       25.2534504975
  C        34.3670974212       23.6824292126       25.5235819109
  C        33.5975536481       23.8022005515       26.6767922194
  C        36.2137150249       24.4587715137       24.0126203184
  C        36.6458572444       25.6063831940       23.3136312943
  C        37.3562717525       25.5011855725       22.1247859470
  C        37.6677481095       24.2372748407       21.5882424170
  C        38.3745018321       24.0880939414       20.3105156117
  C        37.2535644549       23.0910313384       22.2876130208
  C        36.5397992046       23.1982304900       23.4783323452
  C        31.2255692168       22.7288797436       31.3354120142
  C        31.1412974494       22.6496192653       32.7372886706
  C        30.6476153470       21.5090924764       33.3667949259
  C        30.2117060592       20.3943482731       32.6243085918
  C        30.2983563687       20.4758768984       31.2213395467
  C        30.7944640678       21.6141486404       30.5926578464
  C        29.6678572674       19.1860973663       33.2824479013
  C        28.9089054689       19.2820712382       34.4636623174
  C        28.3729602611       18.1458727088       35.0649201398
  C        28.5729122765       16.8711032172       34.5091640533
  C        27.9705794821       15.6988618882       35.1535550116
  C        29.3386559417       16.7658026207       33.3327126315
  C        29.8735996354       17.8998019149       32.7355317260
  C        19.9621319896       15.7119453977       31.7721271575
  C        19.5388728671       16.9869525657       31.4047679142
  C        20.0533740223       18.1312509023       32.0419451547
  C        21.0054137876       17.9423878287       33.0677436816
  C        21.4292380284       16.6716449032       33.4347864108
  C        20.9132314702       15.5316180701       32.7904255183
  C        21.3503618824       14.1746664094       33.1390567111
  C        19.6212265122       19.4859548620       31.6376444972
  C        18.3042730230       19.7372358225       31.2073420662
  C        17.9060131400       21.0095647853       30.8046011008
  C        18.8065027233       22.0905345794       30.8166770022
  C        20.1205261897       21.8427721102       31.2548044345
  C        20.5186254595       20.5705883572       31.6554441438
  C        18.3980358164       23.4438586474       30.3750160421
  C        18.8501345027       24.5827636162       31.0597743792
  C        18.4906882283       25.8764480498       30.6481552971
  C        17.6478036517       26.0171615639       29.5340038440
  C        17.1781036209       24.8979716530       28.8300353676
  C        17.5596573920       23.6171893352       29.2617374520
  C        16.3361798769       25.0713776725       27.6247609095
  C        15.3013569572       26.0235499391       27.5860866738
  C        14.5226598676       26.1919967097       26.4438632152
  C        14.7485809246       25.4198133432       25.2880051561
  C        15.7859285047       24.4689374079       25.3301177031
  C        16.5604040842       24.2964834960       26.4731660038
  C        13.9327417570       25.5985244108       24.0686636107
  C        13.4599053569       26.8679120359       23.6887318928
  C        12.7088730483       27.0314962948       22.5273127336
  C        12.4045107769       25.9346577678       21.7043229299
  C        11.6328313166       26.1421728420       20.4746857148
  C        12.8667655169       24.6604255946       22.0835525073
  C        13.6135996612       24.4987155311       23.2424737128
  C        19.0147711853       27.0682988161       31.3520063142
  C        20.3210062003       27.0807187516       31.8748690861
  C        20.8302102725       28.2049485615       32.5178343518
  C        20.0586939273       29.3731992916       32.6582391334
  C        18.7512790692       29.3611901353       32.1372251420
  C        18.2390250550       28.2321170184       31.5037053949
  C        20.6131782305       30.5729679652       33.3198366105
  C        20.3498226939       31.8656793819       32.8182503902
  C        20.8894921594       32.9954565916       33.4198374322
  C        21.7085574645       32.8756889361       34.5579944856
  C        22.3033914615       34.0411404730       35.2202822433
  C        21.9662296199       31.5918386607       35.0673393387
  C        21.4325834533       30.4595020938       34.4576956835
  H        38.8360365619       27.3954279563       17.7981775140
  H        38.0235155139       23.4047751918       16.4044738104
  H        36.2432043530       26.7796361822       14.4157607712
  H        38.0479927063       29.2705261184       16.5797918394
  H        37.3291109878       29.0935325390       14.9556544095
  H        37.0854620521       23.3339608614       13.9253658357
  H        35.9288882654       24.6249397414       13.4993339291
  H        39.5663730424       23.7019770640       18.1706278036
  H        40.3917386400       25.2801665186       18.3068559954
  H        11.6747269894       27.2893892246       16.6622866085
  H        11.3516184538       23.0918078110       17.5588910972
  H        13.5717146139       24.3913979182       14.1070631652
  H        12.4021748707       27.7957714722       14.1913561395
  H        13.5714749849       26.6652698753       13.4539094656
  H        12.6296188412       21.9642739795       14.3856433760
  H        12.1525219308       21.4691582122       16.0327643164
  H         9.6615929826       24.9446930806       18.4518992525
  H        10.2923553258       26.6144785243       18.4481831739
  H        26.5835854696       38.7246045974       32.5300999201
  H        22.4463200807       37.9221916309       33.4071427320
  H        25.5408461466       36.1640371774       35.8286503781
  H        27.8740037985       37.4483379138       35.5936419251
  H        28.2962371964       37.9327643208       33.9282942449
  H        22.0607852058       37.0331886078       35.8625075351
  H        23.2923481464       35.9064322356       36.4935762853
  H        24.6008264459       40.2506933316       31.7180612743
  H        22.9723163976       39.5198447480       31.7490237732
  H        27.8424282511       11.9769984332       33.1709918385
  H        23.7259393547       11.1958701629       32.1835305339
  H        24.6993309045       13.5038383402       35.6844227485
  H        28.1758035923       12.6859827822       35.7198241626
  H        26.9383796108       13.8012428963       36.3611521762
  H        22.3850174873       12.2882981428       35.3337079850
  H        21.9823891264       11.8352382481       33.6539320252
  H        27.3588951227       10.5473272119       31.3547832153
  H        25.7599589361        9.7569343956       31.2828344703
  H        15.4766814776       29.2432946810       16.9301531398
  H        17.4679234226       30.2626107217       18.0209478271
  H        19.9836591495       28.6558491445       14.9097625702
  H        17.9993680140       27.6306086619       13.8420771012
  H        15.6766751936       27.1553077899       13.7502681574
  H        21.3326880496       28.4109504138       16.8660242667
  H        23.2954678770       29.3666681823       17.9979434793
  H        21.0642139233       32.9597285997       18.8299119903
  H        19.0943529368       31.9929589130       17.7162362440
  H        24.9603364256       30.9307300725       17.8431898533
  H        26.6365660811       33.2834314577       21.0228006484
  H        22.3649601590       32.8266610162       20.7115333773
  H        22.6570541788       32.7855765667       22.9913164148
  H        22.4043535739       34.0604529831       25.0778426928
  H        25.6632379922       36.6252597596       23.9076563649
  H        25.9106205325       35.3552372484       21.8144942042
  H        26.0013246497       36.4107166027       26.2550394439
  H        25.7591794117       37.6329102506       28.4085919514
  H        22.3727963098       38.4471013109       29.9664091221
  H        21.4795838038       37.3532121988       28.0779114368
  H        21.7096554292       36.1523390529       25.9275670270
  H        27.9629357835       33.8255475693       18.8077468441
  H        30.2368089666       33.2839387909       17.9867456751
  H        29.2552988388       29.0897116825       18.0390126493
  H        26.9801601825       29.6340385364       18.8493988899
  H        31.2718071823       32.3142761118       15.9022241275
  H        33.5163250991       31.7057660008       15.0414172336
  H        35.4267006930       30.2153982496       14.9801416069
  H        33.8557567609       28.6381003802       18.0388592821
  H        31.5862885445       29.2233925973       18.8895783641
  H        15.2294640406       19.3582850625       18.5987967743
  H        17.5213004753       18.7348256425       19.2952226695
  H        19.1398831544       21.2833101526       16.2161492021
  H        16.8311062362       21.8901054346       15.5125910288
  H        13.7061902176       20.5190097912       17.2059750728
  H        20.6887543138       19.4926542619       16.2422211627
  H        22.9734573648       18.9339874162       16.9739024685
  H        21.7023875961       19.1252423795       21.0872497418
  H        19.4156689417       19.6675803437       20.3554951737
  H        23.2605235604       17.4006012527       21.1630747221
  H        27.5147203661       17.8604320451       20.7315514202
  H        24.8492336580       19.8748507183       18.0190221413
  H        26.6801764040       19.2591612446       16.5875252448
  H        28.5929785168       20.3132289014       15.4505961718
  H        30.4800761599       20.9941521566       19.2660549987
  H        28.5709058085       19.9356194007       20.3984094291
  H        32.3218956528       20.6095676020       17.9498346780
  H        34.2319356168       21.7695567799       16.8621861168
  H        33.8479423191       24.0564245839       13.8412770201
  H        31.5405228948       23.4884564581       13.9803712596
  H        29.6287535121       22.3683643673       15.0761724819
  H        27.2599059586       15.5666844797       21.4428084220
  H        27.5968580306       14.1549669214       23.4355192457
  H        24.3779052746       16.2098856029       25.4346196865
  H        24.0359242370       17.6117566030       23.4382673851
  H        28.3721442948       14.2095949645       25.6547265070
  H        28.6944887137       12.8323422007       27.6837005888
  H        27.8840692844       11.6858576947       29.5857231106
  H        24.4393766530       12.6955478042       28.2988936044
  H        24.1016979726       14.0473791426       26.2391937737
  H        30.5693205172       34.9688012249       31.3540963077
  H        31.3369625165       32.7175832397       30.6742294803
  H        28.9692470614       30.9678576061       33.8247984755
  H        28.2198865907       33.2380078708       34.5140528351
  H        29.3208117881       36.4262517684       32.7401846526
  H        30.5198149960       30.7691558972       29.6496449215
  H        31.2080470077       28.5261390875       28.9131497605
  H        31.5519229140       27.2793858827       33.0242876177
  H        30.8498533817       29.5220394440       33.7620826423
  H        30.7277233046       25.3230170468       31.9702341852
  H        32.8462532923       22.8336918456       29.1724915331
  H        33.0064631798       27.1149322626       28.7888188461
  H        35.1460188639       26.4871632931       28.0764313840
  H        36.5053801483       26.2783145582       26.0335065345
  H        34.1208243052       22.9092239974       24.7945078238
  H        32.7605153554       23.1206719838       26.8350467799
  H        36.3817142350       26.5938581054       23.6951706231
  H        37.6648546387       26.3902880702       21.5744353672
  H        38.5153835422       23.0429049903       19.9648023743
  H        37.4977962393       22.1034161397       21.8895077613
  H        36.2465574331       22.2949389496       24.0148605273
  H        31.5005990596       23.4829509179       33.3431921864
  H        30.6323211695       21.4674109763       34.4568645570
  H        29.9310562253       19.6491986371       30.6118501762
  H        30.8097203781       21.6590565193       29.5027509257
  H        28.7076441097       20.2633677386       34.8952876068
  H        27.7727296397       18.2464410808       35.9722238532
  H        27.3608213620       15.9127974905       36.0556765151
  H        29.5012705262       15.7763451486       32.9046220031
  H        30.4831683296       17.7932789393       31.8369879209
  H        19.5606863720       14.8382401374       31.2533364668
  H        18.8248668218       17.1010163622       30.5881531781
  H        21.3996270095       18.8111669485       33.5969551504
  H        22.1634157445       16.5324546811       34.2287620811
  H        20.9046672563       13.3603289608       32.5309488708
  H        17.5712480400       18.9294546690       31.2218574927
  H        16.8700539103       21.1784030635       30.5065372978
  H        20.8510613130       22.6528940609       31.2414739247
  H        21.5567416925       20.4040911670       31.9460292018
  H        19.4602191401       24.4570065990       31.9549509178
  H        17.4081133243       27.0152264610       29.1653073376
  H        17.2066523683       22.7417461805       28.7148601655
  H        15.0848541008       26.6147196007       28.4773503678
  H        13.7015231049       26.9100620736       26.4581495041
  H        16.0140488434       23.8839904591       24.4381277570
  H        17.3812184142       23.5778036954       26.4631907286
  H        13.7146321645       27.7400027979       24.2922452577
  H        12.3648575501       28.0280344779       22.2408182770
  H        11.3369640820       27.1916184279       20.2682622139
  H        12.6225540422       23.8086518737       21.4483989822
  H        13.9425209108       23.4998839124       23.5327537651
  H        20.9616380628       26.2086199376       31.7375707375
  H        21.8602859971       28.1966092840       32.8770825990
  H        18.1168761950       30.2398206834       32.2636274588
  H        17.2091677875       28.2420173649       31.1438383889
  H        19.7394201625       31.9735798129       31.9202275541
  H        20.7006936527       33.9907627623       33.0167696377
  H        22.9164872352       33.8135884422       36.1168782604
  H        22.5917889808       31.4843572431       35.9564831040
  H        21.6295134279       29.4736077440       34.8810828030
