# Supplementary material for: High-throughput discovery of organic cages and catenanes using computational screening fused with robotic synthesis
Source: Nat Commun. 2018 Jul 20;9:2849. doi: 10.1038/s41467-018-05271-9 (PMC6054661; doi:10.1038/s41467-018-05271-9)
Supplement: Supplementary file 3 — Supplementary Data 1 [file 41467_2018_5271_MOESM3_ESM.zip › Computational_structures/C17_6p4.xyz]

300
XYZ
  C        32.1196747168       33.2217795472       18.8455306465
  N        30.7136730379       32.8211289809       18.8358231597
  C        32.9959127989       32.2199146603       19.5814429453
  C        33.4366059531       31.0612039959       18.9086152755
  C        34.2864983896       30.1514113449       19.5720735037
  C        34.6498548681       30.3684131781       20.9190828948
  C        34.2183887619       31.5383546522       21.5790946861
  C        33.3701426080       32.4557614986       20.9202440294
  C        32.8829517004       33.6937313373       21.6523725571
  C        33.7936235020       34.9173770354       21.4538721871
  C        34.6816967139       31.8264088115       22.9975039247
  N        33.8518517347       31.4154366814       24.1304769252
  C        35.5079969783       29.3491790078       21.6494871636
  C        37.0194955985       29.6079402678       21.5196632087
  C        34.8117407816       28.9350056671       18.8296231944
  N        34.0306385374       27.6975301686       18.8385486220
  C        33.0014752656       30.8017199506       17.4763825779
  C        33.9472307451       31.4163591522       16.4285495354
  C        15.5532306237       29.6111812407       16.8237777368
  N        16.4012002882       28.4180580899       16.8468919521
  C        15.9021025431       30.8039101212       17.6984843285
  C        15.3747223472       30.9031699511       19.0033932713
  C        15.6501550646       32.0482390940       19.7815996370
  C        16.4834660950       33.0692594316       19.2777173161
  C        17.0036997465       32.9639061600       17.9685193261
  C        16.7416753633       31.8189212851       17.1882622526
  C        17.3534604742       31.6829951867       15.8038849621
  C        16.4848160926       32.2809814101       14.6826070006
  C        17.8372107691       34.0992161104       17.3978993061
  N        19.2829097059       34.1185083078       17.6220867550
  C        16.8166502001       34.2872159458       20.1220613041
  C        15.7991899418       35.4314976158       19.9737593359
  C        15.0238209388       32.1932958287       21.1630209522
  N        15.7935347329       31.5059405158       22.1996765191
  C        14.5121297244       29.7865424945       19.5654772538
  C        13.0109317131       29.9637138727       19.2770640991
  C        22.5938639335       17.2884361754       18.4880613704
  N        22.1454768965       18.6572471160       18.7398996441
  C        23.7718569000       16.9100356501       19.3736362822
  C        25.0873858082       16.9820011061       18.8713747220
  C        26.1698948803       16.6110107614       19.7001089346
  C        25.9436535199       16.2132006213       21.0332441661
  C        24.6217455000       16.1201651564       21.5184165559
  C        23.5353751855       16.4956985330       20.7021470105
  C        22.1191751966       16.4490667962       21.2460819385
  C        21.4239564049       15.0968052133       21.0101617528
  C        24.3826595191       15.6176502975       22.9304866606
  N        24.3957336579       16.5747288522       24.0393077409
  C        27.1117422944       15.8796458855       21.9447937180
  C        27.5356640273       14.4019386407       21.8777449404
  C        27.5895219147       16.6758186333       19.1694555161
  N        28.3150863043       17.9454918186       19.2590642555
  C        25.3521410362       17.4503599592       17.4508351860
  C        25.3230476024       16.3128509861       16.4160689764
  C        23.8273979347       24.2845247846       34.1900947033
  N        23.8679982510       23.4389258590       32.9969310555
  C        23.8835524007       25.7955441818       34.0450315004
  C        22.6878348529       26.5234627287       33.8577718884
  C        22.7326738310       27.9320129052       33.7964073582
  C        23.9666017408       28.6117133290       33.8674125944
  C        25.1578478762       27.8764636893       34.0480295200
  C        25.1224500089       26.4671216108       34.1150074025
  C        26.4106680696       25.6798378215       34.2809036432
  C        26.7962731509       25.4384863335       35.7514262477
  C        26.4767659291       28.6163555088       34.1858491237
  N        27.2595895764       28.9203816636       32.9858197429
  C        24.0059921922       30.1262802160       33.7706017380
  C        23.8818832215       30.8230140050       35.1381061048
  C        21.4415676843       28.7301453558       33.6698773799
  N        21.1938926945       29.1549113849       32.2940654883
  C        21.3668878540       25.7820763435       33.7431151001
  C        20.6490618907       25.5955720155       35.0903993370
  C        27.5880843039       34.5628358742       19.6199803832
  C        26.2039005649       34.4688071337       19.5186560274
  C        25.5972893859       33.3011340513       19.0210892184
  C        26.4289623104       32.2174095988       18.6655233586
  C        27.8122136537       32.3134896562       18.7586697602
  C        28.4143935136       33.4985343244       19.2229626818
  C        29.8673234582       33.6893621250       19.2509810691
  C        24.1321342181       33.2405247717       18.8379627491
  C        23.4256369428       34.3679399131       18.3696801462
  C        22.0558165864       34.3129752163       18.1705975595
  C        21.3116500887       33.1464432479       18.4353898954
  C        19.8564774683       33.1339187202       18.2106211836
  C        22.0257075158       32.0273774462       18.9106273976
 Cl        21.2007648579       30.5293224064       19.2738581180
  C        23.4085063849       32.0672856433       19.1026184361
  C        32.5233955288       25.2695292765       18.7846072871
  C        31.7753820183       24.1041747859       18.8366142016
  C        30.6200795483       24.0113315724       19.6427563633
  C        30.2345626188       25.1436678257       20.3827675510
  C        30.9848571178       26.3174261847       20.3275519489
  C        32.1422299358       26.3963089631       19.5362320362
  C        32.9388091995       27.6299636342       19.5062519326
  C        29.8595000008       22.7462793867       19.6934954391
  C        30.5287683250       21.5072543644       19.6109458378
  C        29.8196999132       20.3182014251       19.6072416247
  C        28.4137919836       20.2912984751       19.6924187089
  C        27.7003575337       19.0066826926       19.6347355624
  C        27.7554742079       21.5314876430       19.8053205744
 Cl        26.0099554756       21.6091728370       19.9047708786
  C        28.4595049921       22.7372169833       19.8006102741
  C        32.2915490574       30.6432345950       26.3951905647
  C        31.4713462848       30.2907939629       27.4554679010
  C        30.2134904478       29.6867107084       27.2396723627
  C        29.8217944598       29.4338680492       25.9123515519
  C        30.6466683759       29.7883500009       24.8444009381
  C        31.8886803245       30.4058342591       25.0679985244
  C        32.7387417911       30.8097671690       23.9377967423
  C        29.3511739429       29.3498660208       28.3917383340
  C        29.3317409607       30.1767162562       29.5345842018
  C        28.5565970796       29.8508848166       30.6355006268
  C        27.7548444217       28.6928009917       30.6628556602
  C        26.9611619234       28.3786444929       31.8632960695
  C        27.7662952505       27.8844619036       29.5100737643
 Cl        26.8407495093       26.3974155655       29.4588827786
  C        28.5472822648       28.1983768978       28.3963170479
  C        21.5136501819       21.5763565186       16.6188361608
  C        20.9262153887       22.8375976650       16.6191869962
  C        20.4182359371       23.3949994988       17.8073206311
  C        20.5715073993       22.6610825663       19.0038989267
  C        21.1549583093       21.4004558931       19.0043300901
  C        21.6119563231       20.8265327404       17.8028023165
  C        22.1153982513       19.4512779108       17.7345431353
  C        19.6881336833       24.6795683822       17.7836200287
  C        18.8627296066       25.0091112276       16.6875704754
  C        18.1278388383       26.1829037798       16.6797145056
  C        18.1674212542       27.0933287741       17.7542140353
  C        17.3359243128       28.3079874747       17.7179142505
  C        19.0062755077       26.7631616833       18.8368731989
 Cl        19.1163140838       27.8136153466       20.2325650942
  C        19.7534467473       25.5842069316       18.8557008671
  C        20.4402050879       30.0629825247       29.6254937057
  C        19.9654785607       30.4959254769       28.3948406982
  C        18.7392594789       30.0235755930       27.8820167367
  C        18.0247493701       29.0702782124       28.6287017799
  C        18.4925990334       28.6474915990       29.8697607554
  C        19.6950206547       29.1496500213       30.3944596289
  C        20.1078027861       28.7555070194       31.7452414280
  C        18.1747228753       30.5629566074       26.6287484029
  C        17.5275980126       29.7367291636       25.6883332440
  C        16.9353348153       30.2822189510       24.5591300874
  C        16.9446869485       31.6698484872       24.3145772182
  C        16.2239710498       32.2297521969       23.1664082777
  C        17.6196933160       32.4812689285       25.2483549850
 Cl        17.7190881789       34.2154368475       25.0268328539
  C        18.2286377912       31.9436353654       26.3802628738
  C        24.3286967839       23.6518366670       29.3692948927
  C        24.4086145052       22.8427538790       28.2358233132
  C        24.2172498670       21.4516911711       28.3265114272
  C        23.9320015345       20.9088735669       29.5992223246
  C        23.8677849872       21.7094619976       30.7285755003
  C        24.0724896177       23.0987626895       30.6351966752
  C        24.0274377621       23.9517385463       31.8331441507
  C        24.3041067618       20.5641652756       27.1480653833
  C        24.7197102872       19.2229172025       27.2898999576
  C        24.7463179896       18.3668208906       26.2027878919
  C        24.3844629124       18.7939122219       24.9104043976
  C        24.3880649316       17.8338534319       23.7955091242
  C        24.0147350642       20.1451912949       24.7669468414
 Cl        23.5511345680       20.7780957866       23.2019364350
  C        23.9607044316       21.0113344016       25.8607396457
  H        32.4414720514       33.2756273924       17.7947478075
  H        32.2524033100       34.2380841623       19.2561536471
  H        31.8629071356       33.9386952105       21.3256995332
  H        32.7921962765       33.4784099606       22.7256416211
  H        33.4118777466       35.7881547550       22.0056920656
  H        34.8147278906       34.7144526852       21.8065036120
  H        33.8711475489       35.1929204202       20.3927079602
  H        34.8529589803       32.9062984949       23.1281821225
  H        35.6721566069       31.3821346869       23.1747776754
  H        35.2314709936       29.3310853743       22.7133061951
  H        35.2780921057       28.3410285585       21.2766154549
  H        37.3396079551       29.5926647887       20.4682716365
  H        37.5971091530       28.8458199776       22.0612480643
  H        37.2944373787       30.5928030835       21.9228175458
  H        35.8126229351       28.6621592568       19.1970194514
  H        34.9783983083       29.1794999431       17.7697179946
  H        32.9264429663       29.7188873641       17.3050398643
  H        31.9833472793       31.1876379478       17.3334853857
  H        34.9655131383       31.0124138676       16.5202366857
  H        33.5909856193       31.2100819214       15.4095449483
  H        34.0260713007       32.5067916611       16.5448067089
  H        14.5358077726       29.2554547482       17.0494959682
  H        15.4951442482       29.9185024689       15.7694520136
  H        17.5460486138       30.6223990349       15.5898967016
  H        18.3432774504       32.1610088551       15.7917863002
  H        16.3028715963       33.3529315922       14.8435185292
  H        15.5005604221       31.7940858466       14.6349119432
  H        16.9699301735       32.1621456368       13.7035813549
  H        17.4631093228       35.0675211637       17.7628813790
  H        17.7042020186       34.1627186992       16.3071725863
  H        17.8183730526       34.6540080906       19.8595068335
  H        16.8922967398       33.9983005213       21.1782618008
  H        16.0807529587       36.2924271263       20.5965332457
  H        15.7319982031       35.7741014766       18.9315610982
  H        14.7900406754       35.1127995131       20.2703773241
  H        14.0240146321       31.7347769261       21.1531851436
  H        14.8702894232       33.2588559350       21.4071467717
  H        14.6787251219       29.7131118896       20.6487387871
  H        14.8474310037       28.8226196934       19.1575156264
  H        12.6250915651       30.8999304457       19.7052891346
  H        12.8097632002       30.0015291535       18.1970250854
  H        12.4289387423       29.1333415066       19.7011982576
  H        22.8337389256       17.1238256263       17.4227918559
  H        21.7444452628       16.6270040817       18.7150884060
  H        22.1292843816       16.6694221802       22.3227961268
  H        21.5311100222       17.2586396804       20.7938242098
  H        21.9733211337       14.2739318078       21.4894515116
  H        20.4018260778       15.1036454508       21.4144243656
  H        21.3620644071       14.8568879120       19.9389618130
  H        25.1196737698       14.8437864460       23.1891445437
  H        23.4158056128       15.0948438730       22.9970335018
  H        26.8561237637       16.1395651026       22.9811734422
  H        27.9699068056       16.5186749533       21.6933421874
  H        26.7100262616       13.7348999123       22.1633651013
  H        27.8385130347       14.1170966973       20.8602225661
  H        28.3807684849       14.2030918041       22.5517890711
  H        27.6196159242       16.3880315760       18.1062026761
  H        28.2237354095       15.9262904391       19.6629407976
  H        26.3247537635       17.9583786708       17.4036470609
  H        24.6207559104       18.2206977329       17.1723706362
  H        25.5308803851       16.6922180828       15.4055134237
  H        26.0721941464       15.5433599165       16.6506077011
  H        24.3444779247       15.8123013522       16.3983665478
  H        24.6447159308       23.9303678960       34.8361919747
  H        22.9182439479       23.9898432230       34.7359160208
  H        27.2319330718       26.2025816653       33.7706124241
  H        26.3231877750       24.7145879923       33.7624122491
  H        26.9312485319       26.3868952750       36.2904916192
  H        27.7335028253       24.8693330159       35.8244627236
  H        26.0151658109       24.8770248037       36.2832007438
  H        26.3225585068       29.5779317885       34.6952811576
  H        27.1587216010       28.0695758673       34.8560376329
  H        24.9401232292       30.4407878379       33.2845683707
  H        23.2033438897       30.4665320630       33.1030080765
  H        23.9053268622       31.9161634371       35.0258543021
  H        22.9427753158       30.5555324607       35.6432889415
  H        24.6997009103       30.5339634243       35.8134687377
  H        20.5894692026       28.1631407541       34.0828544244
  H        21.5241988030       29.6440699055       34.2768960901
  H        21.5351217064       24.8000930217       33.2804630637
  H        20.7050367541       26.3125817373       33.0454293190
  H        19.7047561105       25.0475715542       34.9622307513
  H        20.4212885098       26.5620139254       35.5617411886
  H        21.2728179112       25.0336304232       35.7997733217
  H        28.0422761267       35.4800358911       20.0019498488
  H        25.5799120345       35.3042359622       19.8384413171
  H        25.9782043312       31.3079641248       18.2650617174
  H        28.4535817219       31.4882379245       18.4479286404
  H        30.1998806781       34.6803954617       19.6255321897
  H        23.9703564335       35.2809835612       18.1278016169
  H        21.5073049074       35.1746451474       17.7894213407
  H        19.3035813882       32.2505068552       18.5672412361
  H        23.9149752538       31.1823456193       19.4865459013
  H        33.4137820471       25.3403636039       18.1598179200
  H        32.0696152176       23.2503469757       18.2251503281
  H        29.3590746729       25.0920482765       21.0314777263
  H        30.6810736654       27.1840303997       20.9194173108
  H        32.5445876803       28.4831224585       20.0895519070
  H        31.6178070958       21.4849668968       19.5709075874
  H        30.3309950307       19.3580748851       19.5350302844
  H        26.6341283226       19.0141383706       19.9100336269
  H        27.9038224104       23.6734062946       19.8391181488
  H        33.2628504370       31.1075860820       26.5659775277
  H        31.8138540667       30.4607179705       28.4770117508
  H        28.8458383024       28.9883904110       25.7138895838
  H        30.3164610499       29.6025080492       23.8197408117
  H        32.3580520490       30.5723930058       22.9262804339
  H        29.9146328562       31.0978613471       29.5419555913
  H        28.5407006088       30.4878866944       31.5200203491
  H        26.1232272869       27.6731818316       31.7425117653
  H        28.5587471755       27.5147016745       27.5482761907
  H        21.8884732735       21.1535822683       15.6839175366
  H        20.8637695306       23.4030573299       15.6889001629
  H        20.1764488073       23.0681051268       19.9358564908
  H        21.2354899075       20.8204686525       19.9242574859
  H        22.4328392312       19.1163863548       16.7248309615
  H        18.7711097890       24.3121763405       15.8542507730
  H        17.4698860703       26.4288666299       15.8459805043
  H        17.5494866067       29.0866278539       18.4675080461
  H        20.3961607840       25.3800604129       19.7112363432
  H        21.3842300414       30.4331607842       30.0261252245
  H        20.5497900942       31.2078364298       27.8095774009
  H        17.0682422479       28.7020800135       28.2552916623
  H        17.9060530879       27.9373457185       30.4570757917
  H        19.3906918074       28.1039498537       32.2869003438
  H        17.5022930657       28.6579771417       25.8474202281
  H        16.4310695376       29.6503909784       23.8272531656
  H        16.0467027927       33.3195935155       23.1965459221
  H        18.7086588665       32.6110698899       27.0947294636
  H        24.4818284755       24.7290670450       29.2754115306
  H        24.6525139012       23.2953340695       27.2738683206
  H        23.7324891363       19.8411654503       29.6937691818
  H        23.6500900190       21.2826373027       31.7076405014
  H        24.1413796111       25.0396885901       31.6693903359
  H        25.0427514662       18.8576435010       28.2643857820
  H        25.0524988233       17.3265823632       26.3147716418
  H        24.3733053229       18.2465168874       22.7741968506
  H        23.6112770332       22.0311148627       25.7051283304
