# Supplementary material for: High-throughput discovery of organic cages and catenanes using computational screening fused with robotic synthesis
Source: Nat Commun. 2018 Jul 20;9:2849. doi: 10.1038/s41467-018-05271-9 (PMC6054661; doi:10.1038/s41467-018-05271-9)
Supplement: Supplementary file 3 — Supplementary Data 1 [file 41467_2018_5271_MOESM3_ESM.zip › Computational_structures/A19_6p4.xyz]

288
XYZ
  C        25.5726321804       14.6219564274       19.2436114601
  C        26.5315198505       14.9610398240       18.2877815278
  C        26.1103448938       15.4232375089       17.0301800702
  C        24.7534486511       15.5344996669       16.7254168187
  C        23.8044204099       15.1921382931       17.7012273714
  C        24.2018168287       14.7293050646       18.9556292502
  C        23.1593856105       14.3256355216       19.9807674924
  N        23.3654060451       15.0002098374       21.2553401527
  C        24.3055792552       15.9988128637       15.3541213528
  N        23.4488763227       17.1764650553       15.4372415590
  C        28.0108974025       14.8389160073       18.5959804062
  N        28.6455845433       16.1508608227       18.6651952083
  C        20.6618432063       25.7230914102       35.6230673795
  C        19.8829227827       26.8813199166       35.6653113831
  C        20.5076739190       28.1151963260       35.8999650605
  C        21.8865239139       28.1949763688       36.1005110369
  C        22.6488417024       27.0175162205       36.0533798529
  C        22.0501298792       25.7778229425       35.8223595425
  C        22.8754203074       24.5062044599       35.7801935299
  N        22.9287686531       23.9512484913       34.4341131123
  C        22.5639939416       29.5248814323       36.3685700239
  N        23.3775085134       29.9455525042       35.2342078434
  C        18.3854625548       26.8173359627       35.4426620901
  N        18.0237719183       27.4360566508       34.1725156921
  C        36.1004595943       32.6397523922       20.3953922687
  C        36.7184001527       32.1076185077       21.5381466085
  C        36.6269556387       32.8052417990       22.7437338835
  C        35.9398402292       34.0274113843       22.8215323387
  C        35.3320310009       34.5372412383       21.6736289793
  C        35.4124260250       33.8525992183       20.4503041547
  C        34.7834905978       34.4392441442       19.2017570108
  N        33.3479984736       34.6396369352       19.3611538468
  C        35.8648567051       34.7851552732       24.1320879911
  N        34.9871434622       34.1173350400       25.0878352801
  C        37.4865648465       30.8022839050       21.4571339215
  N        36.6183154704       29.6863179669       21.0946102646
  C        15.4110669156       34.0181610485       15.8649586815
  C        15.2687105506       34.7647995595       17.0450229345
  C        14.3040783675       34.3809788493       17.9770770426
  C        13.4717290945       33.2751633615       17.7419379068
  C        13.6301209577       32.5458438833       16.5633681777
  C        14.5951984859       32.9139489046       15.6128293132
  C        14.7523749799       32.1221682284       14.3297761599
  N        15.3649599596       30.8204822814       14.5793590823
  C        12.4126803177       32.8878093643       18.7541654723
  N        13.0083389727       32.5492294031       20.0418772089
  C        16.1291941220       35.9890398436       17.2908234808
  N        17.5490801243       35.6827926268       17.1839730453
  C        22.9006439443       22.7328175120       31.7870221405
  C        22.9165318579       22.0589509146       30.5724644298
  C        22.6389203213       20.6769054684       30.4977671924
  C        22.3378720316       19.9973441256       31.6924298832
  C        22.3095742472       20.6740450619       32.9098688890
  C        22.5935771200       22.0488257422       32.9791819540
  C        22.5718683269       22.7304154042       34.2793714347
  C        22.6449000467       19.9674916218       29.2010954763
  C        22.1182603803       20.5719089049       28.0444022177
  C        22.0896946670       19.8946407239       26.8290347719
  C        22.6012173864       18.5891564083       26.7119735882
  C        23.1456565948       17.9911766712       27.8640098923
  C        23.1605772406       18.6631225508       29.0833035081
  C        22.5646088604       17.8711785309       25.4212608892
  C        23.6452103828       17.0624412958       25.0094361474
  C        23.6127670523       16.3794956282       23.8013318341
  C        22.4896346249       16.4723981218       22.9585142322
  C        22.4158457055       15.7419247350       21.6889372519
  C        21.4129080774       17.2797224174       23.3599584825
  C        21.4496382327       17.9707715737       24.5687654306
  C        35.8267560121       26.4363446988       22.6028605031
  C        35.0936898508       25.2679588560       22.4103963923
  C        34.2564848970       25.1140531990       21.2893371314
  C        34.1773178135       26.1892404623       20.3770577543
  C        34.9091052905       27.3551685958       20.5666623065
  C        35.7538986058       27.4971696593       21.6838909846
  C        36.5648867761       28.6996968721       21.9103463418
  C        33.4976187844       23.8622668723       21.0749324107
  C        34.0398747004       22.6166494220       21.4464884486
  C        33.3397500506       21.4317307345       21.2418820002
  C        32.0621212544       21.4298873220       20.6500509954
  C        31.5169092776       22.6746176797       20.2807358677
  C        32.2164171122       23.8617265285       20.4892241501
  C        31.3335990804       20.1628698902       20.4182238041
  C        31.4056267645       19.1052152647       21.3444297693
  C        30.7261473669       17.9102518573       21.1188853681
  C        29.9583415253       17.7225801374       19.9570580628
  C        29.2706974780       16.4434665514       19.7444360273
  C        29.8801426988       18.7770167047       19.0278518150
  C        30.5510161583       19.9717365391       19.2587786395
  C        18.4307210751       29.1551473810       13.4504659706
  C        19.1436400780       27.9622452613       13.5411296339
  C        18.6693415597       26.8966044050       14.3280471355
  C        17.4552722846       27.0791600013       15.0255159840
  C        16.7445688315       28.2689062012       14.9379510420
  C        17.2202355776       29.3277101055       14.1423050592
  C        16.4862841009       30.5892261124       14.0039596300
  C        19.4185636080       25.6251253264       14.4177914235
  C        20.8264550460       25.6066662478       14.4183248478
  C        21.5308009873       24.4090982617       14.4946839041
  C        20.8626056736       23.1725681084       14.5744523555
  C        19.4548894622       23.1905098211       14.5799955175
  C        18.7501916557       24.3887441344       14.5025042155
  C        21.6167983798       21.9032911388       14.6407745568
  C        21.1608521474       20.8222581438       15.4254439635
  C        21.8641907200       19.6262149096       15.4820220555
  C        23.0577106126       19.4643512181       14.7541636072
  C        23.8188957442       18.2117420930       14.7795708633
  C        23.5206405410       20.5387294302       13.9760804211
  C        22.8131764699       21.7363404953       13.9184459829
  C        26.9078689006       30.8051825000       34.7324364332
  C        27.8160569246       31.2362127308       33.7688653314
  C        27.4141981044       31.4304960835       32.4344614645
  C        26.0660533146       31.1685951192       32.1053384386
  C        25.1590547096       30.7394336027       33.0649737738
  C        25.5658396841       30.5553177882       34.3995752276
  C        24.6294485676       30.1249307160       35.4433773073
  C        28.3729572104       31.9004169009       31.4120658532
  C        29.7176678708       31.4844672312       31.4277175873
  C        30.6238303402       31.9340562089       30.4716981145
  C        30.2291730607       32.8274462266       29.4582309302
  C        28.8839733227       33.2412269213       29.4396181355
  C        27.9759805726       32.7857542988       30.3914369658
  C        31.1969331332       33.3223679736       28.4572715994
  C        31.1423352195       34.6498192611       27.9944608025
  C        32.0597380054       35.1178822981       27.0574426209
  C        33.0646192425       34.2775051950       26.5495024093
  C        34.0197636108       34.8054883128       25.5694782376
  C        33.1219616243       32.9467623923       27.0049365992
  C        32.2066665454       32.4816527792       27.9402950076
  C        16.1478915029       26.3911707418       31.2020555379
  C        15.7168962312       26.8320968778       29.9535137718
  C        16.0878069257       28.1004956412       29.4698360048
  C        16.9128756985       28.9058951151       30.2843933783
  C        17.3368225516       28.4709262398       31.5330411892
  C        16.9553089695       27.2044880681       32.0149172297
  C        17.3760382787       26.7175766207       33.3328671092
  C        15.6223136744       28.5740992340       28.1498171509
  C        14.3238938794       28.2799798540       27.6925698519
  C        13.8781655593       28.7273829226       26.4531406064
  C        14.7096288511       29.4895781171       25.6108204234
  C        16.0083375213       29.7834584423       26.0677486009
  C        16.4539561741       29.3377172581       27.3092279251
  C        14.2307564483       29.9673180502       24.2974632926
  C        13.3766179457       29.1783982091       23.5049020989
  C        12.9169987133       29.6402178430       22.2738060371
  C        13.2887242497       30.9072418514       21.7937402130
  C        12.7667038949       31.3803133947       20.5073038165
  C        14.1492790899       31.6972255368       22.5783073727
  C        14.6098078235       31.2343550453       23.8030972268
  C        30.3685172643       33.8533158221       17.3793039547
  C        28.9856668205       34.0173419723       17.3505930728
  C        28.3080566451       34.6254331337       18.4233678083
  C        29.0723995150       35.0597413434       19.5280819852
  C        30.4524051971       34.9059563754       19.5540303801
  C        31.1242327102       34.3009363712       18.4757920278
  C        32.5827559977       34.1465787881       18.4604259084
  C        26.8410137762       34.8052719368       18.3923519711
  C        26.1778920812       35.1499490695       17.1994075562
  C        24.7975006496       35.3237930509       17.1676002313
  C        24.0140402695       35.1588755752       18.3257092098
  C        24.6771464866       34.8114481549       19.5180929216
  C        26.0582519764       34.6401840364       19.5506339705
  C        22.5488621906       35.3510287355       18.2914325091
  C        21.8669798832       35.9300041184       19.3774816968
  C        20.4875262714       36.1197860916       19.3368989200
  C        19.7396247786       35.7414360644       18.2091199487
  C        18.2912492021       35.9741075626       18.1866774072
  C        20.4147082464       35.1562147451       17.1213425027
  C        21.7895849652       34.9665480284       17.1647889240
  H        25.8839144849       14.2757501225       20.2312366961
  H        26.8596462226       15.7008611204       16.2852913871
  H        22.7423952161       15.2965408729       17.4695012604
  H        23.2482213071       13.2409116940       20.1689237062
  H        22.1476788060       14.5055048241       19.5653587526
  H        23.7079952722       15.1961058116       14.8868013943
  H        25.1923883912       16.1656677913       14.7106449910
  H        28.4998202930       14.2834895230       17.7769046642
  H        28.1516665801       14.2524175147       19.5258722791
  H        20.1835942316       24.7595235416       35.4290544093
  H        19.9033374162       29.0248349112       35.9188905881
  H        23.7309799189       27.0717421546       36.1973134358
  H        23.9081129373       24.7480610758       36.0802173268
  H        22.4786375224       23.7748952161       36.5157468922
  H        21.7879773672       30.2912819971       36.5248873814
  H        23.1601328493       29.4571972678       37.3028237771
  H        17.8809477707       27.3884187849       36.2410278759
  H        18.0395383778       25.7665419037       35.5151626312
  H        36.1619997700       32.0914972402       19.4526487932
  H        37.0969005288       32.3989590341       23.6425304333
  H        34.7847039770       35.4812636686       21.7205471879
  H        35.2282784564       35.4337263975       19.0188112815
  H        35.0282225079       33.8046321845       18.3267028532
  H        35.5565391165       35.8320895302       23.9388213013
  H        36.8719903260       34.8150659735       24.5826566864
  H        38.0200644269       30.6271964270       22.4128401329
  H        38.2502753129       30.8889598276       20.6646785572
  H        16.1744355653       34.3086795918       15.1401999216
  H        14.1903435674       34.9434174859       18.9063977341
  H        12.9968974280       31.6760443476       16.3733418146
  H        15.3267270141       32.7211150961       13.5951087776
  H        13.7539094107       31.9359350750       13.8990786757
  H        11.7918566106       32.0653509788       18.3461493937
  H        11.7461955564       33.7521182681       18.9209546305
  H        15.8642330346       36.4383966718       18.2687314301
  H        15.9015874381       36.7404819464       16.5135737492
  H        23.1288085437       23.7975798970       31.8425404993
  H        23.1742815900       22.6008412111       29.6612184666
  H        22.0916699195       18.9352142120       31.6587351398
  H        22.0589888173       20.1319042543       33.8247363910
  H        22.2336410882       22.1123389713       35.1377861764
  H        21.7015996498       21.5781889942       28.1075785815
  H        21.6820445236       20.3917363732       25.9475875466
  H        23.5401420175       16.9756135455       27.8058793883
  H        23.5941674900       18.1770349063       29.9586532472
  H        24.5320010827       16.9967437812       25.6417706725
  H        24.4534502555       15.7640127140       23.4806652691
  H        21.4727969155       15.8679090398       21.1178347789
  H        20.5316052336       17.3557143469       22.7189169232
  H        20.5916185681       18.5708142369       24.8745517333
  H        36.4652136536       26.5342784209       23.4839203216
  H        35.1506697126       24.4709735002       23.1527414431
  H        33.5527724158       26.0890292167       19.4880292027
  H        34.8527189006       28.1742384614       19.8491901547
  H        37.1557446509       28.6980805075       22.8500278319
  H        35.0465526713       22.5731298112       21.8643201556
  H        33.8100334998       20.4829381463       21.5040502909
  H        30.5133808880       22.7154377740       19.8546581178
  H        31.7462026395       24.8099056010       20.2246927958
  H        31.9768153676       19.2344380049       22.2646600312
  H        30.7849031870       17.1073239068       21.8573749772
  H        29.3328579651       15.7254561640       20.5884831025
  H        29.2880527536       18.6313678644       18.1240032289
  H        30.4972132003       20.7688300033       18.5155854783
  H        18.8089775572       29.9655516244       12.8231227509
  H        20.0651203794       27.8411111499       12.9703002172
  H        17.0844230711       26.2790725683       15.6678858182
  H        15.8127464321       28.4080044826       15.4865831959
  H        16.9648063399       31.3463107464       13.3486228377
  H        21.3757839482       26.5489109858       14.3981240801
  H        22.6207735113       24.4326430704       14.5318751961
  H        18.9058439636       22.2481622095       14.6039653670
  H        17.6601670219       24.3651041617       14.4673370821
  H        20.2518881914       20.9395607697       16.0174629450
  H        21.5129671248       18.7964525629       16.0958269491
  H        24.7514036446       18.2102287981       14.1779891554
  H        24.4409832698       20.4247389501       13.3986950107
  H        23.1737922674       22.5451593388       13.2817633091
  H        27.2372960851       30.6733469232       35.7657550767
  H        28.8444534460       31.4555204876       34.0584211409
  H        25.7386703635       31.2792995755       31.0705200849
  H        24.1211618425       30.5305889075       32.8044432850
  H        25.0747557920       29.9725297940       36.4491358875
  H        30.0529417884       30.7814855279       32.1916461400
  H        31.6626544083       31.6049437574       30.5229721844
  H        28.5414634438       33.9167567419       28.6544178648
  H        26.9444976579       33.1392545682       30.3580290259
  H        30.3904860570       35.3290214605       28.3983043887
  H        32.0073614400       36.1555194063       26.7197115368
  H        33.8557680766       35.8608553006       25.2676011747
  H        33.8921405450       32.2909003532       26.5983192929
  H        32.2489514794       31.4395260786       28.2604531350
  H        15.8593547091       25.3985627636       31.5555250989
  H        15.1079871763       26.1761757778       29.3300205942
  H        17.1961957570       29.9007458736       29.9372924735
  H        17.9627521483       29.1012642764       32.1652047629
  H        17.0905949251       25.6708371076       33.5668708228
  H        13.6411411640       27.7259166554       28.3382742569
  H        12.8523639476       28.5177234988       26.1467316505
  H        16.6910194751       30.3394340238       25.4236487519
  H        17.4778705858       29.5521631740       27.6186542350
  H        13.0932165034       28.1821516362       23.8466776866
  H        12.2613087716       29.0093890413       21.6691142493
  H        12.1301945643       30.6582826150       19.9552643134
  H        14.4331116836       32.6822166697       22.2071465227
  H        15.2521606358       31.8730478098       24.4112008141
  H        30.8742941014       33.3688408687       16.5409408559
  H        28.4158089629       33.6439603957       16.4987012987
  H        28.5707544139       35.5521084777       20.3626029398
  H        31.0409205377       35.2570029035       20.4019787116
  H        32.9937940203       33.5829954527       17.5972609465
  H        26.7601965376       35.3234227122       16.2933356293
  H        24.3197787257       35.6319009467       16.2365221769
  H        24.0959519250       34.6364890942       20.4244660332
  H        26.5376142875       34.3354531435       20.4820834069
  H        22.4303490838       36.2622932475       20.2503304233
  H        19.9798349853       36.5830689763       20.1860477503
  H        17.8683476629       36.4348841938       19.1034275575
  H        19.8323009753       34.8493571891       16.2523268341
  H        22.2909622290       34.4863449004       16.3230592510
