# Supplementary material for: High-throughput discovery of organic cages and catenanes using computational screening fused with robotic synthesis
Source: Nat Commun. 2018 Jul 20;9:2849. doi: 10.1038/s41467-018-05271-9 (PMC6054661; doi:10.1038/s41467-018-05271-9)
Supplement: Supplementary file 3 — Supplementary Data 1 [file 41467_2018_5271_MOESM3_ESM.zip › Computational_structures/B4_3p2.xyz]

144
XYZ
  C        22.2747527221       26.0368136077       20.3198731995
  C        23.6161085612       26.7372860330       20.2655959559
  C        23.6801911140       28.1463388195       20.2776940432
  C        24.9301106723       28.7998178988       20.3010266193
  C        26.1180648342       28.0406431909       20.2398500792
  C        26.0595020772       26.6312933874       20.2294054243
  C        24.8068667536       25.9831812551       20.2070198321
  C        24.7371129680       24.4726842348       20.0830215744
  N        24.7041968971       23.6570638664       21.3004054582
  C        27.3361495565       25.8159196731       20.2491465520
  C        27.4606152951       28.7419012616       20.1438767326
  N        28.1829215895       29.0848830326       21.3726616797
  C        24.9974858844       30.3094627775       20.3950241311
  C        22.3995873191       28.9598993289       20.2077582064
  N        21.7233939071       29.3569398612       21.4449358751
  C        27.3692497047       25.7182057593       29.6137561445
  C        26.0958202149       26.5331541435       29.7040812179
  C        24.8430466094       25.8849256683       29.7288789406
  C        23.6523747674       26.6405149763       29.7396430096
  C        23.7186287551       28.0481768723       29.7941092468
  C        24.9684214334       28.7027436930       29.7688005269
  C        26.1561581333       27.9414113543       29.7612502489
  C        27.5037536535       28.6342809255       29.8552815206
  N        28.2097209815       29.0047676148       28.6263282233
  C        25.0327703681       30.2154127330       29.7418260997
  C        22.4410526662       28.8575217365       29.9128709377
  N        21.7589603232       29.2967847845       28.6925988696
  C        22.3083392067       25.9448347922       29.6858829228
  C        24.7787257499       24.3707576955       29.7916902890
  N        24.7373552234       23.5984697093       28.5491591997
  C        27.7392450383       28.7990917246       24.9983403984
  C        28.3494076798       29.1295133731       23.7774952437
  C        27.6705792347       28.8010009741       22.5109619753
  C        29.5960889078       29.7699431823       23.7864866922
  C        30.2323455499       30.0819113521       25.0033409674
  C        31.5005515275       30.7277331547       25.0045318820
  C        32.5936297112       31.2811011294       25.0031263694
 Si        34.2311232076       32.1099704673       25.0077087333
  C        35.3715402736       31.1576291890       26.1546709160
  C        34.0053751446       33.8687828829       25.6224194738
  C        34.9020909968       32.1089918274       23.2552938202
  C        29.6027312857       29.7459010001       26.2175136762
  C        28.3574481812       29.1019718282       26.2220958210
  C        27.6878735916       28.7445541772       27.4866517190
  C        22.1887750994       29.0641107900       25.0655083488
  C        21.5972346485       29.4392702396       23.8492731018
  C        22.2336842964       29.0503864862       22.5779696748
  C        20.4081051784       30.1819357043       23.8671440994
  C        19.8084446416       30.5476795875       25.0877253666
  C        18.6057661746       31.3079467911       25.0976402749
  C        17.5732042794       31.9670912352       25.1063431910
 Si        16.0288882552       32.9574571005       25.1338567928
  C        15.8776127787       33.7649993221       26.8216884329
  C        14.5863775053       31.7964618822       24.8219644905
  C        16.1369162468       34.2631203975       23.7887427027
  C        20.4137781467       30.1559138515       26.2975266981
  C        21.6041473823       29.4156182378       26.2921636808
  C        22.2492128307       28.9984442053       27.5484624845
  C        24.7431540591       24.1424775466       24.9278132724
  C        24.7135727341       23.4576590024       23.7027374122
  C        24.7402816753       24.2259621505       22.4463023432
  C        24.6603635655       22.0569777914       23.7011167495
  C        24.6375433324       21.3410314473       24.9138118475
  C        24.5930511131       19.9182840269       24.9076364583
  C        24.5642727321       18.6933348627       24.8989549450
 Si        24.5393759641       16.8585654260       24.8690134024
  C        25.5970550811       16.2803988651       23.4298670862
  C        22.7615564957       16.2930989331       24.6524016340
  C        25.2434239619       16.2339988496       26.4927649300
  C        24.6646232924       22.0465634504       26.1323571333
  C        24.7188749062       23.4473436801       26.1467497223
  C        24.7532442526       24.1958255607       27.4174695570
  H        22.3453869596       25.0680117497       20.8285095460
  H        21.8700721106       25.8495038773       19.3116176271
  H        21.5312018638       26.6295592799       20.8656742118
  H        25.5863150463       24.1004060211       19.4890253057
  H        23.8521444071       24.1816815198       19.4955786839
  H        28.1432088148       26.3419441100       20.7727139007
  H        27.1945436863       24.8582621735       20.7642205130
  H        27.6953699304       25.5917604556       19.2313667335
  H        27.3562074249       29.6825782256       19.5806052796
  H        28.1575314213       28.1435503515       19.5366648444
  H        25.9018101803       30.6414338657       20.9185783960
  H        24.1420124282       30.7181872124       20.9458295790
  H        25.0027867183       30.7820631283       19.3989551422
  H        22.5753997714       29.8912652527       19.6465585145
  H        21.6475966388       28.4251286289       19.6068278028
  H        27.2126517806       24.7838944161       29.0618741925
  H        28.1642145419       26.2660405298       29.0941434959
  H        27.7539855357       25.4497909085       30.6115505657
  H        28.2062842797       28.0147886029       30.4348644855
  H        27.4141656432       29.5591327212       30.4461490026
  H        25.9241594391       30.5717983168       29.2118577713
  H        25.0607363110       30.6433236930       30.7573470782
  H        24.1646522426       30.6464398635       29.2290477310
  H        22.6199784871       29.7671032786       30.5071322126
  H        21.6923097077       28.2997696837       30.4968655163
  H        21.9204816095       25.7256548548       30.6943257671
  H        22.3672581801       24.9932497867       29.1444820070
  H        21.5571874418       26.5568609426       29.1727539013
  H        23.9022652191       24.0526185678       30.3776285316
  H        25.6356223517       23.9799454418       30.3628948760
  H        26.7673206334       28.2974978463       24.9953559218
  H        26.6899931449       28.2970571765       22.6076347198
  H        30.0661440363       30.0223453319       22.8366727855
  H        34.9732836565       31.1392729303       27.1790596396
  H        36.3682930676       31.6225330071       26.1856205038
  H        35.4909544529       30.1173855852       25.8208423108
  H        33.3260976942       34.4329379651       24.9679656533
  H        33.5833773748       33.8813687275       26.6372721881
  H        34.9702536258       34.3969562275       25.6485107481
  H        35.0133197146       31.0838515143       22.8747561409
  H        35.8885658056       32.5947900287       23.2168521433
  H        34.2299565605       32.6503980597       22.5747067722
  H        30.0776694400       29.9805889323       27.1693985742
  H        26.7080040465       28.2396472265       27.3864929087
  H        23.1177047586       28.4869903781       25.0574616521
  H        23.1776749325       28.4790278756       22.6665146667
  H        19.9541609494       30.4728883674       22.9205581152
  H        16.7340667516       34.4244401616       27.0209310691
  H        15.8403539865       33.0098054183       27.6193994433
  H        14.9607614817       34.3701956215       26.8828385009
  H        14.5380198034       31.0147896389       25.5930934064
  H        14.6838170838       31.3011060981       23.8456438442
  H        13.6331352066       32.3457166951       24.8323168732
  H        15.2256890690       34.8795242709       23.7713383046
  H        16.2547156199       33.8020329164       22.7980125667
  H        16.9950626658       34.9293926797       23.9552163005
  H        19.9657526876       30.4259727219       27.2531293804
  H        23.1819127843       28.4127614433       27.4387901811
  H        24.7859306758       25.2352841482       24.9309480172
  H        24.7938435497       25.3257562128       22.5581566629
  H        24.6393065440       21.5303426942       22.7476459865
  H        25.6084290643       15.1816547533       23.3719862861
  H        26.6345381533       16.6259522120       23.5402254979
  H        25.2123400715       16.6671570912       22.4756886615
  H        22.3380983002       16.6756036093       23.7130356621
  H        22.1294806593       16.6497758471       25.4776912805
  H        22.7036687751       15.1944564783       24.6291957739
  H        25.2458329687       15.1341917975       26.5212247584
  H        24.6501892426       16.5947951051       27.3448964207
  H        26.2773136710       16.5802817175       26.6314854294
  H        24.6472785098       21.5108116312       27.0806890976
  H        24.7970074852       25.2982315022       27.3290747604
