# Supplementary material for: High-throughput discovery of organic cages and catenanes using computational screening fused with robotic synthesis
Source: Nat Commun. 2018 Jul 20;9:2849. doi: 10.1038/s41467-018-05271-9 (PMC6054661; doi:10.1038/s41467-018-05271-9)
Supplement: Supplementary file 3 — Supplementary Data 1 [file 41467_2018_5271_MOESM3_ESM.zip › Computational_structures/A17_6p4_collapsed.xyz]

228

C          8.13240        5.14480       -3.69010
C          8.92230        4.04870       -3.33400
C          9.70690        4.11370       -2.17920
C          9.67950        5.25000       -1.36500
C          8.87920        6.33740       -1.72850
C          8.10420        6.29150       -2.89110
C          7.23450        7.47700       -3.29070
N          5.85190        7.22160       -2.92170
C         10.49870        5.29200       -0.08140
N          9.83480        4.49830        0.93820
C          8.92280        2.78350       -4.20380
N          7.99330        1.69910       -3.87210
C         -6.75610        1.22820       -3.45080
C         -6.99530        0.31240       -4.48430
C         -7.48250        0.79180       -5.70530
C         -7.68370        2.16120       -5.91290
C         -7.43020        3.05700       -4.87200
C         -6.95440        2.59750       -3.64270
C         -6.60220        3.58440       -2.53900
N         -5.17920        3.87110       -2.60610
C         -8.13060        2.68040       -7.28360
N         -7.23250        3.65960       -7.89840
C         -6.70610       -1.18860       -4.34080
N         -5.93320       -1.53440       -3.15240
C         -1.29600       -7.88330       -2.64020
C         -1.36400       -7.87340       -1.24440
C         -2.61750       -7.87520       -0.62660
C         -3.79840       -7.82480       -1.38400
C         -3.70390       -7.83650       -2.77900
C         -2.45750       -7.85360       -3.41310
C         -2.35350       -7.77960       -4.93390
N         -2.96750       -6.55960       -5.43160
C         -5.18190       -7.69600       -0.72850
N         -5.11070       -7.10430        0.60000
C         -0.08810       -7.80620       -0.40420
N          0.80370       -6.77270       -0.91280
C          2.40280       -3.14030        8.53170
C          1.36630       -3.85090        7.92120
C          0.05980       -3.69280        8.39120
C         -0.21680       -2.82920        9.45460
C          0.83160       -2.12440       10.05520
C          2.14440       -2.26530        9.59390
C          3.27850       -1.47980       10.25300
N          4.13460       -0.85850        9.25370
C         -1.65100       -2.67030        9.95350
N         -2.07890       -1.27650        9.93440
C          1.65360       -4.80590        6.76780
N          1.15610       -4.25460        5.51680
C          3.02550        6.68440       -2.36200
C          1.66970        6.41360       -2.19460
C          0.79320        6.46170       -3.28340
C          1.30250        6.80200       -4.54090
C          2.65770        7.07380       -4.71020
C          3.53870        7.01120       -3.62460
C          4.96910        7.27230       -3.84200
C         -0.65130        6.13780       -3.11420
C         -1.05460        5.05300       -2.32980
C         -2.40290        4.72720       -2.19850
C         -3.39710        5.47660       -2.84650
C         -4.80960        5.08440       -2.73060
C         -2.99460        6.57600       -3.62950
Cl        -4.12870        7.57070       -4.48620
C         -1.64050        6.89490       -3.75160
C          5.73370        0.63230       -1.18680
C          4.85230       -0.38240       -0.81760
C          4.56500       -1.43090       -1.69680
C          5.17790       -1.44420       -2.95300
C          6.06840       -0.43800       -3.31840
C          6.35900        0.61470       -2.43970
C          7.30140        1.68800       -2.79510
C          3.63260       -2.52240       -1.30430
C          3.77210       -3.17970       -0.07870
C          2.92430       -4.23070        0.26910
C          1.91020       -4.65700       -0.59880
C          1.06000       -5.77080       -0.16930
C          1.73560       -3.96580       -1.81670
Cl         0.46330       -4.33930       -2.93740
C          2.60040       -2.92390       -2.15810
C          8.45780        3.02100        3.04040
C          7.76820        2.39770        4.07550
C          7.39930        3.11280        5.21870
C          7.74890        4.46400        5.30930
C          8.44200        5.08940        4.27470
C          8.79870        4.37800        3.12300
C          9.50010        5.06780        2.02970
C          6.63100        2.44560        6.30560
C          6.97530        1.16390        6.74430
C          6.22440        0.51900        7.72470
C          5.10210        1.13370        8.30150
C          4.28900        0.40660        9.28790
C          4.76530        2.43330        7.87530
Cl         3.40090        3.29540        8.51160
C          5.52720        3.07170        6.89430
C         -1.85680       -3.14300       -6.10590
C         -2.32000       -1.89770       -6.52650
C         -3.62880       -1.74660       -6.99570
C         -4.45710       -2.87090       -7.05750
C         -4.00240       -4.11040       -6.62150
C         -2.69820       -4.26120       -6.13240
C         -2.20840       -5.55290       -5.63310
C         -4.15950       -0.41030       -7.37710
C         -3.93470        0.70580       -6.56480
C         -4.51420        1.93660       -6.86680
C         -5.34720        2.08050       -7.98380
C         -6.01960        3.36850       -8.19690
C         -5.52990        0.97750       -8.83710
Cl        -6.50260        1.06660      -10.26920
C         -4.94060       -0.24890       -8.52680
C          0.02160       -3.28210        2.99400
C         -0.60850       -2.88130        1.81810
C         -1.56360       -3.69990        1.20570
C         -1.84050       -4.94510        1.77770
C         -1.21690       -5.34690        2.95420
C         -0.28730       -4.51470        3.58570
C          0.31830       -4.94900        4.85170
C         -2.31300       -3.24170        0.00070
C         -2.63670       -4.12110       -1.03840
C         -3.42430       -3.70650       -2.11230
C         -3.91120       -2.39420       -2.18130
C         -4.76650       -2.02400       -3.31140
C         -3.53230       -1.48610       -1.17210
Cl        -3.98930        0.18640       -1.19250
C         -2.75550       -1.91880       -0.09760
C         -5.22080       -3.73550        1.96500
C         -4.88900       -3.02110        3.11340
C         -4.61310       -3.68970        4.30900
C         -4.72380       -5.08050        4.35380
C         -5.02780       -5.79760        3.20060
C         -5.24710       -5.13450        1.98440
C         -5.39550       -5.86560        0.71920
C         -4.15620       -2.93930        5.50340
C         -4.84060       -3.02520        6.71850
C         -4.39060       -2.32470        7.83770
C         -3.23410       -1.53600        7.77230
C         -2.78380       -0.81580        8.97090
C         -2.53690       -1.45730        6.55270
Cl        -1.08590       -0.52510        6.37360
C         -3.00540       -2.14910        5.43550
H          7.51850        5.09720       -4.57760
H         10.31030        3.26490       -1.89090
H          8.84350        7.21270       -1.09690
H          7.57270        8.37130       -2.76380
H          7.39080        7.68110       -4.35530
H         10.68110        6.33310        0.20560
H         11.48110        4.85790       -0.27670
H          8.72280        3.08450       -5.23350
H          9.93360        2.37200       -4.21690
H         -6.37450        0.88570       -2.50100
H         -7.65910        0.10010       -6.51570
H         -7.56100        4.11630       -5.03980
H         -6.82250        3.13050       -1.57090
H         -7.24590        4.46700       -2.61680
H         -8.31980        1.85610       -7.97480
H         -9.10210        3.15700       -7.14510
H         -7.66660       -1.70280       -4.28330
H         -6.25220       -1.53400       -5.27450
H         -0.32730       -7.86480       -3.11880
H         -2.67530       -7.86430        0.45170
H         -4.59830       -7.78370       -3.38320
H         -2.87390       -8.63570       -5.36600
H         -1.30820       -7.88850       -5.24240
H         -5.84570       -7.15080       -1.40820
H         -5.61510       -8.69360       -0.64290
H          0.41680       -8.77070       -0.47710
H         -0.34670       -7.68740        0.65340
H          3.41530       -3.24840        8.17060
H         -0.74280       -4.23370        7.91220
H          0.61150       -1.45140       10.87110
H          2.86640       -0.77850       10.98640
H          3.87610       -2.18780       10.82940
H         -1.69740       -3.03010       10.98230
H         -2.31330       -3.33550        9.39430
H          2.73150       -4.95110        6.67420
H          1.24410       -5.78770        7.02730
H          3.68070        6.63040       -1.50330
H          1.30290        6.16250       -1.21010
H          0.64910        6.83800       -5.40040
H          3.01460        7.32090       -5.70020
H          5.22880        7.51230       -4.87080
H         -0.31770        4.43870       -1.83230
H         -2.67400        3.86860       -1.59810
H         -5.51940        5.90780       -2.76180
H         -1.35710        7.74320       -4.35730
H          5.93140        1.42850       -0.48230
H          4.38570       -0.34860        0.15630
H          4.97860       -2.24780       -3.64710
H          6.53620       -0.48080       -4.29250
H          7.37260        2.47860       -2.05250
H          4.55890       -2.88940        0.60300
H          3.07530       -4.72100        1.22160
H          0.66810       -5.67400        0.83930
H          2.46040       -2.41370       -3.09990
H          8.71800        2.44350        2.16380
H          7.50370        1.35490        3.97540
H          7.48220        5.03580        6.18630
H          8.68930        6.13680        4.37720
H          9.71020        6.11840        2.21770
H          7.82630        0.65390        6.31600
H          6.51060       -0.48060        8.02350
H          3.82320        1.02890       10.04840
H          5.23540        4.05890        6.56700
H         -0.84400       -3.22220       -5.73490
H         -1.65950       -1.04400       -6.47650
H         -5.47410       -2.78260       -7.41120
H         -4.67500       -4.95660       -6.65810
H         -1.14210       -5.58510       -5.41790
H         -3.34660        0.61400       -5.66240
H         -4.35750        2.76390       -6.18640
H         -5.38300        4.12020       -8.65480
H         -5.11240       -1.09160       -9.18060
H          0.73960       -2.61880        3.45740
H         -0.36050       -1.91940        1.39340
H         -2.57240       -5.59840        1.32830
H         -1.48640       -6.30460        3.37700
H         -0.01240       -5.92730        5.19380
H         -2.28780       -5.14260       -1.01150
H         -3.66590       -4.42730       -2.88310
H         -4.32670       -2.19980       -4.28900
H         -2.51600       -1.21320        0.68420
H         -5.38330       -3.18990        1.04510
H         -4.81640       -1.94410        3.06460
H         -4.51810       -5.61270        5.27100
H         -5.04900       -6.87770        3.24590
H         -5.71620       -5.26050       -0.12660
H         -5.73200       -3.63190        6.79310
H         -4.94430       -2.40630        8.76350
H         -3.09770        0.22410        8.98910
H         -2.45340       -2.08810        4.50800
