# Supplementary material for: High-throughput discovery of organic cages and catenanes using computational screening fused with robotic synthesis
Source: Nat Commun. 2018 Jul 20;9:2849. doi: 10.1038/s41467-018-05271-9 (PMC6054661; doi:10.1038/s41467-018-05271-9)
Supplement: Supplementary file 3 — Supplementary Data 1 [file 41467_2018_5271_MOESM3_ESM.zip › Computational_structures/B11_9p6_open.xyz]

306
XYZ E =     -1083.4684366037
  C        33.6912434885       28.1485395688       19.3389498103
  C        32.8387701713       29.0850998856       18.5092076390
  C        32.5975956938       30.3990449176       18.9594602767
  C        31.7005471201       31.2356532014       18.2675001412
  C        31.1411605884       30.7984894801       17.0499423987
  C        31.4195054519       29.5057526096       16.5627623154
  C        32.2838714843       28.6574359879       17.2868996270
  C        32.7353257629       27.3407301735       16.6745633150
  N        31.8424383694       26.2086741123       16.9242821069
  C        30.8093985505       29.0291100480       15.2620790770
  C        30.3390143562       31.7752605911       16.2063984414
  N        28.9032746455       31.7649861319       16.4886936375
  C        31.3382624522       32.5982702423       18.8193020416
  C        33.4526413770       30.9851000782       20.0720974630
  N        32.9742100524       30.8035443062       21.4428631568
  C        26.8948236973       17.5437645922       19.0482653853
  C        25.6421341604       17.9821674689       18.3200077092
  C        24.3747247119       17.6456936912       18.8370095307
  C        23.2038028704       18.1356625922       18.2249109910
  C        23.3005073559       18.8616432840       17.0199303618
  C        24.5633109947       19.1740327867       16.4770901462
  C        25.7321129477       18.7187934980       17.1217443385
  C        27.0828912033       18.8881158663       16.4453140545
  N        27.7773388703       20.1382057443       16.7585269749
  C        24.6622005747       19.9737977939       15.1953567493
  C        22.0408382594       19.1739306117       16.2279128466
  N        21.4548459552       20.4903306532       16.4876093164
  C        21.8469434339       17.8834423248       18.8476985966
  C        24.2644409886       16.6007089267       19.9365195502
  N        24.4262761597       17.0729336775       21.3116491541
  C        19.3351804019       32.8832202234       18.9337704984
  C        18.7628612691       31.6808354214       18.2104619446
  C        17.7243000077       30.9138824596       18.7767276000
  C        17.2942983120       29.7247184151       18.1504809160
  C        17.8553849722       29.3480421436       16.9135177465
  C        18.8552392508       30.1410184697       16.3123740031
  C        19.2807716877       31.3241487357       16.9477826147
  C        20.2008456158       32.2916855001       16.2180525441
  N        21.6246423448       32.1032002816       16.4942476477
  C        19.4563792817       29.7255683012       14.9865951714
  C        17.3041634600       28.1439393431       16.1640711198
  N        18.0527526712       26.9121829907       16.4132724094
  C        16.2297596850       28.8680441068       18.8004658331
  C        16.9471105525       31.4763500080       19.9608352286
  N        17.1221303298       30.8020588048       21.2465130073
  C        33.5068341883       28.9365915177       30.9267612913
  C        32.5210072344       29.8119574453       31.6708016120
  C        32.1804923555       31.0796839322       31.1588683135
  C        31.1821981741       31.8558788991       31.7796497717
  C        30.6114553949       31.4131099543       32.9904835190
  C        30.9754521643       30.1637853914       33.5324370137
  C        31.9431637250       29.3737682172       32.8780310438
  C        32.4728230790       28.1167160435       33.5453698452
  N        31.7266367274       26.8977725154       33.2306999949
  C        30.3432535989       29.6794572797       34.8198564667
  C        29.7149896481       32.3495462457       33.7850104624
  N        28.2822757157       32.2051867040       33.5212585306
  C        30.7248241198       33.1597308834       31.1598606294
  C        33.0222715727       31.6883213608       30.0510062416
  N        32.6779970951       31.3092648554       28.6815222506
  C        27.6814129381       17.7783862679       30.6435919697
  C        26.4566435046       18.0590752627       31.4880007309
  C        25.1884031325       17.6195530424       31.0536495082
  C        24.0289460051       17.9809954533       31.7669648204
  C        24.1502137222       18.6864968840       32.9812952312
  C        25.4167311546       19.0915675381       33.4461725150
  C        26.5707433353       18.7576660834       32.7067806672
  C        27.9453598102       19.0264413605       33.2994775842
  N        28.4646627813       20.3746157869       33.0620358456
  C        25.5410991505       19.8683439192       34.7393803993
  C        22.9195459487       18.9097454866       33.8442672629
  N        22.2225940558       20.1625274169       33.5568430066
  C        22.6558676891       17.6185432578       31.2420045310
  C        25.0853570908       16.5943914240       29.9333010404
  N        25.0042489312       17.1043066304       28.5619665132
  C        18.4064501628       32.6356915944       31.2238021206
  C        18.2035552466       31.2711185908       31.8454286843
  C        17.3950764697       30.3128785472       31.1983786330
  C        17.2545961194       29.0195384739       31.7399660006
  C        17.8183584586       28.7293262779       32.9989910358
  C        18.6227331925       29.6811101694       33.6570323228
  C        18.8072517720       30.9550139636       33.0793506237
  C        19.5651459287       32.0275363507       33.8482670973
  N        21.0055853594       32.0223250747       33.5878111562
  C        19.2757010835       29.3461674976       34.9812945456
  C        17.4372964540       27.4376361727       33.7050566575
  N        18.3275395626       26.3073602652       33.4387994932
  C        16.5038117999       27.9375854998       30.9909747667
  C        16.5201024941       30.7225499924       30.0207966766
  N        17.1929154328       30.9108075828       28.7366165988
  C        29.3368818542       22.6479597200       17.0806629193
  C        30.1182661630       23.7949226193       17.1116075014
  C        30.6539994177       24.3308201550       15.9206462852
  C        31.5039328529       25.5252579270       15.8933104906
  C        30.3737089438       23.6908287413       14.7017138718
  C        29.5880186954       22.5433977663       14.6701815787
  C        29.0639152827       22.0008773828       15.8559179308
  C        28.2708470173       20.7709794724       15.7589650914
  C        19.5324105299       24.3813748543       16.6725880225
  C        20.1904652689       23.1601200595       16.6903923102
  C        20.4973600185       22.4930075522       15.4850818385
  C        21.1556588728       21.1831600484       15.4505850254
  C        20.1399221424       23.0948529579       14.2664509362
  C        19.4766355779       24.3187909508       14.2487051803
  C        19.1569613195       24.9759224599       15.4488449692
  C        18.4297605544       26.2483435769       15.3834748434
  C        29.9457466489       22.8790285476       35.2882541704
  C        30.5498452603       24.1313724069       35.3208976066
  C        30.7389340427       24.8641826776       34.1370982609
  C        31.4191565202       26.1585577526       34.2316000234
  C        30.2912023207       24.3179627843       32.9150405515
  C        29.6832440988       23.0710416951       32.8838977258
  C        29.5090614484       22.3285989979       34.0717260559
  C        28.9030859775       20.9949463825       34.0949198753
  C        20.0567229991       23.9560746740       35.6569329683
  C        20.8295528251       22.7992947745       35.6785611893
  C        21.1889463346       22.1578181016       34.4814031829
  C        21.9443655523       20.9042935741       34.5640365121
  C        20.7825279009       22.7235590078       33.2539005672
  C        20.0197268622       23.8820291153       33.2321967715
  C        19.6332815304       24.5082422198       34.4364433108
  C        18.7820777398       25.7003852155       34.4727882055
  C        24.5667451826       31.8530301092       16.7502191965
  C        25.9523519497       31.7735230810       16.7502460623
  C        26.6650865591       31.6974365306       15.5343998199
  C        28.1295978767       31.6636875759       15.4714772823
  C        25.9490341103       31.6837212338       14.3258756077
  C        24.5603656186       31.7689186809       14.3257848845
  C        23.8499023610       31.8626776171       15.5342768409
  C        22.3906603161       31.9951818438       15.4719037309
  C        23.9680928616       32.0196929461       35.7484370504
  C        25.3600626483       32.0371970710       35.7337313173
  C        26.0627403792       32.0555765991       34.5165207178
  C        27.5275892683       32.1204287935       34.5551188495
  C        25.3335139624       32.0417815266       33.3086163607
  C        23.9462125401       32.0223167255       33.3233110623
  C        23.2410672170       32.0168366902       34.5461210089
  C        21.7750277464       32.0076284726       34.6132387968
  C        32.4707115936       30.7568891974       24.3809163179
  C        32.3910790694       30.8559718752       25.7634030328
  C        32.4608374048       32.1163323310       26.3956500051
  C        32.5784178136       32.2775812283       27.8477556594
  C        32.5468667065       33.2709710480       25.6008433645
  C        32.6341684634       33.1712072427       24.2165935291
  C        32.6284144828       31.9149062955       23.5882850441
  C        32.9010292310       31.8712433411       22.1483378904
  C        22.6498156019       16.2377185490       24.4009220416
  C        22.7736405901       16.2280273647       25.7866129552
  C        23.8707113527       16.8444724084       26.4126977475
  C        24.0383582429       16.6418060786       27.8566090432
  C        24.8141069434       17.5265150019       25.6134650921
  C        24.6932339464       17.5314757481       24.2301366798
  C        23.6232170732       16.8587347601       23.6007538770
  C        23.5398010934       16.6743637199       22.1475047219
  C        18.0499042879       31.9019444451       24.6281509782
  C        17.8827746188       31.5975192286       25.9740268851
  C        17.1673184620       30.4473694349       26.3549019130
  C        16.7664403745       30.2146709489       27.7493529473
  C        16.7007864537       29.5765094816       25.3500699813
  C        16.8879689068       29.8688163121       24.0045204655
  C        17.5303392737       31.0614238046       23.6233440228
  C        17.5311060641       31.5184133182       22.2270804332
  H        33.6588244967       28.4261108499       20.3990174180
  H        33.3245398346       27.1173050978       19.2616762435
  H        34.7482382994       28.1501061040       19.0225607575
  H        33.7109718911       27.0714532955       17.1063442120
  H        32.9099806034       27.4853512157       15.5892996570
  H        30.6158241907       27.9515949292       15.2827209554
  H        29.8478110537       29.5142958333       15.0640671447
  H        31.4674016391       29.2313856350       14.4004655947
  H        30.5447298481       31.6017225034       15.1325316331
  H        30.6942610221       32.7950566246       16.4209649129
  H        30.2969505163       32.8479252562       18.5813361173
  H        31.9773372423       33.4002193734       18.4128061731
  H        31.4305345972       32.6239769176       19.9102600673
  H        34.4384347845       30.4939258185       20.0300074167
  H        33.6380680110       32.0545446587       19.8519522353
  H        27.2963267869       16.5949258374       18.6532225060
  H        27.6840520086       18.3004446310       18.9573585869
  H        26.6988093383       17.4059520564       20.1178118283
  H        27.7430474208       18.0741724787       16.7818337958
  H        26.9671045533       18.7526593177       15.3515467927
  H        23.8338615755       20.6843378030       15.1006070264
  H        24.6473111840       19.3251111628       14.3035295316
  H        25.5848797802       20.5628658126       15.1595801479
  H        21.2712927100       18.4328066959       16.4934635779
  H        22.2419978660       19.0277779881       15.1483130960
  H        21.3639602195       16.9732633505       18.4541864782
  H        21.9230735078       17.7713300493       19.9352881244
  H        21.1709068359       18.7269531943       18.6609408317
  H        23.3196138528       16.0379012438       19.8122372856
  H        25.0731506204       15.8679536557       19.7762245314
  H        19.2808628528       32.7553559903       20.0211670371
  H        18.8077309853       33.8194806861       18.6857273410
  H        20.3940306235       33.0170403074       18.6819038267
  H        19.9883013192       32.2555598335       15.1319216427
  H        19.9512462817       33.3146799700       16.5405709781
  H        20.4681800313       30.1233560013       14.8581849378
  H        18.8513900983       30.0710909045       14.1318442400
  H        19.5394251222       28.6359928612       14.9113113076
  H        16.2725365343       27.9602482742       16.4990004362
  H        17.2417888527       28.3721620581       15.0816194667
  H        16.4642034819       27.8019511767       18.6843599779
  H        16.1586119091       29.0708485118       19.8741873154
  H        15.2362579833       29.0387613123       18.3519829830
  H        17.1389070138       32.5606861959       20.0460784468
  H        15.8744301125       31.3757210889       19.7193588180
  H        33.5128564143       29.1742778878       29.8568887354
  H        33.2376500214       27.8774280068       31.0239827099
  H        34.5368165606       29.0541320318       31.3049081290
  H        32.5409836104       28.2784235453       34.6393690154
  H        33.5042972396       27.9485356445       33.1997300779
  H        30.9135553679       30.0035893799       35.7064140199
  H        29.3197683844       30.0538505446       34.9307219187
  H        30.2808009439       28.5863064481       34.8495360793
  H        29.9397245019       32.2452157228       34.8647456109
  H        29.9762186406       33.3863648519       33.5223736348
  H        30.8518804999       33.1490336353       30.0713082501
  H        31.2795688555       34.0298535936       31.5493272312
  H        29.6586634868       33.3293118552       31.3545004447
  H        33.0459130505       32.7882662211       30.1708952622
  H        34.0609028351       31.3484996069       30.2017432680
  H        28.2072987874       16.8608725582       30.9581097384
  H        28.3970690926       18.6076664340       30.7062912431
  H        27.4106137677       17.6637975448       29.5874948725
  H        27.9265238321       18.7867858208       34.3819868128
  H        28.6653827161       18.3289926221       32.8461607289
  H        24.6515469746       20.4773538366       34.9319527488
  H        25.6825146289       19.2028693452       35.6074145184
  H        26.3900043050       20.5586610945       34.7116206661
  H        22.2020151520       18.0978841319       33.6484825229
  H        23.1890263418       18.8263674369       34.9148052321
  H        21.9282189671       18.4017797169       31.4878222457
  H        22.6585339195       17.5179147899       30.1513155554
  H        22.2825428660       16.6693238013       31.6619093121
  H        25.9949765799       15.9726389632       29.9663478186
  H        24.2438901000       15.9094813690       30.1542662229
  H        19.4432706811       32.9719706603       31.3530590812
  H        18.2026464275       32.6155028025       30.1479740180
  H        17.7520576936       33.3961960642       31.6829086596
  H        19.1906858981       33.0147585070       33.5390502469
  H        19.3461102677       31.9391280728       34.9305668633
  H        18.6659183979       29.6772138893       35.8383116435
  H        19.4434594570       28.2699327570       35.0897435234
  H        20.2572306414       29.8242391616       35.0723249453
  H        16.4359941711       27.1367371538       33.3596329967
  H        17.3383249571       27.6283810505       34.7914356502
  H        16.9159739336       26.9485797427       31.2246170925
  H        16.5938965504       28.0707682349       29.9066651757
  H        15.4279030276       27.9205447932       31.2326010593
  H        16.0796566178       31.7036243257       30.2702012919
  H        15.6706857039       30.0221098579       29.9313712825
  H        28.9230117931       22.2246052688       17.9963828570
  H        30.3351745326       24.3014112937       18.0526436944
  H        31.8596935999       25.8112998314       14.8805110645
  H        30.7815270389       24.1000245721       13.7748713618
  H        29.3791644882       22.0504352508       13.7182129591
  H        28.1329358882       20.3942560009       14.7228874039
  H        19.2884562601       24.9025976868       17.5987666346
  H        20.4785148359       22.6905000486       17.6315462314
  H        21.3673208293       20.7996295153       14.4298308784
  H        20.3784838600       22.5890915690       13.3281874105
  H        19.1953274908       24.7740483075       13.2964954281
  H        18.2079466509       26.6075148713       14.3560664787
  H        29.8115143207       22.3118806687       36.2119644489
  H        30.8910228968       24.5497532407       36.2702119586
  H        31.6833147052       26.4644701469       35.2664262930
  H        30.4368644092       24.8963584664       32.0021687790
  H        29.3343013471       22.6387747321       31.9456023297
  H        28.8538965578       20.5289664226       35.1021013773
  H        19.7674207525       24.4387268708       36.5929956705
  H        21.1481082952       22.3723665064       36.6320974966
  H        22.2430780788       20.6084281857       35.5921763328
  H        21.0762287090       22.2250965945       32.3296166494
  H        19.6967757304       24.3247476760       32.2894540474
  H        18.5262295466       26.0505719233       35.4953291423
  H        24.0073143210       31.9168084198       17.6839662882
  H        26.5158572566       31.7745514094       17.6837962783
  H        28.5455536082       31.5666267353       14.4461828478
  H        26.4928020940       31.6182091758       13.3809632070
  H        24.0128216327       31.7712188938       13.3807337207
  H        21.9736204336       32.0177534366       14.4426710354
  H        23.4318078836       32.0108284049       36.6998696832
  H        25.9162473024       32.0451451891       36.6736552370
  H        27.9622700666       32.1179674281       35.5774005430
  H        25.8855243495       32.0510217810       32.3682707948
  H        23.3740983201       32.0115668891       32.3950660485
  H        21.3571693702       31.9902758652       35.6423091689
  H        32.4538528705       29.7854442455       23.8856960185
  H        32.3135537417       29.9643603106       26.3863851126
  H        32.6656242077       33.3313609515       28.1874212043
  H        32.5882665251       34.2506942371       26.0816726284
  H        32.7438291225       34.0727872199       23.6099931180
  H        33.1171698617       32.8632082449       21.6975803880
  H        21.8110837204       15.7255880005       23.9244170604
  H        22.0326124882       15.7069339142       26.3966905628
  H        23.2784997862       15.9703949234       28.3101400246
  H        25.6577173095       18.0127395906       26.1045683274
  H        25.4404689520       18.0201798121       23.6041176002
  H        22.6659739971       16.0780793957       21.8092484943
  H        18.5556778907       32.8266047355       24.3403722516
  H        18.2486805748       32.2666627005       26.7530838287
  H        15.9909639661       29.4324782707       27.8877079260
  H        16.1506012851       28.6775454489       25.6378231124
  H        16.4933016491       29.2164361036       23.2253774909
  H        17.8344623008       32.5762128299       22.0812298195
