# Supplementary material for: High-throughput discovery of organic cages and catenanes using computational screening fused with robotic synthesis
Source: Nat Commun. 2018 Jul 20;9:2849. doi: 10.1038/s41467-018-05271-9 (PMC6054661; doi:10.1038/s41467-018-05271-9)
Supplement: Supplementary file 3 — Supplementary Data 1 [file 41467_2018_5271_MOESM3_ESM.zip › Computational_structures/C4_3p2.xyz]

162
XYZ
  C        27.5147042633       28.9761282093       20.0700253376
  N        28.1786132924       29.3838062068       21.3088759641
  C        26.2159861232       28.1922570673       20.1440570305
  C        24.9817686633       28.8766332068       20.1560647054
  C        23.7757056691       28.1430805314       20.1673586068
  C        23.7995322060       26.7331092915       20.2237184176
  C        25.0373878012       26.0541918127       20.2095348092
  C        26.2475250614       26.7814535227       20.1974253576
  C        27.5783142275       26.0481841884       20.2292234203
  C        28.1218588368       25.7028282458       18.8314603233
  C        25.0667219677       24.5355428406       20.1906799660
  N        25.0924258498       23.7965599033       21.4531541956
  C        22.4989030509       25.9509995096       20.2868373267
  C        21.9351278561       25.5931238392       18.9005960245
  C        22.4457043536       28.8748304860       20.1225136665
  N        21.7958149443       29.2549813338       21.3772932320
  C        24.9494743075       30.3948551255       20.1471488346
  C        24.9173935392       30.9958169257       18.7312020231
  C        27.6404544699       29.0758847783       29.8093739849
  N        28.2908971928       29.4360279513       28.5490120346
  C        26.3368528762       28.2950721646       29.7874648434
  C        25.1029158523       28.9808576335       29.7660130981
  C        23.8950577366       28.2514362701       29.8197640787
  C        23.9177258699       26.8400059764       29.8414621344
  C        25.1552369429       26.1605752742       29.8608071256
  C        26.3663127042       26.8838396250       29.8052804739
  C        27.6942596739       26.1461482541       29.7733546164
  C        28.2755229146       25.8651260406       31.1703714775
  C        25.1819770724       24.6445846622       29.9347330296
  N        25.1805392883       23.8711768620       28.6917904484
  C        22.6155566376       26.0575005716       29.8513753781
  C        22.0853277096       25.7684580190       31.2666240522
  C        22.5676545069       28.9895403948       29.8672167666
  N        21.8841041776       29.3306501708       28.6189535945
  C        25.0769470128       30.4976238270       29.6989117403
  C        25.0834075080       31.1697917940       31.0832542611
  C        27.7612558795       29.1434208026       24.9377574052
  C        28.3801029574       29.4984733937       26.1469673195
  C        27.7515916386       29.1318040141       27.4291995050
  C        29.5931850992       30.2009304302       26.1167003747
  C        30.1875219624       30.5506722701       24.8894614812
  C        31.4210042102       31.2594506808       24.8611049284
  C        32.4836180269       31.8687167989       24.8344870698
 Si        34.0782733712       32.7764805513       24.8127034972
  C        34.1897642433       33.7520185106       23.2123436845
  C        34.1189905698       33.9310498979       26.2930274776
  C        35.4749256806       31.5247692171       24.9142672144
  C        29.5498088646       30.1886403952       23.6876060444
  C        28.3385362415       29.4829728083       23.7042784727
  C        27.6759667146       29.0883351210       22.4477349303
  C        22.3128149276       29.0027210128       24.9957797092
  C        21.7200305843       29.3502322517       26.2205389163
  C        22.3891416677       29.0047099247       27.4891437485
  C        20.4972463396       30.0366958001       26.2189551537
  C        19.8682763764       30.3802210395       25.0073925640
  C        18.6257440284       31.0738620858       25.0109339555
  C        17.5534473717       31.6666335952       25.0108103075
 Si        15.9399775978       32.5383016662       25.0130285260
  C        14.5765121553       31.2518833158       24.9098504351
  C        15.8834124413       33.6807205447       23.5247780660
  C        15.7977225367       33.5185074248       26.6072871624
  C        20.4803282178       30.0279307162       23.7902844897
  C        21.7007123667       29.3387338353       23.7773777755
  C        22.3382258992       28.9687466711       22.5007109280
  C        25.1445779508       24.3907711236       25.0681108703
  C        25.1343564698       23.6886467635       23.8524240798
  C        25.1039256718       24.4184787850       22.5716798891
  C        25.1496184656       22.2871692914       23.8710002661
  C        25.1695234679       21.5842067204       25.0898975062
  C        25.1741016792       20.1607025292       25.0964239141
  C        25.1718077313       18.9355162217       25.0974102849
 Si        25.1512425827       17.1020755443       25.1249371083
  C        24.2928810665       16.4917587718       23.5717697572
  C        26.9238234828       16.4877908726       25.1777707046
  C        24.2169893097       16.5529482980       26.6571142780
  C        25.1769993013       22.3051129418       26.2989684620
  C        25.1654822022       23.7071220412       26.2944860532
  C        25.1681973715       24.4652467657       27.5583397638
  H        27.3746409167       29.8980839719       19.4863239707
  H        28.2685819780       28.4151066346       19.4975027184
  H        27.4771403663       25.1259691269       20.8184994180
  H        28.3202668753       26.6531993653       20.7688986875
  H        28.2770599465       26.6075730456       18.2269355447
  H        27.4223014634       25.0629615691       18.2754453252
  H        29.0822317172       25.1736473422       18.9033780627
  H        25.9342348753       24.1765545110       19.6169525465
  H        24.2033751161       24.1438653350       19.6321762060
  H        22.6488186848       25.0305035734       20.8682385404
  H        21.7489611558       26.5261161877       20.8476760685
  H        21.7347844704       26.4941838779       18.3040052678
  H        22.6430631244       24.9798305571       18.3255138256
  H        20.9953669144       25.0307800142       18.9917975300
  H        21.7015286596       28.2850524038       19.5664803788
  H        22.5356296356       29.8020187773       19.5374092752
  H        25.8213887112       30.7863286663       20.6896915152
  H        24.0770146140       30.7491640247       20.7138542986
  H        25.8002790589       30.6964613198       18.1489156731
  H        24.0348994386       30.6559721722       18.1710531346
  H        24.8927085088       32.0937531361       18.7702562354
  H        27.5113341572       30.0207412978       30.3584752244
  H        28.3989099920       28.5347389298       30.3943239284
  H        27.5759560267       25.1976453798       29.2309863249
  H        28.4221213272       26.7233468206       29.1860643659
  H        28.4474284187       26.7961399292       31.7285982919
  H        29.2333426360       25.3315714908       31.0968249248
  H        27.5909598923       25.2523901231       31.7737595459
  H        26.0609602388       24.3016859440       30.5008711765
  H        24.3293385922       24.2722194381       30.5218139335
  H        22.7493590110       25.1097324620       29.3114394041
  H        21.8520994264       26.6061052150       29.2820556870
  H        22.8065020543       25.1816049858       31.8528731542
  H        21.1428897960       25.2047895368       31.2253665301
  H        21.9010641831       26.6976575491       31.8239661148
  H        21.8364408256       28.4243141660       30.4642317692
  H        22.6768825758       29.9369830587       30.4158161149
  H        24.1913339954       30.8276398175       29.1379461394
  H        25.9364869325       30.8565505554       29.1155912819
  H        25.9778884009       30.8938147954       31.6591840370
  H        24.2123437586       30.8658301800       31.6806638446
  H        25.0647813846       32.2644562934       30.9886983734
  H        26.8162165582       28.5929546132       24.9576788970
  H        26.7917788842       28.5845108559       27.3611397171
  H        30.0685990331       30.4709257697       27.0588315859
  H        34.1440276216       33.0852091535       22.3396747325
  H        33.3644274567       34.4731809133       23.1296830707
  H        35.1365215875       34.3106315290       23.1645610195
  H        34.0331189526       33.3695666110       27.2340677943
  H        35.0625845570       34.4965066955       26.3186787188
  H        33.2906791393       34.6524237626       26.2535833540
  H        36.4507593362       32.0332512379       24.9050850949
  H        35.4083845072       30.9315911380       25.8371393793
  H        35.4450491018       30.8298456256       24.0632303690
  H        29.9931007813       30.4488519875       22.7272046258
  H        26.7296804259       28.5237129508       22.5527265726
  H        23.2659534126       28.4660576230       24.9905596253
  H        23.3477069753       28.4581983594       27.4011610132
  H        20.0431026289       30.3031050826       27.1725387244
  H        14.6648117181       30.6550467278       23.9911312327
  H        14.6188513888       30.5629148800       25.7651780166
  H        13.5873703120       31.7341118536       24.9092700544
  H        15.9905120918       33.1143028646       22.5888470378
  H        16.6941367931       34.4218366076       23.5649992147
  H        14.9270783639       34.2235387324       23.4867461239
  H        16.6045812098       34.2604925944       26.6885794747
  H        14.8373673059       34.0539501649       26.6498806133
  H        15.8576596963       32.8574419838       27.4834023306
  H        20.0120696851       30.2849808925       22.8410222405
  H        23.3036210994       28.4327539276       22.5759125166
  H        25.1332752760       25.4845060143       25.0604058315
  H        25.0914918845       25.5232656493       22.6387929678
  H        25.1414832237       21.7497348062       22.9236155846
  H        24.8208326280       16.8306128376       22.6692097426
  H        24.2595327072       15.3920518990       23.5538328985
  H        23.2600690173       16.8640670994       23.5184093545
  H        26.9522131046       15.3879777100       25.2006740719
  H        27.4850451226       16.8242276177       24.2946223110
  H        27.4451831089       16.8602911140       26.0708152021
  H        24.7014094578       16.9286142480       27.5695046591
  H        23.1839280908       16.9281129142       26.6449781362
  H        24.1801424613       15.4549315814       26.7185293976
  H        25.1900661760       21.7828156621       27.2547890265
  H        25.1571716379       25.5679025318       27.4641039968
