# Supplementary material for: High-throughput discovery of organic cages and catenanes using computational screening fused with robotic synthesis
Source: Nat Commun. 2018 Jul 20;9:2849. doi: 10.1038/s41467-018-05271-9 (PMC6054661; doi:10.1038/s41467-018-05271-9)
Supplement: Supplementary file 3 — Supplementary Data 1 [file 41467_2018_5271_MOESM3_ESM.zip › Computational_structures/C12_6p4.xyz]

252
XYZ
  C        23.2516308472       23.9593235590       31.7107805566
  N        23.3760619987       23.3856616436       30.3672100367
  C        23.7053601875       25.4055987746       31.8245697282
  C        22.7526553339       26.4482446345       31.8568130079
  C        23.1835938959       27.7821572946       32.0319566075
  C        24.5588461657       28.0785792954       32.1527091952
  C        25.4976428283       27.0254015098       32.1611562049
  C        25.0800764538       25.6913319167       31.9663285679
  C        26.1061608623       24.5709949472       31.9451904073
  C        26.3806922049       23.9583099843       33.3308722477
  C        26.9590101026       27.3171947494       32.4487561014
  N        27.8655137099       27.6030052616       31.3384230802
  C        25.0261819350       29.5172971426       32.2988131083
  C        25.0770678128       30.0145588413       33.7553934682
  C        22.1658237755       28.9031545207       32.1524116421
  N        21.6226467524       29.5121162051       30.9361166620
  C        21.2692178585       26.1394373113       31.7455769792
  C        20.6222632108       25.7886771193       33.0970830014
  C        21.4541651024       18.2402331875       20.2907508967
  N        20.6658492072       19.4749134007       20.2400270214
  C        22.8192343145       18.2436192873       20.9596916357
  C        23.9702970263       18.6037431446       20.2247595086
  C        25.2427765017       18.5153961091       20.8323315591
  C        25.3665539438       18.0726321272       22.1655739072
  C        24.2124503259       17.6947266253       22.8855552393
  C        22.9337520353       17.8140093207       22.3007421500
  C        21.6939635890       17.4450657775       23.0968083603
  C        21.2707644575       15.9732033469       22.9361650799
  C        24.3640942512       17.0689186326       24.2614954102
  N        24.3520821818       17.9128586429       25.4548544826
  C        26.7359845246       17.9688542273       22.8151835140
  C        27.4295653522       16.6139682491       22.5809956341
  C        26.4938379417       18.8368047144       20.0327506606
  N        27.0267764255       20.1816750399       20.2669133014
  C        23.8414571328       19.0387368543       18.7746669976
  C        24.0147738226       17.8771314206       17.7802149908
  C        17.7988492360       27.6965929327       19.1188740126
  N        18.6724587110       26.5664963627       19.4443496019
  C        18.2086227556       28.9878478669       19.8064797049
  C        17.8346691416       29.2092454092       21.1485443450
  C        18.1658148846       30.4310879533       21.7722922268
  C        18.8954957514       31.4152676761       21.0758456196
  C        19.2502783644       31.1910802981       19.7271911228
  C        18.9351838230       29.9679556500       19.0969133097
  C        19.3655840020       29.7225406898       17.6606285909
  C        18.3004948255       30.1226623720       16.6250394767
  C        19.9459173904       32.2942027656       18.9505762337
  N        21.4099502987       32.3472036042       18.9613999946
  C        19.2852555396       32.7124797389       21.7638737824
  C        18.2295721916       33.8245544509       21.6297195971
  C        17.7132958508       30.6923380064       23.1976586281
  N        18.6667629315       30.2106557484       24.1997358405
  C        17.0656131970       28.1456822032       21.9121966350
  C        15.5384373758       28.2929056400       21.7897380408
  C        30.0406653069       30.7381743056       19.2657819482
  N        28.5907987901       30.5484974687       19.3528927261
  C        30.8132550103       29.9141401471       20.2818303855
  C        31.4394971878       28.7118177009       19.8881136116
  C        32.1990972351       27.9817514733       20.8281976341
  C        32.2942579743       28.4210752655       22.1658807111
  C        31.6793283012       29.6321849255       22.5427578112
  C        30.9207832328       30.3725341158       21.6116265071
  C        30.2443715728       31.6648072673       22.0343660459
  C        31.1427653088       32.9033914081       21.8666555576
  C        31.8502800853       30.1569016192       23.9574203579
  N        30.8058472586       29.6876728749       24.8680200582
  C        33.0657876029       27.6010079792       23.1851417048
  C        34.5565334418       27.9705063960       23.2777448138
  C        32.9483007261       26.7333126571       20.3987108650
  N        32.2548851063       25.4426015039       20.4398364828
  C        31.3228657389       28.2106644064       18.4593516511
  C        32.3863847017       28.8055038224       17.5200939480
  O        24.6960941886       18.0201681609       27.9900410765
  C        24.3312677272       19.3182141152       27.9085622835
  C        24.2658802867       20.0815406537       29.0720150200
  C        23.8684258275       21.4295287831       29.0434614431
  C        23.7790814277       22.1579428953       30.2909632908
  C        23.5313696298       22.0486633445       27.8019198077
  O        23.1340929760       23.3404854265       27.7394777182
  C        23.6141287338       21.2914685794       26.6323714820
  C        24.0029668119       19.9395637271       26.6602777360
  C        24.0470204152       19.1691308708       25.4270322066
  O        20.4368725970       28.5235518474       25.1376722136
  C        20.4030427540       29.2484543310       26.2781052901
  C        21.1339672967       28.8203456458       27.3873263215
  C        21.0834211535       29.5138792841       28.6100810209
  C        21.7608218257       28.9653144177       29.7723708835
  C        20.2951514393       30.7027538416       28.7253598182
  O        20.1892048860       31.3800318232       29.8911428536
  C        19.5989724413       31.1521957648       27.6052028238
  C        19.6227248917       30.4403028137       26.3925120635
  C        18.7922604658       30.8892967688       25.2932544511
  O        28.3342472688       29.1234420711       25.5425522377
  C        28.8163258644       28.8262049688       26.7690429380
  C        27.9376744057       28.4372165104       27.7816688199
  C        28.3974309817       28.1488298036       29.0798219100
  C        27.4527170495       27.7995429321       30.1283490635
  C        29.7957121881       28.2386810932       29.3744851880
  O        30.2853030535       27.9908966089       30.6078312509
  C        30.6733527234       28.6033683688       28.3563954102
  C        30.2110539595       28.9060090992       27.0652550274
  C        31.1623140026       29.3267018641       26.0573062729
  O        18.3677562394       20.5754773529       19.8357952015
  C        19.0063262765       21.7634149851       19.9364242872
  C        18.2924795664       22.9417188216       19.7319297103
  C        18.9212574229       24.1984259161       19.7792058522
  C        18.1412207336       25.3890963748       19.5122337304
  C        20.3184282857       24.2879199125       20.0627801184
  O        20.9621021380       25.4756259406       20.0953561538
  C        21.0267981780       23.1094001729       20.3074696979
  C        20.4024274013       21.8505969441       20.2386291155
  C        21.1930947543       20.6427845307       20.4187226171
  O        26.8667692255       22.7810606345       20.6220901807
  C        28.2183781983       22.7968190470       20.5651095821
  C        28.9020522196       24.0103069773       20.6572970518
  C        30.3046529378       24.0675664081       20.5653935620
  C        30.9752831852       25.3575220944       20.6075243158
  C        31.0608774032       22.8648628461       20.3891844229
  O        32.4077326725       22.8779574712       20.2730141564
  C        30.3783608088       21.6520201646       20.3263910283
  C        28.9747680592       21.5964636222       20.4033473515
  C        28.3145310503       20.3141713054       20.2771303617
  O        26.4303760540       29.1607955585       19.8370754184
  C        25.7343363177       30.2827328563       19.5463466019
  C        24.3400116708       30.2689718652       19.6134251202
  C        23.5804981948       31.4063084005       19.2859228508
  C        22.1291849257       31.3422997255       19.3434869088
  C        24.2366404272       32.6125866551       18.8823978770
  O        23.5459683495       33.7209497300       18.5340298459
  C        25.6289217144       32.6372659354       18.8552577068
  C        26.3884172686       31.4979401492       19.1761613864
  C        27.8332019374       31.5741808501       19.1316252095
  H        22.1915210526       23.8864573467       31.9871832403
  H        23.7940179546       23.3366179658       32.4444368865
  H        27.0485160923       24.9424211083       31.5190418896
  H        25.7765710542       23.7833471830       31.2562808964
  H        25.4685344673       23.5347846292       33.7741405366
  H        27.1276190091       23.1552861430       33.2611646346
  H        26.7578409459       24.7099723990       34.0385465604
  H        27.4083285977       26.4819092817       33.0033468145
  H        27.0441830863       28.1731850262       33.1355659104
  H        24.3725077031       30.1763125268       31.7097284408
  H        26.0217121036       29.6278394437       31.8465706565
  H        25.4265499612       31.0552717570       33.8006492746
  H        25.7556072879       29.4024691828       34.3659996376
  H        24.0890173785       29.9677049861       34.2343701648
  H        22.5722908873       29.7256282461       32.7538401338
  H        21.2923549224       28.5530834212       32.7269562242
  H        21.1130625509       25.3173935273       31.0326928644
  H        20.7386323335       26.9947200885       31.3073758269
  H        21.0908070352       24.9057267344       33.5544142382
  H        20.7305907071       26.6143453251       33.8146690650
  H        19.5498881546       25.5811046213       32.9771223607
  H        21.5542358299       17.9051069378       19.2449340609
  H        20.8072946389       17.4860839295       20.7545006363
  H        20.8610884479       18.1001990991       22.8038392660
  H        21.8623696823       17.6577680073       24.1618641895
  H        22.0657562718       15.2885059656       23.2634369110
  H        21.0511621245       15.7262880915       21.8881080367
  H        20.3721750947       15.7574169663       23.5305256942
  H        25.2981877100       16.4919573811       24.3080562883
  H        23.5765818576       16.3161098095       24.4194860644
  H        26.6474668129       18.1496329221       23.8954901152
  H        27.3791900675       18.7776776346       22.4453621332
  H        27.5767418798       16.4136033850       21.5105672337
  H        28.4142322961       16.5907997534       23.0683699047
  H        26.8352247169       15.7803923443       22.9810133990
  H        26.2696430609       18.7674771734       18.9599221476
  H        27.2719021995       18.0767436146       20.2227907453
  H        22.8633539608       19.5086608975       18.6075941581
  H        24.5737745337       19.8291779911       18.5571553368
  H        23.2609491404       17.0950247102       17.9488598918
  H        23.9143246998       18.2286526050       16.7439721723
  H        24.9988641450       17.3983806762       17.8832838351
  H        16.7471538385       27.4543006924       19.3536969027
  H        17.8371826563       27.8320075014       18.0295448471
  H        20.2942322358       30.2714870252       17.4526760073
  H        19.6319344976       28.6640288614       17.5306049633
  H        18.0450913055       31.1886068525       16.7085901101
  H        18.6554184306       29.9369644008       15.6017158234
  H        17.3667314260       29.5602874468       16.7687468769
  H        19.6013323016       33.2767975054       19.2992347672
  H        19.6479134587       32.2619861667       17.8906979131
  H        19.4813402850       32.5185220317       22.8272817487
  H        20.2440192408       33.0687840677       21.3618378225
  H        18.0377485997       34.0729281443       20.5763159696
  H        17.2668625518       33.5200568126       22.0642746187
  H        18.5579065545       34.7414567085       22.1389598714
  H        16.7643187787       30.1658746534       23.3770679176
  H        17.4935713503       31.7620441573       23.3507362608
  H        17.3665571218       27.1502065702       21.5636515376
  H        17.3557008936       28.1696856546       22.9714985996
  H        15.2111799891       28.2313320521       20.7420750818
  H        15.0216181420       27.5038801000       22.3539932137
  H        15.1933674778       29.2642207343       22.1725586574
  H        30.2985067299       31.8077514847       19.3651264568
  H        30.3450037394       30.4511363034       18.2503895274
  H        29.3197160533       31.8032285569       21.4611939495
  H        29.9151576828       31.5847030560       23.0793448505
  H        31.4536381915       33.0348048985       20.8204205656
  H        30.6162144329       33.8152790211       22.1815492745
  H        32.0629394103       32.8204958937       22.4627189947
  H        32.8508259780       29.9059852667       24.3487914485
  H        31.8008138436       31.2552020770       23.9461994549
  H        32.9682839287       26.5325566226       22.9466915929
  H        32.5993101869       27.7108943506       24.1732589814
  H        35.0696222979       27.3487447198       24.0248146451
  H        35.0674235101       27.8324650811       22.3143686645
  H        34.6929625276       29.0238621048       23.5609328408
  H        33.3153473827       26.8469959642       19.3662666646
  H        33.8604757727       26.6102112743       20.9973586178
  H        30.3181736791       28.4289251767       18.0704742159
  H        31.3975047795       27.1151046389       18.4405522737
  H        32.3165376576       29.9016118482       17.4734784137
  H        33.4015032332       28.5658758914       17.8674837989
  H        32.2748950795       28.4135340522       16.4994477551
  H        24.6437951013       17.6706694306       27.0293830179
  H        24.5168049246       19.6054522936       30.0213758625
  H        24.0649854471       21.6015018601       31.2038739193
  H        23.1256389531       23.6814102280       28.6898392846
  H        23.3598386268       21.7667130294       25.6833583945
  H        23.8061782802       19.6876723872       24.4834726915
  H        19.7903523233       28.9703180561       24.5002075660
  H        21.7222218684       27.9048759204       27.3024166788
  H        22.3585065025       28.0494473856       29.6280157097
  H        20.7088588164       30.8235091492       30.5704104335
  H        18.9904471300       32.0534821107       27.6970548555
  H        18.2358192404       31.8338566287       25.4442078845
  H        29.1296191512       29.4010897754       24.9832138436
  H        26.8724818187       28.3746105052       27.5524576823
  H        26.3855943525       27.7238065678       29.8590087853
  H        29.4636651196       27.7879053819       31.1833509886
  H        31.7379364183       28.6712891330       28.5865851689
  H        32.2271122515       29.3412348506       26.3581777199
  H        19.0962709966       19.8709403333       19.9531514134
  H        17.2270886541       22.8723894694       19.5056414091
  H        17.0544871373       25.2458484073       19.3596191872
  H        20.2715953334       26.1773935798       19.8589691793
  H        22.0933177179       23.1788633450       20.5289494006
  H        22.2557776380       20.7663418396       20.6876557355
  H        26.5898721861       21.8160134697       20.5054365126
  H        28.3251016943       24.9281977165       20.7830566675
  H        30.3510832925       26.2518306609       20.7715094643
  H        32.6681496030       23.8655431543       20.3018678354
  H        30.9547565577       20.7349924741       20.1923644440
  H        28.9729289108       19.4311490864       20.1692901106
  H        27.4084086713       29.3989379676       19.7256375645
  H        23.8402370807       29.3472127382       19.9164565642
  H        21.6733294305       30.4104534596       19.7180082624
  H        22.5626226097       33.4532964555       18.6006888375
  H        26.1286201216       33.5630339575       18.5649728011
  H        28.2710439997       32.5645624409       18.9040533534
