# Supplementary material for: High-throughput discovery of organic cages and catenanes using computational screening fused with robotic synthesis
Source: Nat Commun. 2018 Jul 20;9:2849. doi: 10.1038/s41467-018-05271-9 (PMC6054661; doi:10.1038/s41467-018-05271-9)
Supplement: Supplementary file 3 — Supplementary Data 1 [file 41467_2018_5271_MOESM3_ESM.zip › Computational_structures/C1_3p2.xyz]

120
XYZ
  C        27.5405782147       27.7506210706       20.1333141386
  N        28.2090900149       28.1323455465       21.3774431098
  C        26.2491762739       26.9526686112       20.1907498089
  C        26.2959400882       25.5415761600       20.1967155675
  C        25.0937436556       24.8018763366       20.1779528110
  C        23.8492224984       25.4676632566       20.2127200825
  C        23.8084255138       26.8795123811       20.2114948609
  C        25.0078079261       27.6240228774       20.2252498952
  C        24.9641595930       29.1424355393       20.2599796807
  C        24.9324598988       29.7833839531       18.8609755275
  C        22.4708803977       27.5996685780       20.1777343268
  N        21.8067990771       27.9485505111       21.4353077368
  C        22.5579838713       24.6682633973       20.2343716184
  C        22.0088365031       24.3580548570       18.8305570486
  C        25.1408225594       23.2841068469       20.1077760551
  N        25.1729796148       22.5039341317       21.3461705988
  C        27.6344403909       24.8240919356       20.2027905940
  C        28.1833434088       24.5456424340       18.7918381173
  C        27.6369209875       27.6450782131       29.8701856607
  N        28.2779991814       28.0570916190       28.6206905916
  C        26.3441994943       26.8483074004       29.8236344620
  C        26.3890059225       25.4376735350       29.7936319310
  C        25.1858629349       24.6994589024       29.8136883488
  C        23.9418144407       25.3660612859       29.8097372317
  C        23.9029382381       26.7770964086       29.8434421743
  C        25.1026713459       27.5210478320       29.8214280102
  C        25.0603704084       29.0397302943       29.8057156218
  C        25.0593862780       29.6680044891       31.2109923094
  C        22.5667440624       27.4966894535       29.9113963412
  N        21.8819977695       27.8662742147       28.6718416286
  C        22.6497944147       24.5679168987       29.7820575041
  C        22.1187475743       24.2136026013       31.1822655050
  C        25.2289038594       23.1819157510       29.8443747066
  N        25.2316224513       22.4381642861       28.5849043445
  C        27.7258183005       24.7174569182       29.7530746786
  C        28.2951984791       24.3987217873       31.1473881070
  C        30.1645505373       29.2664653269       24.9934463746
  C        29.5625877816       28.9179642707       23.7845482922
  C        28.3585988928       28.1907387184       23.7761128387
  C        27.7046395141       27.8144764919       22.5104804654
  C        27.7798157084       27.8226680636       25.0008054098
  C        28.3808009643       28.1672765331       26.2216468198
  C        27.7527155500       27.7622526439       27.4911386460
  C        29.5832434903       28.8974709984       26.2061726441
  C        19.8739194370       28.9867406564       25.0888948199
  C        20.4929078340       28.6389381173       26.2891211783
  C        21.7310400083       27.9712619683       26.2790893673
  C        22.4039294315       27.5992187488       27.5340891753
  C        22.3274243043       27.6634621737       25.0469358864
  C        21.7091946063       28.0077632382       23.8353299917
  C        22.3555319678       27.6668393420       22.5573062047
  C        20.4716815163       28.6748937501       23.8681912266
  C        25.2682427199       20.2270243331       24.9466371601
  C        25.2531202883       20.9094670623       26.1626695103
  C        25.2082860805       22.3151124580       26.1874318171
  C        25.1985461376       23.0524977451       27.4622165680
  C        25.1778771292       23.0137002730       24.9709534100
  C        25.1933911119       22.3341603291       23.7428653732
  C        25.1633188525       23.0941171910       22.4823432673
  C        25.2394458649       20.9284137808       23.7419691059
  H        28.2953038310       27.2119877165       19.5409815450
  H        27.3884858738       28.6863389782       19.5748704441
  H        25.8315301955       29.5243338592       20.8166549450
  H        24.0871200770       29.4742436669       20.8332932128
  H        24.9045289116       30.8797959438       18.9313968854
  H        25.8175112162       29.5037787787       18.2723222099
  H        24.0521430241       29.4569646241       18.2898817087
  H        21.7367805571       27.0159287936       19.6027123732
  H        22.5579787768       28.5406738423       19.6140026037
  H        22.7139304618       23.7278209497       20.7811104360
  H        21.7969167037       25.2128098186       20.8108077254
  H        22.7277699116       23.7742774377       18.2386237641
  H        21.0741458659       23.7832815392       18.8922531886
  H        21.8041504510       25.2791455825       18.2669392744
  H        26.0134159370       22.9562897643       19.5231654105
  H        24.2827014318       22.9022378606       19.5345889112
  H        27.5434345418       23.8766175320       20.7522067144
  H        28.3677357403       25.4151630785       20.7692046601
  H        27.4912155949       23.9209401998       18.2097350400
  H        28.3257111037       25.4768214366       18.2257916096
  H        29.1504950687       24.0262138738       18.8404896729
  H        27.4961425347       28.5678494154       30.4527496381
  H        28.4048555642       27.0939842904       30.4332720179
  H        25.9156000294       29.4266408797       29.2341184507
  H        24.1711099961       29.3781443979       29.2555347900
  H        25.0299241136       30.7649137199       31.1516647423
  H        24.1906876292       29.3363722732       31.7970979018
  H        25.9558402686       29.3823780851       31.7789926868
  H        21.8426962784       26.9028862446       30.4892499496
  H        22.6632201423       28.4280028489       30.4893580386
  H        22.7985150008       23.6445661391       29.2049274379
  H        21.8808153659       25.1289755327       29.2328230324
  H        21.1853138428       23.6373725036       31.1144011967
  H        21.9171921062       25.1165594015       31.7755900603
  H        22.8460259118       23.6149527227       31.7485244667
  H        26.1127402743       22.8344876910       30.3999167432
  H        24.3817469064       22.7866725869       30.4247084417
  H        27.6252474605       23.7852352903       29.1795298807
  H        28.4532496075       25.3209838745       29.1922719803
  H        27.6117103396       23.7592730742       31.7234025276
  H        28.4500337514       25.3138197993       31.7360760403
  H        29.2602866092       23.8790426615       31.0677584113
  H        31.0973259741       29.8328733756       24.9899400056
  H        30.0044502258       29.1985907506       22.8283696208
  H        26.7596057909       27.2450870877       22.6011090273
  H        26.8437222822       27.2561899590       25.0039487740
  H        26.8080145582       27.1913052033       27.4064372949
  H        30.0407591943       29.1623714359       27.1593993812
  H        18.9139505747       29.5053443021       25.1048630899
  H        20.0395326218       28.8741662464       27.2519800401
  H        23.3781648004       27.0832703905       27.4326453513
  H        23.2909462713       27.1451584001       25.0304363206
  H        23.3343479546       27.1545589709       22.6270974227
  H        20.0002534102       28.9377815648       22.9211637441
  H        25.3036688427       19.1364476655       24.9381552044
  H        25.2771513090       20.3765141875       27.1131932917
  H        25.1655880636       24.1566449048       27.3881707304
  H        25.1435161446       24.1073277768       24.9790934014
  H        25.1310605836       24.1964362750       22.5782516408
  H        25.2519742723       20.4115419028       22.7823499612
