# Supplementary material for: High-throughput discovery of organic cages and catenanes using computational screening fused with robotic synthesis
Source: Nat Commun. 2018 Jul 20;9:2849. doi: 10.1038/s41467-018-05271-9 (PMC6054661; doi:10.1038/s41467-018-05271-9)
Supplement: Supplementary file 3 — Supplementary Data 1 [file 41467_2018_5271_MOESM3_ESM.zip › Computational_structures/B1_3p2.xyz]

102
XYZ
  C        22.4000456191       25.3134604803       20.2954363030
  C        23.7331305954       26.0311551319       20.2574845515
  C        24.9364064604       25.2950910916       20.2555337887
  C        26.1772314740       25.9647165939       20.3025799528
  C        26.2121208468       27.3744138558       20.2816432210
  C        25.0122760265       28.1154195698       20.2834543001
  C        23.7755212962       27.4405437702       20.2327721134
  C        22.4873145742       28.2329422928       20.1162508937
  N        21.7862664110       28.6453972068       21.3346643475
  C        25.0538264437       29.6279671036       20.3489918600
  C        27.5427440899       28.0993352242       20.2088131193
  N        28.2231804531       28.4797734009       21.4484545011
  C        27.4667596989       25.1748895778       20.3841831692
  C        24.8994155804       23.7810741342       20.1537502755
  N        24.8605159553       22.9742004629       21.3772750754
  C        22.2534124409       25.2960204854       29.6234787439
  C        23.5825372171       26.0183560593       29.7073196441
  C        24.7852526605       25.2827450700       29.7549272939
  C        26.0270803310       25.9517750931       29.7529916804
  C        26.0606739053       27.3613816026       29.7803232581
  C        24.8611252319       28.1022282449       29.7327291778
  C        23.6220636092       27.4279810095       29.7335063098
  C        22.3291856347       28.2196267834       29.8134865538
  N        21.6640884960       28.6433596061       28.5783212842
  C        24.9052171156       29.6146256102       29.6713814749
  C        27.3905643480       28.0829901421       29.9088699047
  N        28.1225724821       28.4685541302       28.6985600396
  C        27.3182650623       25.1609779836       29.7111473996
  C        24.7413300920       23.7691325704       29.8539509225
  N        24.7374086774       22.9645393124       28.6285504289
  C        30.1758460709       29.5623060468       25.0968169111
  C        29.5826836619       29.2338437598       23.8777727445
  C        28.3496557317       28.5572337979       23.8515682996
  C        27.6982547124       28.1960143844       22.5813055433
  C        27.7327440536       28.2228760576       25.0668407505
  C        28.3204236851       28.5548915703       26.2972822914
  C        27.6339973100       28.1919664595       27.5472955519
  C        29.5546715306       29.2297329758       26.3012799819
  C        19.7938435813       29.8485561863       24.9145593993
  C        20.3549805223       29.4814704524       26.1381275893
  C        21.5492347667       28.7393547589       26.1735898739
  C        22.1739245809       28.3385144612       27.4440475704
  C        22.1597993358       28.3778245371       24.9631960753
  C        21.6005105222       28.7417564051       23.7294317613
  C        22.2695535911       28.3444380875       22.4813413412
  C        20.4061143948       29.4844910822       23.7153551076
  C        24.7364916207       20.6871847202       24.9988719825
  C        24.7753938800       21.3799045560       23.7882963814
  C        24.8149870364       22.7861011332       23.7793530981
  C        24.8547172073       23.5496875136       22.5211131315
  C        24.8135049920       23.4719307788       25.0036524039
  C        24.7726884197       22.7827786239       26.2255093050
  C        24.7718366478       23.5427242053       27.4866362323
  C        24.7351434269       21.3766177502       26.2118638259
  H        21.6396592103       25.9058907443       20.8180579912
  H        22.0169251253       25.1063745307       19.2828673209
  H        22.4737759595       24.3538396488       20.8206644174
  H        21.7533329790       27.6760680859       19.5127577795
  H        22.6626346785       29.1544431698       19.5387419728
  H        25.0885243836       30.0824209509       19.3454418668
  H        25.9334088834       29.9825418780       20.8993390102
  H        24.1733744341       30.0333685304       20.8616362012
  H        28.2679256224       27.5017059475       19.6341476825
  H        27.4366034309       29.0250667578       19.6215262720
  H        28.2437146265       25.7267980991       20.9264119282
  H        27.3249358288       24.2231659117       20.9096679937
  H        27.8668435537       24.9421280754       19.3837329579
  H        25.7672057071       23.4213632095       19.5786805481
  H        24.0320279189       23.4655805454       19.5526823226
  H        22.3465904066       24.3408718132       29.0931596822
  H        21.5054563604       25.8892187510       29.0841616863
  H        21.8425848534       25.0785491290       30.6229904116
  H        21.5772860457       27.6554610675       30.3875672636
  H        22.4851828524       29.1351265534       30.4057426101
  H        25.8044875501       29.9696652935       29.1539432305
  H        24.0438483956       30.0204416735       29.1275292871
  H        24.9033058752       30.0673329960       30.6762322515
  H        28.0894279129       27.4794216748       30.5093341754
  H        27.2629763220       29.0063171255       30.4956390300
  H        28.1118441261       25.7131841422       29.1939786121
  H        27.6873778123       24.9231725423       30.7221602696
  H        27.1903839258       24.2113799525       29.1779403798
  H        25.5905468814       23.4061663355       30.4542016129
  H        23.8556323823       23.4550386955       30.4285141618
  H        31.1338153268       30.0847636847       25.1083479712
  H        30.0542435831       29.4901418564       22.9288665451
  H        26.7309448270       27.6643755954       22.6681187507
  H        26.7746925790       27.6943536526       25.0554735026
  H        26.6678700167       27.6646070746       27.4288925033
  H        30.0068802502       29.4815886203       27.2608124314
  H        18.8673240954       30.4245919643       24.8952386974
  H        19.8868605471       29.7584717274       27.0829258941
  H        23.1130018396       27.7586763507       27.3567292350
  H        23.0898169266       27.8014741760       24.9824088326
  H        23.2103739496       27.7722581248       22.5957653245
  H        19.9799703448       29.7629830870       22.7514222615
  H        24.7066083329       19.5964415683       24.9969450478
  H        24.7759361152       20.8543086808       22.8331746631
  H        24.8806800021       24.6515571818       22.6275204416
  H        24.8436090724       24.5658539278       25.0056865111
  H        24.8041970079       24.6447506806       27.3844014156
  H        24.7043462362       20.8486760421       27.1651819997
