# Supplementary material for: High-throughput discovery of organic cages and catenanes using computational screening fused with robotic synthesis
Source: Nat Commun. 2018 Jul 20;9:2849. doi: 10.1038/s41467-018-05271-9 (PMC6054661; doi:10.1038/s41467-018-05271-9)
Supplement: Supplementary file 3 — Supplementary Data 1 [file 41467_2018_5271_MOESM3_ESM.zip › Computational_structures/C24_4p4.xyz]

336
XYZ
  C        33.3638149423       22.2110119305       17.8486389903
  N        32.1979976267       21.7137877901       18.5764395963
  C        33.7444313546       23.6162237865       18.2998714508
  C        34.5189758311       23.7850812247       19.4688803955
  C        34.9086858795       25.0813477447       19.8617846022
  C        34.4973814225       26.2086070466       19.1168642758
  C        33.7089239848       26.0316452036       17.9618767684
  C        33.3060382203       24.7360991882       17.5647528499
  C        32.3993397013       24.5645953287       16.3577309112
  C        33.1631676924       24.3923254210       15.0331687426
  C        33.2315733951       27.2345514690       17.1676922627
  N        31.9370494672       27.8319629177       17.5308744354
  C        34.9048724880       27.6029570728       19.5572723354
  C        36.2479484140       28.0497229820       18.9530247487
  C        35.7374465035       25.2783240425       21.1245217697
  N        34.8649552218       25.5778844885       22.2589427534
  C        34.9159903409       22.5718749893       20.2910551858
  C        36.2768576139       21.9785375545       19.8854513102
  C        16.7414778790       22.2435387491       17.6150409703
  N        17.8646713395       21.7066430422       18.3827510574
  C        16.4232729171       23.6660924810       18.0589098861
  C        15.5955944588       23.8733529312       19.1840894712
  C        15.3117210199       25.1880258042       19.6068459152
  C        15.8854131948       26.2927664615       18.9372239129
  C        16.6961253434       26.0758496424       17.8056595584
  C        16.9921407598       24.7621845665       17.3784546365
  C        17.9222704719       24.5481119826       16.1987574954
  C        17.1875886257       24.4762521019       14.8486969863
  C        17.3028364717       27.2626076484       17.0656441441
  N        18.6621123580       27.5188431157       17.5367984135
  C        15.6348600574       27.6996352404       19.4513357774
  C        14.4027028909       28.3745783965       18.8257150881
  C        14.4425244180       25.4310501789       20.8276856674
  N        15.1013907655       25.5196897307       22.1393206809
  C        15.0204717108       22.6864482334       19.9376801179
  C        13.6596019863       22.2244509669       19.3872219585
  C        22.6468547647       32.9132531494       32.7317201760
  N        22.4149338698       31.5383474321       32.2922793338
  C        23.8660791024       33.4873572584       32.0193426701
  C        23.7049237044       34.2162095331       30.8233469867
  C        24.8439427171       34.7158257878       30.1534537680
  C        26.1362365549       34.4475747008       30.6465985421
  C        26.2871558223       33.7322168201       31.8564991515
  C        25.1566828336       33.2298416188       32.5321811844
  C        25.3227410852       32.4051528244       33.7962595633
  C        25.2879498924       33.2536260501       35.0792736933
  C        27.6841482219       33.4485687700       32.3794804070
  N        28.3733797560       32.2463517935       31.8864211094
  C        27.3688833091       34.9074437916       29.8880734330
  C        27.8471511124       36.3132598586       30.2890832908
  C        24.6707989657       35.5084181209       28.8626389348
  N        24.4936244925       34.6045206252       27.7287842294
  C        22.3232632092       34.4735848009       30.2513247917
  C        21.6795950239       35.7611075426       30.7946585102
  C        22.4948374348       16.9478232959       32.6026055475
  N        21.9511087555       18.2518926240       32.1933732334
  C        23.7198399227       16.4308311647       31.8692816606
  C        23.5809402171       15.5988658709       30.7405440553
  C        24.7326972244       15.1481653342       30.0587051630
  C        26.0156537818       15.5579334775       30.4751683635
  C        26.1447122106       16.3888220599       31.6108000939
  C        25.0013909706       16.8508379385       32.2921480294
  C        25.1308093156       17.8009941698       33.4701365330
  C        25.2663505573       17.0831550348       34.8233878947
  C        27.5320082299       16.8112850393       32.0812248916
  N        28.0206296636       17.9536338389       31.3116673693
  C        27.2556617189       15.1255701842       29.7136301413
  C        27.8457439623       13.7946006102       30.2102360516
  C        24.5734474552       14.2587859241       28.8317473509
  N        24.3231580835       15.0796144256       27.6482538270
  C        22.2006690049       15.1927952883       30.2567711530
  C        21.6982921631       13.8876460548       30.8981804512
  C        26.2671274323       33.9358521337       24.5891128176
  C        26.2577730326       33.1081111376       23.4684408493
  C        25.2599055474       32.1309779327       23.3063811114
  C        24.2756388690       32.0097086399       24.3090751007
  C        24.2905071553       32.8261925961       25.4324080897
  C        25.2871182626       33.8077692416       25.5879730350
  C        25.3335348987       34.6831809379       26.7644157823
  C        25.2482501872       31.2501436420       22.1165614755
  C        26.4418014560       30.6918190079       21.6330581240
  C        26.4482841625       29.8607901854       20.5032375472
  C        25.2354083531       29.5906949828       19.8521068064
  C        24.0220007661       30.1181143854       20.3244539199
  C        24.0465485412       30.9499720444       21.4560342178
  C        22.7363030700       29.7735003848       19.6732787333
  C        21.7024725165       30.7189027510       19.5445188595
  C        20.4782400246       30.3659616442       18.9789850126
  C        20.2450885764       29.0579681605       18.5210995842
  C        18.9330692285       28.6932658583       17.9731353017
  C        21.2817746501       28.1129957732       18.6337290541
  C        22.5008427642       28.4662397771       19.1962558540
  C        27.7149748986       29.2646778247       20.0211599826
  C        28.0710200121       29.3248983113       18.6592671462
  C        29.2677363296       28.7794367556       18.2097138683
  C        30.1359960328       28.1269638876       19.1037102311
  C        31.4111690549       27.5421447651       18.6639284842
  C        29.7712895063       28.0427078487       20.4581497538
  C        28.5872934252       28.6193938217       20.9144193434
  C        21.1629062362       20.3358839512       17.5505007486
  C        22.3499487129       19.8839601841       18.1213831498
  C        22.5010651678       19.8265631054       19.5180729717
  C        21.4114475821       20.2230794210       20.3212437080
  C        20.2278275851       20.6782142081       19.7544378853
  C        20.0880785077       20.7493072040       18.3556406030
  C        18.8723109535       21.2710440274       17.7218362668
  C        23.7776077402       19.3899501893       20.1268291092
  C        25.0020419998       19.7889102377       19.5669695103
  C        26.2254583078       19.4132096098       20.1440628384
  C        26.2065386518       18.6116317110       21.2966006868
  C        24.9979449370       18.1927067324       21.8770342302
  C        23.7905499461       18.5925809116       21.2820223512
  C        24.9994617653       17.3406358393       23.0883842734
  C        24.0520780567       17.5353058274       24.1164727787
  C        24.0663527815       16.7562232562       25.2664862854
  C        25.0326657105       15.7458984614       25.4313576228
  C        25.1180055905       14.9391367806       26.6535019357
  C        25.9678206354       15.5375377990       24.4041596725
  C        25.9540434777       16.3212955583       23.2533503340
  C        27.5062637903       19.8863741723       19.5697423863
  C        27.6916152666       19.9640637459       18.1777835562
  C        28.8914906518       20.4283858612       17.6435368450
  C        29.9448904590       20.8330164421       18.4807989260
  C        31.1875039381       21.3361736579       17.8848833285
  C        29.7663319747       20.7536298505       19.8745004866
  C        28.5698020413       20.2887421110       20.4051371242
  C        34.3125965060       24.1365596227       25.5862474929
  C        33.4834962379       24.2114893581       26.7025062304
  C        32.4325529001       25.1444351617       26.7561117105
  C        32.2693603441       26.0251058842       25.6658895330
  C        33.0950068830       25.9507978483       24.5515222460
  C        34.1241226456       24.9926174107       24.4878390865
  C        34.9719574686       24.8389248031       23.3001929540
  C        31.4866076866       25.1653799847       27.8949616556
  C        31.0566878118       23.9594535401       28.4740228645
  C        30.1190686024       23.9429361519       29.5178193836
  C        29.5960921034       25.1652193640       29.9696315411
  C        30.0116396302       26.3853959907       29.4158527498
  C        30.9667205281       26.3737195346       28.3876887413
  C        29.4284857213       27.6594676887       29.8974796377
  C        28.0365480886       27.7993005900       30.0344600664
  C        27.4836857461       29.0018117757       30.4707394650
  C        28.3051790468       30.0871548356       30.8189095977
  C        27.6893954170       31.3288321690       31.3081809118
  C        29.6989269275       29.9463182145       30.6904957693
  C        30.2485809598       28.7576449393       30.2237261200
  C        29.6819463570       22.6665708164       30.1311747939
  C        29.5007482639       22.5676361382       31.5223434249
  C        29.0774827793       21.3746589150       32.1042595881
  C        28.8131668079       20.2421552604       31.3161945062
  C        28.3368474898       19.0126514869       31.9594958858
  C        28.9980411630       20.3339907972       29.9238283217
  C        29.4283877544       21.5224444473       29.3454618905
  C        16.5034837927       25.8049417709       24.6783797683
  C        17.1941115413       25.7854924442       25.8847790605
  C        18.4106228545       25.0845664785       26.0174693601
  C        18.9201223005       24.4189533004       24.8891570428
  C        18.2431640188       24.4621244290       23.6717303675
  C        17.0198318802       25.1425285649       23.5495949784
  C        16.3163093640       25.1273816055       22.2590390089
  C        19.1344934896       25.0504746900       27.3096346636
  C        19.3257239470       26.2243824498       28.0544082740
  C        20.0221493270       26.2095981341       29.2749112459
  C        20.4944484621       24.9802045826       29.7642009279
  C        20.3196132858       23.7906033633       29.0396872580
  C        19.6519937589       23.8432037259       27.8053903989
  C        20.8256474329       22.5014994164       29.5686387553
  C        20.6100552768       22.1344294121       30.9127254972
  C        21.0768076696       20.9226314061       31.4093706858
  C        21.7981853156       20.0421051013       30.5820724360
  C        22.3140229183       18.7549431074       31.0708483793
  C        22.0315125550       20.4126381710       29.2468882495
  C        21.5380636773       21.6147215666       28.7423534654
  C        20.3060956202       27.4743437868       29.9922499781
  C        21.5508477721       27.6764466887       30.6265078905
  C        21.8644185855       28.8859207530       31.2319652706
  C        20.9376556291       29.9447372515       31.2320996075
  C        21.2703649779       31.2606395127       31.7869698643
  C        19.6840656418       29.7393728505       30.6322119206
  C        19.3725259398       28.5262451280       30.0218860192
  H        34.1979909897       21.5259058193       18.0625177761
  H        33.2124506063       22.1786579079       16.7551544202
  H        31.7365280253       23.7031062609       16.5131967000
  H        31.7249381694       25.4284181499       16.2812709106
  H        32.4692888967       24.2801726625       14.1878630303
  H        33.8079579306       25.2590085274       14.8301580295
  H        33.8151729163       23.5075877175       15.0594055105
  H        33.1674951029       26.9906541528       16.0984097969
  H        33.9693330639       28.0508209741       17.2128692823
  H        34.9531834382       27.6410655532       20.6536624851
  H        34.1238822497       28.3251046697       19.2814974306
  H        36.5175830978       29.0606423052       19.2901985039
  H        37.0616711594       27.3678561775       19.2392245873
  H        36.2071345309       28.0556500082       17.8543962923
  H        36.4120249155       26.1368011056       20.9906756166
  H        36.3843100209       24.4041669455       21.3170889207
  H        34.1330708273       21.8068970433       20.2072809227
  H        34.9371991610       22.8391401184       21.3559879945
  H        36.2811884320       21.6730610591       18.8292593996
  H        37.0865370944       22.7121147070       20.0082508879
  H        36.5206844906       21.0959519137       20.4938461150
  H        16.9248136796       22.2004815824       16.5265844077
  H        15.8725703033       21.5970993581       17.8063411781
  H        18.5024812853       23.6280389322       16.3470588373
  H        18.6699999484       25.3516397062       16.1776679427
  H        17.8958552494       24.3334516326       14.0200709155
  H        16.4668788628       23.6461136867       14.8288677429
  H        16.6189770514       25.3968401544       14.6531732783
  H        17.3637182359       27.0304583049       15.9919143695
  H        16.6567453078       28.1543892733       17.1515452813
  H        16.5220831902       28.3212877169       19.2731087286
  H        15.5240569577       27.6762003466       20.5439901010
  H        14.5029830963       28.4563174857       17.7339936514
  H        13.4892754767       27.7949710097       19.0207358025
  H        14.2564545877       29.3856800131       19.2318320788
  H        13.6768882777       24.6453112119       20.9242212392
  H        13.8621344105       26.3568220527       20.7106000671
  H        14.9139568075       22.9388423085       21.0018419778
  H        15.7385249921       21.8558457814       19.9124542597
  H        13.2760024769       21.3639090542       19.9535430248
  H        12.9134239931       23.0297812860       19.4440718885
  H        13.7328711412       21.9300750046       18.3303885703
  H        22.8298463828       32.8901417341       33.8156939727
  H        21.7600714549       33.5543677314       32.5807713010
  H        26.2692716022       31.8484526826       33.7562229169
  H        24.5404693538       31.6351633901       33.8328735145
  H        25.3998626292       32.6239144768       35.9734160762
  H        26.0958190220       33.9994364552       35.0846927701
  H        24.3419196107       33.8066190071       35.1697615453
  H        28.3532393931       34.2944069856       32.1702785735
  H        27.6823404493       33.3727682060       33.4781867289
  H        27.1713364644       34.8822842125       28.8086730846
  H        28.1834913573       34.1866207612       30.0413619666
  H        27.0718259181       37.0688381921       30.0974591041
  H        28.0838739669       36.3625406926       31.3613385892
  H        28.7487398608       36.5996784068       29.7289193732
  H        25.5138160712       36.2058567308       28.7118526454
  H        23.7659804322       36.1302142299       28.9343946718
  H        22.3848386355       34.5151322414       29.1561522126
  H        21.6676109550       33.6196886808       30.4641707303
  H        20.6870762173       35.9256503599       30.3511352913
  H        21.5630875664       35.7198131081       31.8871565259
  H        22.2996571404       36.6416559454       30.5726539425
  H        21.6617248421       16.2317182914       32.5320950319
  H        22.6942228432       17.0222127081       33.6808076430
  H        24.2625982554       18.4732237904       33.4976559928
  H        25.9932930386       18.4630947906       33.3191782847
  H        26.1551349960       16.4364553522       34.8460711224
  H        24.3972998080       16.4398636998       35.0213395732
  H        25.3485094135       17.8055045013       35.6481071819
  H        27.5342859264       17.0118257108       33.1672136454
  H        28.2374639333       15.9822480649       31.9211152641
  H        28.0120500233       15.9187778594       29.7777274439
  H        27.0220103207       15.0440527639       28.6439802897
  H        27.1223129220       12.9728729527       30.1085789185
  H        28.7488626893       13.5263823382       29.6436621512
  H        28.1178566559       13.8497315362       31.2741193049
  H        25.4491499281       13.5979577667       28.7030966608
  H        23.7050180469       13.5979695525       28.9682266173
  H        22.2100641555       15.0966759227       29.1630042474
  H        21.4832858195       15.9990521969       30.4651202025
  H        22.3756084611       13.0487808170       30.6821421897
  H        21.6407317371       13.9782931468       31.9923036885
  H        20.6990889990       13.6218933487       30.5248128181
  H        27.0433157894       34.6976251228       24.6935292532
  H        27.0153545550       33.2348969571       22.6937829904
  H        23.5098273876       31.2383424581       24.2129610132
  H        23.5411679981       32.7163921007       26.2166944294
  H        26.1576625976       35.4269388877       26.7714169976
  H        27.3808962809       30.8998353716       22.1479182381
  H        25.2373919817       28.9463835708       18.9717331364
  H        23.1120454510       31.3639054492       21.8368573381
  H        21.8666019668       31.7440937826       19.8789781557
  H        19.6871712544       31.1144269644       18.8914228715
  H        18.1734521203       29.5027672852       17.9727116842
  H        21.0956876593       27.0946259810       18.2917942588
  H        23.2781168597       27.7091667192       19.3103134838
  H        27.4065662099       29.8324249898       17.9577771959
  H        29.5567267806       28.8473026208       17.1605393837
  H        31.8880115042       26.8478756604       19.3800904344
  H        30.4288057224       27.5215805143       21.1577872251
  H        28.3143054310       28.5432976159       21.9680023321
  H        21.0632467464       20.3727438076       16.4631755816
  H        23.1673507261       19.5532315322       17.4792272534
  H        21.5166778213       20.2058667316       21.4071685987
  H        19.3960426368       21.0074433948       20.3777836137
  H        18.8850345994       21.2823438060       16.6118848006
  H        25.0013180428       20.4588076112       18.7063576659
  H        27.1502754757       18.3151876941       21.7559327122
  H        22.8462198594       18.2368338434       21.6959606695
  H        23.3173264426       18.3360225572       24.0190027238
  H        23.3481914343       16.9257733756       26.0691808950
  H        25.9454007244       14.1993718006       26.6742446979
  H        26.7169085633       14.7498351654       24.5137477178
  H        26.6778297662       16.1289450013       22.4604053682
  H        26.8935918477       19.6354835398       17.5105459625
  H        29.0188402839       20.4768013806       16.5595680661
  H        31.1996087901       21.3731753236       16.7753897522
  H        30.5788647552       21.0817060756       20.5231025755
  H        28.4357781233       20.2647919531       21.4876395834
  H        35.1189359967       23.3999047615       25.5595608533
  H        33.6543977304       23.5448536004       27.5487246927
  H        31.4489082081       26.7441467609       25.6801810652
  H        32.9457772969       26.6114229428       23.6969966866
  H        35.7148211220       24.0155396027       23.3519493292
  H        31.4519984269       23.0152809951       28.0975688981
  H        28.8479084987       25.1695398389       30.7635456200
  H        31.2943333758       27.3199687032       27.9546763176
  H        27.3851232785       26.9673288563       29.7631144102
  H        26.3988615925       29.1061772251       30.5469723686
  H        26.5983149673       31.4121265905       31.1514366230
  H        30.3341440459       30.7882863620       30.9667934158
  H        31.3317846490       28.6580497296       30.1335003934
  H        29.7165774268       23.4305739414       32.1537130425
  H        28.9481760944       21.3170034987       33.1875245096
  H        28.2568048122       19.0596287300       33.0658074824
  H        28.7804282140       19.4587166381       29.3112334624
  H        29.5411472184       21.5838459720       28.2618520684
  H        15.5506263840       26.3267854525       24.5858453203
  H        16.7782462468       26.2944819142       26.7562688814
  H        19.8723936844       23.8918862064       24.9629542032
  H        18.6632700091       23.9593056424       22.7975394089
  H        16.9003137142       24.7392485223       21.4045220602
  H        18.9850144317       27.1746683366       27.6410589637
  H        21.0200544408       24.9472772633       30.7195793139
  H        19.4812534124       22.9197854274       27.2499318170
  H        20.0439690804       22.8045474539       31.5622372992
  H        20.8904837230       20.6303487433       32.4431956336
  H        23.0324242086       18.2483532954       30.4003916149
  H        22.6070679097       19.7465132462       28.6000176748
  H        21.7341972192       21.8903009519       27.7051701430
  H        22.2973338979       26.8813157015       30.5986388597
  H        22.8401793230       29.0484866471       31.6905003044
  H        20.4674658295       32.0238562654       31.7157184483
  H        18.9488233915       30.5474582233       30.6363109862
  H        18.3905157383       28.3865490918       29.5680672170
