# Supplementary material for: High-throughput discovery of organic cages and catenanes using computational screening fused with robotic synthesis
Source: Nat Commun. 2018 Jul 20;9:2849. doi: 10.1038/s41467-018-05271-9 (PMC6054661; doi:10.1038/s41467-018-05271-9)
Supplement: Supplementary file 3 — Supplementary Data 1 [file 41467_2018_5271_MOESM3_ESM.zip › Computational_structures/B18_6p4.xyz]

276
XYZ
  C        25.1626429833       24.0431908316       34.8852083006
  C        23.8189937657       24.7407957400       34.8309221661
  C        22.6292927392       23.9882392788       34.7215426208
  C        21.3874417341       24.6421460305       34.5882615303
  C        21.3288840015       26.0501483977       34.6440719682
  C        22.5102914096       26.8082196686       34.7506660024
  C        23.7499062089       26.1465409185       34.8771497739
  C        25.0104499090       26.9626108560       35.1096325587
  N        25.6062568254       27.4343481681       33.8602277416
  C        22.4738064179       28.3206716820       34.7133155028
  C        19.9743537864       26.7416980204       34.6386473133
  N        19.4778923089       26.9669935235       33.2837724500
  C        20.1174119858       23.8484748542       34.3695685856
  C        22.6790789363       22.4730244535       34.8005262364
  N        22.8416437411       21.6876000957       33.5746079601
  C        34.6334260845       32.1973511415       17.8595371932
  C        34.9806565731       32.3490868488       19.3246343409
  C        34.5534312677       33.4724457419       20.0586062569
  C        34.8240169693       33.5657754919       21.4402398383
  C        35.5851937932       32.5613409931       22.0716831081
  C        36.0038477771       31.4247469074       21.3462581264
  C        35.7329799997       31.3428130251       19.9670491056
  C        36.3064712384       30.1959799998       19.1495990902
  N        35.3410677853       29.1209670244       18.9267976288
  C        36.7267387042       30.2960252933       22.0516222276
  C        36.0135947802       32.7261497060       23.5195006048
  N        35.1833625817       32.1731189760       24.5915134182
  C        34.2821608267       34.7358607105       22.2323940647
  C        33.8519123632       34.6232528619       19.3534059552
  N        32.3949919035       34.5243931302       19.4324122118
  C        27.3410258391       14.3959340682       19.7299794026
  C        26.2025737450       14.7501910522       18.7973762091
  C        24.8645826584       14.5111741850       19.1710688497
  C        23.8083653610       14.9300079769       18.3323540028
  C        24.1017326432       15.5258907964       17.0906107764
  C        25.4380449369       15.7638658631       16.7069830711
  C        26.4847581130       15.3383504669       17.5469094372
  C        27.9307658295       15.4601446248       17.0933230346
  N        28.5670107186       16.6715180270       17.6060597507
  C        25.7208161039       16.4895993716       15.4091556710
  C        22.9763830545       15.8756741347       16.1305344738
  N        22.5696270676       17.2750453744       16.2433266809
  C        22.3695580601       14.7540761575       18.7709022568
  C        24.5661092337       13.7575913575       20.4544049530
  N        24.3898438592       14.4991323443       21.7045135810
  C        16.3974739427       32.2120259947       14.8418882030
  C        15.7299081470       32.4589779283       16.1781709697
  C        16.0903478099       33.5886446143       16.9427974299
  C        15.5409155273       33.7872807327       18.2243951393
  C        14.5782345748       32.8803168241       18.7152943118
  C        14.2144267264       31.7483209679       17.9613149288
  C        14.7601931472       31.5640445240       16.6719682583
  C        14.2377142126       30.4450677908       15.7878220957
  N        14.8572851351       29.1193502652       15.8292235106
  C        13.2499737600       30.7281797529       18.5299986705
  C        13.8855789518       33.1654980388       20.0390261201
  N        14.6701139002       32.7166662373       21.1865842706
  C        15.9751091697       34.9519234171       19.0888595278
  C        17.0301829777       34.6239244192       16.3456877412
  N        18.4370405383       34.2752552041       16.5351737502
  C        33.5776999123       31.0610316832       26.7041788446
  C        32.7400714301       30.5420592053       27.6778654192
  C        31.4636743077       30.0299598806       27.3355278697
  C        30.6191650512       29.5115418668       28.3467740893
  C        29.9246915978       29.0790724160       29.2545017832
  C        29.1478331829       28.5937691996       30.3338665686
  C        29.7738657168       27.9819080011       31.4427153777
  C        29.0147870308       27.5321906441       32.5165892806
  C        27.6169486735       27.6867313232       32.5322997387
  C        26.8637944424       27.2379592027       33.7062192659
  C        26.9892150174       28.2859518977       31.4223623401
  C        27.7368841873       28.7258200648       30.3402772924
  C        31.0673787453       30.0511172461       25.9801859113
  C        31.9204360844       30.5649663867       25.0079872257
  C        33.1815474439       31.0823502430       25.3518282704
  C        34.0536287896       31.6366086708       24.3076717531
  C        24.0578626047       15.9287672169       24.1761728262
  C        23.8907208133       16.6753791752       25.3306930338
  C        23.9577967232       18.0911472597       25.2920870969
  C        23.7798035128       18.8411322209       26.4781844805
  C        23.6189939760       19.4590062118       27.5207560684
  C        23.4391440195       20.1587292621       28.7371471880
  C        23.3566579292       21.5692624639       28.7622511800
  C        23.1861436365       22.2418834313       29.9679456109
  C        23.0941688862       21.5413595478       31.1843547784
  C        22.9252235235       22.2841766759       32.4420920116
  C        23.1737555885       20.1344991463       31.1598513054
  C        23.3417436797       19.4543260683       29.9637214794
  C        24.2027763535       18.7226848617       24.0519113217
  C        24.3726620566       17.9627626261       22.8988272796
  C        24.3012275757       16.5587882520       22.9388740040
  C        24.4742041174       15.7792485248       21.7056476800
  C        16.0741033424       31.7564458641       23.5564007603
  C        16.6543566568       31.2863654056       24.7253107730
  C        15.9177680081       30.4740755051       25.6211034086
  C        16.4977103115       30.0279881236       26.8375213860
  C        16.9810031658       29.6687122287       27.9002410609
  C        17.5233660972       29.2818929624       29.1544483498
  C        17.6464569766       30.2263617866       30.1963391409
  C        18.1663742383       29.8477538171       31.4292510219
  C        18.5802120437       28.5247657428       31.6644150046
  C        19.1115599045       28.1571252993       32.9810975977
  C        18.4634480806       27.5830978121       30.6239523606
  C        17.9439466793       27.9512628229       29.3914514396
  C        14.5868395164       30.1378085503       25.2935247116
  C        14.0116740064       30.6181569387       24.1219372074
  C        14.7398010726       31.4360162103       23.2401280889
  C        14.0880151102       31.9453550243       22.0290932257
  C        35.3609987437       25.4802500628       19.3828213973
  C        34.6096428745       24.3300250141       19.1648470251
  C        33.3305956841       24.4186394509       18.5744464495
  C        32.5716580159       23.2491242683       18.3098610204
  C        31.9358479700       22.2373999940       18.0576450953
  C        31.2152917500       21.0566656906       17.7407474601
  C        30.5758352805       20.3009684609       18.7528842136
  C        29.8930555267       19.1348089427       18.4396337152
  C        29.8241313742       18.6805111255       17.1085590456
  C        29.1312788993       17.4398591848       16.7492343811
  C        30.4492760263       19.4362986236       16.1011788419
  C        31.1345418647       20.6073132148       16.4052855440
  C        32.8274875128       25.6971726094       18.2320781040
  C        33.5819846338       26.8386213893       18.4586237850
  C        34.8657099548       26.7481358142       19.0307833436
  C        35.7042505435       27.9331021045       19.2430344767
  C        29.6650314885       34.6433843931       16.9845096525
  C        28.2794132518       34.6399397018       16.8621431443
  C        27.4637956236       34.5252787853       18.0087301495
  C        26.0483963956       34.5628720592       17.8951789198
  C        24.8329210916       34.6263660973       17.7891576407
  C        23.4239720791       34.7310358065       17.6465246404
  C        22.7501928724       35.9057500365       18.0459155035
  C        21.3758437984       36.0210574017       17.8657155263
  C        20.6300837775       34.9776562216       17.2893846757
  C        19.1903979128       35.1598192952       17.0761993793
  C        21.2970933781       33.7963618699       16.9114324386
  C        22.6683377054       33.6740779304       17.0835309061
  C        28.0882250889       34.3929727550       19.2730667815
  C        29.4712478207       34.3945704342       19.3845511260
  C        30.2834686008       34.5308200955       18.2420357108
  C        31.7470292369       34.5803592918       18.3277040428
  C        17.7761692555       27.4542503432       17.2863007648
  C        18.4235894298       26.2232480053       17.3353838673
  C        17.8697829823       25.1003478051       16.6825273995
  C        18.5094429738       23.8378252312       16.7111213665
  C        19.0318382521       22.7330285723       16.6979528470
  C        19.6119438656       21.4422110869       16.6529477470
  C        18.7916637715       20.2951094155       16.5648004952
  C        19.3606344933       19.0286965841       16.4940459245
  C        20.7571050540       18.8608672349       16.4937563120
  C        21.3172773546       17.5110318075       16.3837621588
  C        21.5773903584       20.0025627915       16.5897035353
  C        21.0181090754       21.2688754816       16.6742019265
  C        16.6465287512       25.2577767653       15.9845285969
  C        16.0135907134       26.4889922659       15.9352186877
  C        16.5683618244       27.6106173733       16.5834125464
  C        15.9115706710       28.9251853206       16.5324921567
  H        25.9276665513       24.6140941131       34.3452113403
  H        25.5192640072       23.9115633469       35.9198429887
  H        25.1239868916       23.0515661813       34.4204618200
  H        24.7488848477       27.8564941702       35.6980465278
  H        25.7329476025       26.3921834954       35.7227461332
  H        21.6034766160       28.6912899142       34.1618420244
  H        23.3624232442       28.7178367147       34.2082303836
  H        22.4354065372       28.7596159141       35.7242444435
  H        19.2446704579       26.0907011356       35.1454873548
  H        20.0167200233       27.6770334750       35.2275626637
  H        20.3214376447       22.8733492658       33.9127427770
  H        19.5772800091       23.6636973162       35.3133067551
  H        19.4370650030       24.3838201530       33.6959569156
  H        23.4917722199       22.1581004598       35.4745028114
  H        21.7683180948       22.0919793176       35.2892138314
  H        35.4164541325       32.6134915839       17.2039260924
  H        34.5022572647       31.1405810657       17.5988580118
  H        33.6950495076       32.7046086470       17.6119194224
  H        37.2397623386       29.8246793341       19.6119019617
  H        36.5885518282       30.5817332128       18.1566056352
  H        37.8213232359       30.3721807346       21.9469252545
  H        36.4266900758       29.3212422170       21.6482843212
  H        36.4984207042       30.2764139572       23.1231661755
  H        37.0199070391       32.3013430522       23.6613275127
  H        36.1421764058       33.7949469365       23.7543019061
  H        34.9380112366       35.6199169498       22.1638991611
  H        34.1719813539       34.4915710091       23.2952069870
  H        33.2910642710       35.0280195085       21.8638157011
  H        34.1361515079       35.5653623246       19.8479901717
  H        34.2049946280       34.7037009435       18.3082569551
  H        28.1491487281       15.1335327630       19.6530138295
  H        27.0184453964       14.3788005792       20.7772019683
  H        27.7685911698       13.4053716898       19.5006563507
  H        27.9969311839       15.3906319344       15.9915377692
  H        28.4977776859       14.6036633859       17.4912049083
  H        25.7414189049       15.8030913058       14.5464590303
  H        24.9535369214       17.2488933296       15.2159165753
  H        26.6837755295       17.0098445339       15.4372674723
  H        22.1240297596       15.1838125048       16.2655991728
  H        23.3330889229       15.7253122742       15.0991434158
  H        22.2817366697       14.6954762614       19.8616582051
  H        21.9171642330       13.8402351631       18.3523580712
  H        21.7506905030       15.6011734095       18.4512053007
  H        25.3592328540       13.0178630842       20.6471889563
  H        23.6585414789       13.1453952124       20.3309763030
  H        16.3775725450       31.1508530737       14.5681117027
  H        15.9096712179       32.7715975157       14.0262023260
  H        17.4502007658       32.5189189645       14.8724800037
  H        13.1656794190       30.2867971299       15.9848256710
  H        14.2671924307       30.7602283187       14.7321855731
  H        13.4098733417       30.5895610485       19.6061241309
  H        12.1979035653       31.0258184258       18.3897413227
  H        13.3797326509       29.7450825539       18.0635681536
  H        13.7607367325       34.2553756566       20.1411802883
  H        12.8666743309       32.7359998943       20.0399911264
  H        17.0010425022       35.2623202364       18.8643723549
  H        15.3258991165       35.8325194396       18.9503547761
  H        15.9499171946       34.6781107764       20.1501932266
  H        16.8564201279       34.6712494984       15.2589834406
  H        16.7957969135       35.6297529706       16.7411322143
  H        34.5573520724       31.4627639235       26.9628972615
  H        33.0504776289       30.5255257015       28.7227805992
  H        30.8578838544       27.8704840536       31.4450718247
  H        29.5110926972       27.0624621110       33.3686857101
  H        27.4656978617       26.7232126193       34.4840024846
  H        25.9047860329       28.3976583690       31.4357934041
  H        27.2470026869       29.1909218004       29.4846393597
  H        30.0886974439       29.6579046622       25.7057474759
  H        31.6061130488       30.5730921272       23.9621137162
  H        33.6763209003       31.5666839455       23.2705963193
  H        24.0049682922       14.8401743086       24.1998016829
  H        23.7034458691       16.1832550016       26.2853447187
  H        23.4292927218       22.1227164206       27.8260306326
  H        23.1256513745       23.3326045985       29.9743463813
  H        22.8785295215       23.3853696645       32.3500519362
  H        23.1016088882       19.5955616229       32.1048486258
  H        23.4035396647       18.3658324032       29.9521757833
  H        24.2555080921       19.8105323617       24.0105962263
  H        24.5601852117       18.4614595501       21.9452740112
  H        24.6783113651       16.3600253413       20.7868932819
  H        16.6367371854       32.3836775905       22.8646237561
  H        17.6854506339       31.5413220619       24.9706487844
  H        17.3249120325       31.2532159733       30.0229504496
  H        18.2538995131       30.5874418823       32.2283260116
  H        19.1719045909       28.9860742925       33.7168373733
  H        18.7895604382       26.5595523298       30.8101846571
  H        17.8530079980       27.2177207158       28.5900274041
  H        14.0139157733       29.5091452982       25.9748012307
  H        12.9771960657       30.3608491817       23.8837641637
  H        13.0341542715       31.6269410784       21.8884835783
  H        36.3544088472       25.3983593544       19.8297567187
  H        35.0042917654       23.3510573125       19.4357411773
  H        30.6305063509       20.6475485227       19.7850550385
  H        29.4009554319       18.5482187951       19.2158233551
  H        29.1331719668       17.1941088288       15.6668998349
  H        30.3974975876       19.0947060148       15.0648544598
  H        31.6206344619       21.1850260595       15.6192909754
  H        31.8376402533       25.7707736862       17.7814235704
  H        33.1986442154       27.8241977621       18.1934980162
  H        36.7030334582       27.7327363619       19.6838400245
  H        30.2843320777       34.7435597697       16.0903490779
  H        27.8099757484       34.7374463406       15.8834013485
  H        23.3213560946       36.7234272367       18.4852809197
  H        20.8676014974       36.9400041564       18.1665041570
  H        18.7870256030       36.1424978535       17.3979631386
  H        20.7139695854       32.9872415925       16.4711524384
  H        23.1823733243       32.7615099985       16.7810089111
  H        27.4643644664       34.2947018014       20.1618263061
  H        29.9533716688       34.2986339293       20.3578450032
  H        32.2715290645       34.6912150641       17.3558712093
  H        18.2127906294       28.3151861902       17.7970735605
  H        19.3618780671       26.1137158457       17.8789176128
  H        17.7087672197       20.4169835504       16.5529338256
  H        18.7154651533       18.1500103862       16.4259979428
  H        20.5746734276       16.6865042636       16.4140838486
  H        22.6591611867       19.8669258941       16.5955459255
  H        21.6566912305       22.1493948715       16.7482197556
  H        16.2127284097       24.3934137972       15.4812845191
  H        15.0769079842       26.6161577556       15.3925295470
  H        16.3828345317       29.7296799533       17.1277297836
