# Supplementary material for: High-throughput discovery of organic cages and catenanes using computational screening fused with robotic synthesis
Source: Nat Commun. 2018 Jul 20;9:2849. doi: 10.1038/s41467-018-05271-9 (PMC6054661; doi:10.1038/s41467-018-05271-9)
Supplement: Supplementary file 3 — Supplementary Data 1 [file 41467_2018_5271_MOESM3_ESM.zip › Computational_structures/B12_3p2.xyz]

108
XYZ
  C        27.1784089745       23.8181103866       19.8116128124
  C        25.9056545009       24.6290833919       19.6980372026
  C        24.6536899403       23.9790183743       19.6826268662
  C        23.4568662341       24.7252272229       19.6257291137
  C        23.5214610768       26.1342821737       19.6235842192
  C        24.7668638986       26.7984932198       19.5942710165
  C        25.9562235721       26.0391827396       19.6524442232
  C        27.2922771984       26.7336661579       19.8775966096
  N        27.7578202801       26.4824488181       21.2561782432
  C        24.8202151452       28.3107497270       19.5299511649
  C        22.2596712396       26.9395110367       19.9070192699
  N        22.3524819436       27.3967187989       21.3000339390
  C        22.1139634609       24.0264733372       19.6060834521
  C        24.5742858398       22.4843025871       19.9665052495
  N        24.0973190384       22.3484744545       21.3418045693
  C        21.8194352517       24.3431463266       30.4802159077
  C        23.2715778215       24.7694580324       30.4083140253
  C        23.6040101602       26.1413632997       30.3765054469
  C        24.9523195583       26.5565904081       30.3720962942
  C        25.9735190248       25.5846180692       30.3052248601
  C        25.6562483924       24.2097997328       30.2812949448
  C        24.3036851512       23.8078594046       30.3417576121
  C        23.9627630219       22.3409274385       30.1196322380
  N        24.2967303407       21.9607412634       28.7334505020
  C        26.7548778037       23.1793088751       30.1352854742
  C        27.4019134726       26.0375952777       30.0255233028
  N        27.4170821880       26.5469919146       28.6544745437
  C        25.2929807076       28.0319993056       30.3982323681
  C        22.5093695277       27.1635070232       30.0967073364
  N        22.0944062446       26.9727145697       28.7001785995
  O        29.0404313710       25.1064184775       23.0413933285
  C        28.3619416151       25.8093358523       23.9762164486
  C        28.5479868859       25.5306159838       25.3296160751
  C        27.8565794419       26.2484838029       26.3228306710
  C        28.0138748020       25.8830064094       27.7181569126
  C        26.9403242722       27.2839080471       25.9523321292
  O        26.2609596757       27.9966091627       26.8807554599
  C        26.7347339553       27.5431411544       24.5992243007
  C        27.4309719175       26.8290464864       23.6092288751
  C        27.1480545185       27.1024809052       22.2160990104
  O        20.9613786236       25.5612845566       26.8613377552
  C        21.5470481824       26.3863109742       25.9583672177
  C        21.3510089304       26.1727440273       24.5954497041
  C        21.9715063584       26.9888961427       23.6330580195
  C        21.7795966974       26.6969426460       22.2258370172
  C        22.8299965886       28.0539995475       24.0448625206
  O        23.4768698924       28.8316001315       23.1397099188
  C        23.0128799359       28.2784191515       25.4082370583
  C        22.3844655117       27.4677146314       26.3712851899
  C        22.6328885573       27.7074230355       27.7796719161
  O        25.9145649439       21.0498064783       26.9322582789
  C        25.0633880373       21.5504325483       26.0076772339
  C        25.3644145830       21.4455203505       24.6503833189
  C        24.5000091571       21.9635408968       23.6679308473
  C        24.8854131184       21.9107234996       22.2693705909
  C        23.2834905048       22.6123240028       24.0528390966
  O        22.4319146560       23.1242547605       23.1336866176
  C        22.9928801438       22.7363485839       25.4099852088
  C        23.8569201918       22.2147616189       26.3887030124
  C        23.5372377418       22.4128299412       27.7862972354
  H        27.1774034251       22.9629528395       19.1231342444
  H        28.0694985075       24.4114446178       19.5873261680
  H        27.3140172821       23.4268299012       20.8319070717
  H        27.2088860825       27.8141864969       19.7038708314
  H        28.0619685046       26.3611026657       19.1882144300
  H        25.6087064622       28.6564629458       18.8494397595
  H        25.0103133164       28.7671230759       20.5130452145
  H        23.8792720295       28.7365718760       19.1669937273
  H        22.1765967201       27.8215246446       19.2576053071
  H        21.3538026038       26.3370187301       19.7524125722
  H        21.4309957638       24.4955882958       18.8859245526
  H        22.2008873000       22.9729873086       19.3233263371
  H        21.6196476519       24.0467576376       20.5886777596
  H        25.5456155462       21.9874478690       19.8285353434
  H        23.8585335714       21.9863875966       19.2960590692
  H        21.1797302905       25.1432262136       30.8667220331
  H        21.6853307445       23.4809522474       31.1454457488
  H        21.4127853121       24.0664407115       29.4958428463
  H        22.8997830964       22.1483402030       30.3133963870
  H        24.5306825438       21.6876036828       30.7957066711
  H        27.1458908364       23.1561946911       29.1061367442
  H        27.5979981222       23.3843353938       30.8079151040
  H        26.4065705945       22.1662690142       30.3557938978
  H        28.1245215484       25.2191025214       30.1564486283
  H        27.7041497497       26.8477538418       30.7049907894
  H        26.3354428685       28.2096104049       30.6795620352
  H        25.1476524747       28.5100973510       29.4183246654
  H        24.6694291267       28.5721894153       31.1224440614
  H        21.6316728625       27.0173759035       30.7404761429
  H        22.8648632218       28.1898692394       30.2621364049
  H        28.7243670036       25.4702926974       22.1429768536
  H        29.2363803285       24.7322655569       25.6120270803
  H        28.6261741926       24.9916783189       27.9452982841
  H        26.5618050261       27.6093410612       27.7801091457
  H        26.0064936314       28.3022432291       24.3088335897
  H        26.3558147192       27.8436943519       22.0190635129
  H        21.2527879414       25.9158997803       27.7752432213
  H        20.7314068604       25.3343646648       24.2749025815
  H        21.1458662422       25.8269764194       21.9834099129
  H        23.1923255319       28.4718137809       22.2275276847
  H        23.6837011178       29.0767483231       25.7282460359
  H        23.3237554965       28.5306541264       28.0282901750
  H        25.4933667856       21.2673677232       27.8359842597
  H        26.2980260748       20.9632769159       24.3553729282
  H        25.8927001474       21.5224726490       22.0332420380
  H        22.8726295366       22.9286666748       22.2301554299
  H        22.0886773621       23.2666895782       25.7136335724
  H        22.6317983157       23.0046006762       27.9985405268
