# Supplementary material for: High-throughput discovery of organic cages and catenanes using computational screening fused with robotic synthesis
Source: Nat Commun. 2018 Jul 20;9:2849. doi: 10.1038/s41467-018-05271-9 (PMC6054661; doi:10.1038/s41467-018-05271-9)
Supplement: Supplementary file 3 — Supplementary Data 1 [file 41467_2018_5271_MOESM3_ESM.zip › Computational_structures/C18_3p2.xyz]

156
XYZ
C        22.3230977429       26.1515025436       16.4572061735
N        21.9566212487       26.3896878030       17.8727503423
C        23.7480516042       25.6760732410       16.2432165002
C        24.7912507556       26.6344082331       16.2612824318
C        26.1325808822       26.2038047903       16.2522466824
C        26.4396462995       24.8214701975       16.2560139415
C        25.3974978142       23.8736948676       16.2352981326
C        24.0463862130       24.2986301976       16.2380077723
C        22.9292843745       23.2688611903       16.2662772817
C        22.4832830715       22.8443408009       14.8569255132
C        25.6924602764       22.3974331548       16.4279461161
N        25.6395431782       21.9269384225       17.8320272637
C        27.8877275480       24.3697048321       16.3140274677
C        28.5056546422       24.1983943748       14.9165941644
C        27.2651917247       27.1910983707       16.4640950939
N        27.6880545240       27.3551416503       17.8746265187
C        24.4609400521       28.1156569375       16.3225936771
C        24.3099050365       28.7435884110       14.9272961889
C        24.7356334674       22.1948279539       33.5433077497
N        24.7991902859       21.7472900284       32.1328523878
C        24.9088769206       23.6879350261       33.7510445357
C        23.7897053451       24.5449686928       33.7439262592
C        23.9796543362       25.9479752680       33.7565963297
C        25.2821838157       26.4870014477       33.7465579498
C        26.4017908034       25.6197747696       33.7550234550
C        26.2196427027       24.2223968204       33.7429185422
C        27.4195118689       23.2921075245       33.6787252241
C        27.9260384496       22.8799803922       35.0707417839
C        27.7830662676       26.2177283704       33.5581699758
N        28.1477916997       26.5096786625       32.1521859009
C        25.4910661407       27.9905586063       33.6835007874
C        25.6000485657       28.6365239094       35.0746488580
C        22.7715901905       26.8466088951       33.5652760936
N        22.3419545459       27.0363691656       32.1604287546
C        22.3865969316       23.9664599107       33.6819806284
C        21.7917444171       23.7030606860       35.0751662379
C        27.1898444893       25.1417726845       28.8928973733
C        27.2526956889       25.3464089945       27.5205219639
C        27.9138412207       26.4811817329       27.0012848833
C        27.8733547942       26.7348031321       25.6065482495
C        27.7557879271       26.9206597781       24.4045155394
C        27.5429621896       27.0840442451       23.0121037866
C        26.2316071420       27.0076725906       22.4927699673
C        26.0194430022       27.0722732271       21.1216854768
C        27.0944397337       27.2190728584       20.2261198500
C        26.8115016965       27.1486005108       18.7891520307
C        28.3980547261       27.3410769264       20.7451712086
C        28.6216491341       27.2738988533       22.1139173960
C        28.5513109292       27.3682011761       27.9030246246
C        28.4858883495       27.1528904315       29.2735363857
C        27.7851383765       26.0460468472       29.7917225156
C        27.5705898589       25.8317291857       31.2277763654
C        21.6025927597       26.9750717164       20.7427602466
C        21.5275338309       27.1773312675       22.1142018225
C        22.1997126988       26.3094613761       23.0089043895
C        22.2163373527       26.5544824552       24.4054178535
C        22.3013424800       26.7419208508       25.6098958869
C        22.4930933750       26.8966164181       27.0066541817
C        23.8049386038       26.8818780436       27.5295125298
C        24.0107809396       26.9204562410       28.9024822547
C        22.9279793680       26.9851178416       29.7992783895
C        23.2180609258       26.8851290144       31.2349989150
C        21.6211062005       27.0532274947       29.2777931037
C        21.4049482487       27.0081867345       27.9062796593
C        22.9093875943       25.2076295034       22.4826591753
C        22.9813884329       25.0155623373       21.1085080832
C        22.3483832468       25.9015785741       20.2174343387
C        22.5701160431       25.7185297447       18.7783699799
C        25.2562142170       21.2721122185       20.6976849774
C        25.1056326043       21.0830777724       22.0657490344
C        25.5102241640       22.0835864880       22.9836347350
C        25.2845732168       21.9580815667       24.3795140907
C        25.0862137881       21.9392425445       25.5854507962
C        24.8613103378       22.0168794256       26.9842916281
C        24.1983246578       23.1435586757       27.5188453096
C        24.0557453775       23.2829577873       28.8933496609
C        24.5589469786       22.3127719066       29.7795790887
C        24.4881054800       22.5921666878       31.2184474369
C        25.1799896955       21.1665900627       29.2466962563
C        25.3304110770       21.0187832181       27.8734447689
C        26.1072045024       23.2607652979       22.4797811878
C        26.2450896069       23.4442790347       21.1095935338
C        25.8089803513       22.4667780810       20.1962996386
C        25.8762338328       22.7780519368       18.7630357512
H        22.1329450522       27.0913070096       15.9236209774
H        21.5906922951       25.4420993670       16.0432387059
H        22.0645978811       23.6628377444       16.8172623395
H        23.2464545846       22.3861864484       16.8374150952
H        21.6806869982       22.0951055513       14.9046947940
H        22.1137748277       23.7072573671       14.2845846231
H        23.3201356326       22.4134058012       14.2890123752
H        26.6821685248       22.1252422568       16.0314016737
H        24.9859180568       21.7755110513       15.8636262291
H        27.9666400669       23.4225859647       16.8648331925
H        28.4818776511       25.0845184739       16.8985730392
H        28.4703478695       25.1390766068       14.3487405580
H        29.5551099592       23.8790669693       14.9834681156
H        27.9553427611       23.4472661930       14.3319505359
H        27.0116671555       28.1906817971       16.0800710752
H        28.1593499338       26.8944862929       15.9012871638
H        25.2391745952       28.6538017643       16.8805373471
H        23.5414096335       28.2717042273       16.9023552976
H        24.0657413666       29.8128694919       14.9983651234
H        25.2383253500       28.6419473329       14.3472832448
H        23.5136265114       28.2487294738       14.3532486981
H        25.5037819043       21.6280326699       34.0846820180
H        23.7812303529       21.8343721374       33.9559804946
H        28.2371005043       23.7700978173       33.1222567630
H        27.1688283690       22.3967853687       33.0943485572
H        28.2304090329       23.7592027874       35.6562213549
H        28.7888489861       22.2036711566       34.9935632458
H        27.1401276482       22.3664357583       35.6428620800
H        28.5692922180       25.5663736877       33.9690414477
H        27.8883937410       27.1611040476       34.1089500061
H        24.6681133802       28.4618300075       33.1291608017
H        26.3910928373       28.2189241364       33.0970606484
H        26.4386806315       28.2128568029       35.6454019899
H        25.7546113805       29.7217035034       34.9955332005
H        24.6876633227       28.4623220428       35.6628012727
H        21.9001891780       26.4580987490       34.1076217577
H        22.9402038815       27.8479306971       33.9903851478
H        21.7272760472       24.6394552106       33.1180109674
H        22.3906130544       23.0308756083       33.1063326551
H        22.4134758891       22.9954643405       35.6421166937
H        21.7367694461       24.6294421862       35.6645556786
H        20.7781713195       23.2849349865       35.0003430328
H        26.6469378970       24.2772454612       29.2787001164
H        26.7704909799       24.6461854868       26.8385760366
H        25.3904603902       26.8752653858       23.1729751016
H        25.0036804639       26.9774513304       20.7337194261
H        25.7724663614       26.8554914621       18.5530800490
H        29.2285793099       27.4586919495       20.0485529342
H        29.6346763191       27.3406032578       22.5113177598
H        29.0694476239       28.2420059429       27.5071723510
H        28.9499425995       27.8508363887       29.9710649925
H        26.8249277710       25.0473577214       31.4530454826
H        21.1111780609       27.6579419663       20.0491949808
H        20.9736094930       28.0256015496       22.5170796516
H        24.6539253386       26.8116870222       26.8496722380
H        25.0295717195       26.8709684432       29.2904977475
H        24.2680941787       26.6217723433       31.4580947366
H        20.7829179349       27.1084622101       29.9730775669
H        20.3901703666       27.0281229898       27.5082082491
H        23.4199940314       24.5236781447       23.1603611950
H        23.5610921075       24.1785528430       20.7159709045
H        23.3514231611       24.9754743924       18.5359942524
H        24.9222301485       20.5131976468       19.9895493228
H        24.6495851754       20.1692626469       22.4475319553
H        23.8197652429       23.9135994835       26.8468599642
H        23.5700967576       24.1757632129       29.2910013647
H        24.1771864213       23.6260893659       31.4547869152
H        25.5664481211       20.4139234034       29.9345282123
H        25.8374262304       20.1438577317       27.4659517927
H        26.4354782981       24.0355878008       23.1724307903
H        26.6762828545       24.3752045014       20.7373616213
H        26.1170512311       23.8350633296       18.5467959054
