# Supplementary material for: High-throughput discovery of organic cages and catenanes using computational screening fused with robotic synthesis
Source: Nat Commun. 2018 Jul 20;9:2849. doi: 10.1038/s41467-018-05271-9 (PMC6054661; doi:10.1038/s41467-018-05271-9)
Supplement: Supplementary file 3 — Supplementary Data 1 [file 41467_2018_5271_MOESM3_ESM.zip › Computational_structures/B1_9p6_collapsed.xyz]

306
XYZ
  C        32.1254731839       27.4120550798       20.6652840107
  C        32.0046601681       26.8400885639       19.2676779130
  C        32.3921255942       25.5068531845       19.0113897865
  C        32.2842012928       24.9646902776       17.7158696260
  C        31.7814785547       25.7648756806       16.6692522326
  C        31.3274029986       27.0730090763       16.9269455228
  C        31.4939867499       27.6262144887       18.2150336337
  C        31.1481249420       29.0863670043       18.4528334811
  N        29.8452734682       29.2579810173       19.0986741263
  C        30.6408745081       27.8757533757       15.8405151123
  C        31.7945587175       25.2275972554       15.2457148031
  N        30.6308103172       24.3994196018       14.9327973219
  C        32.7003544764       23.5354827316       17.4449157213
  C        32.9607001686       24.6604681294       20.1435872456
  N        31.9874587991       23.6414079306       20.5469115348
  C        27.9282777279       19.6902144974       18.4143776068
  C        26.4162659137       19.6249413529       18.4147089126
  C        25.7073614842       19.6792435387       19.6308792553
  C        24.2994226313       19.7139414814       19.6343410855
  C        23.5970800365       19.5931786363       18.4171994035
  C        24.2963918498       19.5191846225       17.1953607070
  C        25.7067616110       19.5127358323       17.2022352989
  C        26.4754053602       19.2975819412       15.9060964282
  N        27.0499340488       20.5354773159       15.3871796356
  C        23.5355606172       19.4463487163       15.8870300426
  C        22.0866614415       19.4269315390       18.4404156980
  N        21.3385586727       20.6669614597       18.2245242804
  C        23.5386656369       19.8891132316       20.9328911381
  C        26.4539958362       19.5736819982       20.9503256137
  N        26.8693999501       20.8733082615       21.4829378182
  C        21.2619542457       29.1726421508       23.7844799226
  C        20.9751236329       28.6033686596       22.4126523371
  C        19.6991798577       28.7314779062       21.8272826288
  C        19.4525434013       28.2044602159       20.5412148582
  C        20.5198884320       27.6599302842       19.7981465060
  C        21.7862941717       27.4766139587       20.3944436295
  C        21.9931790538       27.9179303189       21.7176458877
  C        23.3250957137       27.6636189573       22.4068196381
  N        24.2165274493       28.8187502657       22.3074995302
  C        22.9098799248       26.8163340671       19.6255517984
  C        20.3137270301       27.2982106804       18.3350155029
  N        20.1491988716       25.8613398300       18.1326780066
  C        18.0466787390       28.2094010166       19.9745967526
  C        18.5927487527       29.4459491576       22.5826774983
  N        18.0803425179       28.6511553421       23.6987865066
  C        26.4953978791       29.3252960371       28.0518476486
  C        27.5704793747       28.7350742498       28.9434666752
  C        28.2795210991       27.5790070696       28.5536404588
  C        29.2071576806       26.9854438362       29.4334546883
  C        29.4950835280       27.6063302162       30.6658081225
  C        28.7866749836       28.7542418878       31.0698352853
  C        27.8476367177       29.3322686507       30.1907701672
  C        27.1845292929       30.6497080871       30.5615382750
  N        25.8626251410       30.4747445733       31.1646656070
  C        29.0115571180       29.3497763898       32.4448529685
  C        30.6245854645       27.0652145038       31.5298539051
  N        30.2093531153       25.9453989158       32.3678992629
  C        29.8724009056       25.6724032552       29.0869933320
  C        28.0765140542       26.9904747023       27.1670083959
  N        29.3366054185       26.8229536923       26.4402105871
  C        26.9343188884       21.1166650678       30.3725165686
  C        25.8594209730       20.5488477904       31.2707635938
  C        24.5174691672       20.5030193378       30.8420732001
  C        23.5203755802       19.9397868908       31.6680800311
  C        23.8636085636       19.4940811088       32.9617750328
  C        25.1910174606       19.6077157811       33.4279837411
  C        26.1970259543       20.0586275806       32.5496765744
  C        27.6620536459       19.9746817425       32.9589000489
  N        28.2109816177       21.2725001379       33.3355463329
  C        25.5270054942       19.2662194219       34.8668862973
  C        22.8010853777       18.8741543787       33.8582487419
  N        21.8642121091       19.8846153177       34.3361532178
  C        22.0975963922       19.8391208268       31.1615873839
  C        24.1506453664       21.0589243678       29.4778539470
  N        24.6522480215       20.2306074171       28.3799152560
  C        20.1395202995       27.5124228944       28.8515627599
  C        19.3897059352       26.7364932745       29.9129047590
  C        18.9830804566       25.4026547346       29.6885737260
  C        18.3993360925       24.6528209969       30.7307309511
  C        18.1460055729       25.2704801306       31.9732444851
  C        18.5107510338       26.6132530734       32.1957620323
  C        19.0967972909       27.3524748279       31.1471577176
  C        19.2997413229       28.8539495850       31.3007840912
  N        20.6573669063       29.2437207655       31.6828232606
  C        18.3029612467       27.2469369953       33.5565932535
  C        17.4242426084       24.4825032700       33.0562148285
  N        18.3293372375       23.6051020467       33.7905238239
  C        18.0580138919       23.1909955346       30.5494096260
  C        19.1055262389       24.7881698265       28.2997122443
  N        17.8287862254       24.2397495017       27.7854672974
  C        27.0528030980       23.7040050552       11.7187240362
  C        26.5806476597       22.5708756147       12.3807343606
  C        27.1884779439       22.1347765720       13.5731352072
  C        26.6671650315       20.9263643959       14.2314497528
  C        28.2848411688       22.8421946686       14.0873663921
  C        28.7767161018       23.9719093790       13.4186475825
  C        29.9515783984       24.7191525713       13.8960398669
  C        28.1458558444       24.3999191061       12.2341980047
  C        17.3624629850       22.4607182163       16.0774004580
  C        17.6488265257       23.7697458413       16.4630354137
  C        18.8241359180       24.0644478682       17.1804671205
  C        19.1022335201       25.4709255798       17.5107164764
  C        19.7034449259       23.0260701358       17.5224204305
  C        19.4250184494       21.7079219305       17.1341420142
  C        20.3227272945       20.5859179349       17.4489886852
  C        18.2507853703       21.4365288972       16.4035709845
  C        30.2872140250       23.9618581309       36.7889715859
  C        29.6844206553       22.7894638291       36.3309147153
  C        29.2928909109       22.6677542666       34.9840820433
  C        28.6810430332       21.4132399076       34.5164728434
  C        29.5227736632       23.7329302940       34.1038761502
  C        30.1460843867       24.9058241218       34.5496531162
  C        30.4600604893       26.0044107283       33.6208140172
  C        30.5202737685       25.0146797897       35.9027247634
  C        19.8797758149       22.1291008972       38.1405574548
  C        19.1008507622       22.9427907368       37.3168512395
  C        19.1807691538       22.8256368714       35.9159275971
  C        18.3347399419       23.6819852645       35.0677874753
  C        20.0533078468       21.8833373283       35.3558960622
  C        20.8355521369       21.0592692068       36.1760602002
  C        21.7463498941       20.0568389694       35.5976394345
  C        20.7426695446       21.1893412976       37.5745838869
  C        27.1328919008       31.9565904101       22.0566459994
  C        26.1396877631       30.9869793354       22.1506769289
  C        26.3164473491       29.7319220732       21.5320484758
  C        25.3200889100       28.6597398831       21.6772361708
  C        27.4828633668       29.4861225841       20.7993117319
  C        28.4893684404       30.4613480730       20.6989345609
  C        29.7330015701       30.1995059423       19.9588757738
  C        28.3114972272       31.6919985895       21.3497616695
  C        23.2026056477       31.6284591050       35.0702958010
  C        22.0373483440       31.0815542522       34.5361589875
  C        22.0469597097       30.4646986231       33.2694384837
  C        20.7745166287       29.9385929536       32.7508956817
  C        23.2444911143       30.4063770859       32.5413704108
  C        24.4161332437       30.9763759515       33.0615713974
  C        25.6846972318       31.0040682498       32.3163914651
  C        24.3846454674       31.5834630204       34.3322556455
  C        33.0103427220       25.7692420510       24.4666350787
  C        32.9285177276       24.9210446626       23.3567788839
  C        31.6835677379       24.4260725854       22.9291514692
  C        31.4779124467       23.5834752369       21.7218122888
  C        30.5471794010       24.7365164259       23.6962958381
  C        30.6180966201       25.5920630917       24.8044700407
  C        29.4027242101       25.8769069157       25.5823651143
  C        31.8657239501       26.1265830695       25.1742498923
  C        26.4634590968       18.1134749899       25.1017288455
  C        26.8088117980       18.8479890957       23.9619550612
  C        26.5867270739       20.2375002524       23.9148098934
  C        26.9021234767       21.0986367875       22.7469457860
  C        26.0633697865       20.8632116674       25.0620227962
  C        25.7023597541       20.1335174487       26.2025282392
  C        25.1597486800       20.8376599895       27.3741558266
  C        25.8974694339       18.7397338665       26.2084162253
  C        16.6552922677       28.7061689081       28.3252631310
  C        17.0973715864       29.3339125468       27.1593120273
  C        17.4538818878       28.5713549618       26.0350881936
  C        17.9301164713       29.2481722712       24.8210021933
  C        17.3799960967       27.1686449735       26.1062129603
  C        16.9718535850       26.5351078298       27.2823645068
  C        16.9314965202       25.0398142388       27.3489463179
  C        16.5948725861       27.3133548662       28.3926433903
  H        31.6520672104       26.7552194375       21.4069959474
  H        33.1767899633       27.5327008510       20.9705278972
  H        31.6412413042       28.3864318261       20.7617301926
  H        31.9580825170       29.5828792793       19.0219016532
  H        31.1005185454       29.6066418426       17.4853160829
  H        29.8202827368       28.4731287597       16.2570908913
  H        30.1964959093       27.2251325835       15.0805727671
  H        31.3287687901       28.5655596647       15.3240044963
  H        31.9167199468       26.0578840620       14.5245484301
  H        32.6818109811       24.5854245236       15.1284398345
  H        32.5731387412       22.9150488978       18.3381537226
  H        33.7559257569       23.4763900284       17.1282180777
  H        32.0862511623       23.0906178511       16.6532961435
  H        33.2999451411       25.3136368542       20.9563994785
  H        33.8477783383       24.1183907716       19.7770381133
  H        28.3024383395       20.1362329446       17.4863712541
  H        28.2923610187       20.3133533368       19.2401060392
  H        28.3840841354       18.6907094771       18.5209954662
  H        25.8382605250       18.7921408110       15.1581621317
  H        27.3174484063       18.6168189804       16.1116051558
  H        23.4603797892       18.4146935287       15.5061102563
  H        22.5193253033       19.8393508573       15.9861368946
  H        24.0258711735       20.0457915970       15.1103631423
  H        21.7867737730       18.6411768046       17.7190368319
  H        21.7914594546       19.0518486271       19.4318099054
  H        22.6509380181       20.5160779173       20.7822918878
  H        23.2016054040       18.9280671583       21.3560999142
  H        24.1499546755       20.3837701074       21.6958218617
  H        25.8377998149       18.9974299576       21.6601717786
  H        27.3671390712       18.9780875451       20.7885237060
  H        21.0625158707       28.4342788620       24.5780274923
  H        20.6314444354       30.0423252944       24.0032493686
  H        22.3052362679       29.4976183507       23.8676179116
  H        23.1438796790       27.4867540742       23.4781903065
  H        23.7960548183       26.7475349026       22.0097182371
  H        23.7100630181       27.5347785766       19.3885840256
  H        23.3701632210       26.0069506940       20.2081751758
  H        22.5652972223       26.3569907359       18.6958767203
  H        21.2111915076       27.6019065579       17.7727371203
  H        19.4754849639       27.8774495568       17.9069493983
  H        17.7791822632       29.1712479083       19.5072489008
  H        17.3094850632       28.0056626596       20.7611547902
  H        17.9143565387       27.4285882117       19.2188906938
  H        18.9455170069       30.4430227889       22.9170982616
  H        17.7479018021       29.6357000009       21.9071112361
  H        25.7681437499       29.9006226620       28.6340804848
  H        26.9161930315       29.9841883109       27.2743716673
  H        25.9227970383       28.5424451795       27.5387733767
  H        27.0434398366       31.2441407064       29.6456107948
  H        27.8554073716       31.2424678983       31.2111440198
  H        29.3585449961       28.5943652790       33.1578279986
  H        28.0816347896       29.7582385621       32.8558632325
  H        29.7549849420       30.1636645816       32.4347123926
  H        31.4151552335       26.6843331444       30.8633409438
  H        31.0845335164       27.8804557772       32.1193926318
  H        30.0919619883       25.0957309811       29.9929336841
  H        30.8073149552       25.8179511837       28.5239944534
  H        29.2229188642       25.0529918811       28.4567578753
  H        27.5054651583       26.0392765641       27.2161229652
  H        27.4699793005       27.6848305506       26.5696606278
  H        27.3123814978       20.3565440502       29.6704066374
  H        26.5485088253       21.9413445603       29.7602125241
  H        27.7740513214       21.5132948364       30.9523618920
  H        27.8019058000       19.2155206420       33.7495550652
  H        28.2399123330       19.6250912914       32.0877278105
  H        24.7144100311       19.5621516706       35.5409856932
  H        25.7067441606       18.1898434822       35.0200711050
  H        26.4195260348       19.8010590030       35.2072539142
  H        23.2623151299       18.3056686001       34.6844858293
  H        22.2238701667       18.1437074875       33.2679772892
  H        21.4434255818       19.2975804835       31.8489620968
  H        21.6468974028       20.8365808894       31.0439333099
  H        22.0586743736       19.3372923049       30.1842457627
  H        24.4963245142       22.1090845354       29.3896855222
  H        23.0579487714       21.0875131963       29.3753014625
  H        20.7245409752       28.3244178174       29.2967001185
  H        20.8530618863       26.8688120676       28.3217411262
  H        19.4627897513       27.9431901569       28.0965800024
  H        19.0960546603       29.3253727827       30.3259554140
  H        18.5467170124       29.2607132731       32.0025272432
  H        18.4157046911       26.5086062028       34.3587990625
  H        19.0440289105       28.0294181026       33.7502080497
  H        17.3040151331       27.7006058336       33.6638844378
  H        16.8624217667       25.1592009327       33.7266599928
  H        16.6760014662       23.8336186069       32.5728910696
  H        18.5679294504       22.7554341837       29.6843321795
  H        18.3368943843       22.6196799571       31.4440571189
  H        16.9807916232       23.0441021173       30.3717517943
  H        19.8181065105       23.9479036666       28.3169652475
  H        19.4989245599       25.5320764716       27.5949028627
  H        26.5721933843       24.0418934486       10.7998977735
  H        25.7309576876       22.0149004338       11.9781133747
  H        25.9141290654       20.3579765129       13.6460662982
  H        28.7624745017       22.5064284241       15.0077458686
  H        30.2321947671       25.5934902895       13.2708693485
  H        28.5272971608       25.2814519518       11.7139259205
  H        16.4523976560       22.2395623476       15.5185302252
  H        16.9651438495       24.5802538029       16.2005349984
  H        18.3388977061       26.1943276042       17.1532678779
  H        20.6145270104       23.2480280737       18.0783395154
  H        20.0513979750       19.6257645986       16.9598288407
  H        18.0389728673       20.4100739579       16.0958112762
  H        30.5833164914       24.0520463705       37.8347151375
  H        29.5132361028       21.9571859931       37.0174119259
  H        28.6685786475       20.5831861871       35.2538043264
  H        29.2302385201       23.6418010276       33.0582079652
  H        30.9606106149       26.8861288676       34.0740992505
  H        31.0066993303       25.9278002754       36.2533449778
  H        19.8127648510       22.2259176315       39.2248366514
  H        18.4216121247       23.6765864520       37.7568052893
  H        17.6815666703       24.3973301416       35.6108864405
  H        20.1238718014       21.7881623294       34.2727449124
  H        22.3237306580       19.4527920539       36.3287501793
  H        21.3515968042       20.5481427516       38.2159328454
  H        26.9992475793       32.9226711530       22.5456444185
  H        25.2231101264       31.1646224119       22.7135673136
  H        25.5947138868       27.6894511777       21.2174436113
  H        27.6405982097       28.5239190123       20.3078095547
  H        30.5817572170       30.8741530737       20.2001325061
  H        29.0980009437       32.4480153851       21.2941322800
  H        23.1874930881       32.0984631761       36.0542565313
  H        21.1024506073       31.1300257017       35.0990059843
  H        19.8856085463       30.2028803198       33.3623573700
  H        23.2605634408       29.9350012288       31.5586317952
  H        26.5048192565       31.5517055895       32.8271482466
  H        25.2979410159       32.0275838311       34.7344613978
  H        33.9840226262       26.1451826507       24.7843481128
  H        33.8395856973       24.6223450098       22.8397365869
  H        30.6981773258       22.8145422942       21.8484794927
  H        29.5803823944       24.3163537913       23.4046348068
  H        28.5453515056       25.1981693428       25.3887571217
  H        31.9130874136       26.7934082411       26.0354363742
  H        26.6487391608       17.0384953934       25.1231073819
  H        27.2860443734       18.3415883150       23.1255227057
  H        27.1740255686       22.1304632702       23.0257318928
  H        25.9217312760       21.9478677307       25.0560312696
  H        25.2259373576       21.9452481145       27.3355353341
  H        25.6195386673       18.1789204989       27.1010954297
  H        16.3745415801       29.3022297278       29.1946563536
  H        17.1651564478       30.4230556351       27.1134450340
  H        18.1658912155       30.3264803623       24.9409893775
  H        17.6692521843       26.5892263578       25.2280129207
  H        16.0139329705       24.5676432693       26.9626615978
  H        16.2884389766       26.8219127887       29.3166648841
