# Supplementary material for: High-throughput discovery of organic cages and catenanes using computational screening fused with robotic synthesis
Source: Nat Commun. 2018 Jul 20;9:2849. doi: 10.1038/s41467-018-05271-9 (PMC6054661; doi:10.1038/s41467-018-05271-9)
Supplement: Supplementary file 3 — Supplementary Data 1 [file 41467_2018_5271_MOESM3_ESM.zip › Computational_structures/B11_6p4.xyz]

204
XYZ
  C        16.8353929821       28.1769212928       22.5411091708
  C        17.6948325745       29.2895465083       21.9796879125
  C        18.0508802934       30.3959292521       22.7745047608
  C        18.9166591002       31.3890151564       22.2710617935
  C        19.3671882298       31.3098902721       20.9378004030
  C        19.0198988602       30.2006646580       20.1360439175
  C        18.1534521676       29.2152541304       20.6481807209
  C        17.6465971556       28.1033690551       19.7424773647
  N        18.3910890246       26.8560634839       19.9056964965
  C        19.5869528745       30.0664431587       18.7375680225
  C        20.1553130531       32.4613038179       20.3376775155
  N        21.6172264598       32.4637803614       20.3911701953
  C        19.3584917568       32.5261847545       23.1680447996
  C        17.4309398827       30.5707978499       24.1515404087
  N        18.2759724056       30.0649861150       25.2310535856
  C        33.1641659739       28.0129643515       23.4592620672
  C        32.3882794068       29.0963089932       22.7418539799
  C        32.0741210582       28.9751385800       21.3744232423
  C        31.2860983484       29.9533751285       20.7336848066
  C        30.8732765902       31.0940876612       21.4501649124
  C        31.1772549062       31.2205346659       22.8228837135
  C        31.9678630296       30.2401769177       23.4523229043
  C        32.4392320242       30.4532999947       24.8826864014
  N        31.5994696286       29.7684777570       25.8622304191
  C        30.6518946105       32.4014928044       23.6124044601
  C        30.1828851479       32.2357543761       20.7260410374
  N        28.7239698219       32.2937202769       20.6555875023
  C        30.8886843133       29.7679673310       19.2845246314
  C        32.6509508377       27.8276923347       20.5610129992
  N        31.7344032417       26.6950978012       20.4480820854
  C        21.9588279213       23.8881824570       31.9508064093
  C        23.2608262177       24.6457046766       32.1148051826
  C        23.2593684588       26.0484709576       32.2399893131
  C        24.4740275075       26.7618127132       32.3132134576
  C        25.6921601716       26.0563465995       32.3277679510
  C        25.7046512203       24.6519424190       32.2005298275
  C        24.4865990774       23.9459437450       32.1370253105
  C        24.4895287700       22.4272207723       32.1900816431
  N        24.5290575093       21.6435679851       30.9553858670
  C        27.0254069071       23.9160550127       32.1270531075
  C        26.9948143780       26.8018741860       32.5710331151
  N        27.6903509765       27.1608694123       31.3378034886
  C        24.4533272410       28.2749001803       32.3709054387
  C        21.9432538628       26.7972299848       32.3766537626
  N        21.4908562283       27.3774023232       31.1145576321
  C        27.3773200870       18.0826386970       22.4807417310
  C        26.1266141674       18.3904698019       21.6835249602
  C        26.2247597111       18.9511684143       20.3953653245
  C        25.0619008865       19.3002564395       19.6769756856
  C        23.7965220331       19.0278333402       20.2313656578
  C        23.6877636229       18.4751169052       21.5241794197
  C        24.8535866543       18.1160609410       22.2292743594
  C        24.7435820751       17.3420259248       23.5315873053
  N        24.7265389013       18.0443654899       24.8142539723
  C        22.3199249157       18.2742051221       22.1413695668
  C        22.5397885193       19.2520453196       19.4064461837
  N        21.9038491617       20.5404149144       19.6719263527
  C        25.1873289547       19.9709682953       18.3252523638
  C        27.5873608545       19.1160618304       19.7407039967
  N        28.1186756062       20.4718144574       19.8733285977
  C        25.8680571309       32.4722578132       20.4784739528
  C        24.4850213709       32.5035457194       20.4237943755
  C        23.7169610774       31.4693249321       21.0011330243
  C        22.2464062190       31.4941127467       20.9460831800
  C        24.3840918764       30.4054769651       21.6308716122
  C        25.7792414474       30.3754049332       21.6882139739
  C        26.5409183304       31.4057197585       21.1127981850
  C        28.0107769212       31.3638894137       21.1759045613
  C        20.3994656391       28.4719710404       28.6318298668
  C        19.7806937163       28.9949614432       27.5072013817
  C        18.4266097520       28.7042489392       27.2328028533
  C        17.7299822415       29.2623622925       26.0681342144
  C        17.7205852930       27.8653326371       28.1111027721
  C        18.3431772940       27.3380423152       29.2402420914
  C        19.6867518486       27.6381283786       29.5197207842
  C        20.2983136887       27.0976371423       30.7382239980
  C        20.5547722244       23.1242780292       19.9838494721
  C        19.8842347045       24.3367911331       20.0299285445
  C        19.5818380357       25.0338884350       18.8400812247
  C        18.8491312961       26.3051376793       18.8432427241
  C        19.9810144147       24.4844315482       17.6108001525
  C        20.6530887372       23.2653832663       17.5643867576
  C        20.9437758403       22.5661567383       18.7473665343
  C        21.6245306118       21.2701338291       18.6562300364
  C        29.9335575565       30.7462288053       28.9748275232
  C        29.1793084099       30.2418557191       30.0315056344
  C        28.8001829302       28.8901257450       30.0552156641
  C        28.0443376415       28.3852263472       31.2056723436
  C        29.1825383093       28.0528745427       28.9854278325
  C        29.9337829354       28.5548745532       27.9345475169
  C        30.3260704052       29.9107641518       27.9166532890
  C        31.1484696015       30.4672318670       26.8368859636
  C        30.0699643359       24.2919687205       20.2493287011
  C        29.3747588104       23.0970818151       20.1478109309
  C        30.0013185945       21.8734581254       20.4688664787
  C        29.3112361176       20.5870087326       20.3282633417
  C        31.3345926374       21.8863241434       20.9096245230
  C        32.0336020147       23.0869519536       21.0097254394
  C        31.4160956173       24.3029789385       20.6743908049
  C        32.1955585525       25.5416837369       20.7637363467
  C        24.6226850558       20.0662239029       28.5513329233
  C        24.6604855553       19.3685285773       27.3559916279
  C        24.7237759036       20.0547023634       26.1238885453
  C        24.7539863093       19.3255564993       24.8473920462
  C        24.7498992477       21.4581592157       26.1311728148
  C        24.7115915837       22.1615767728       27.3360960657
  C        24.6445729109       21.4778399657       28.5606345246
  C        24.5955293161       22.2353279923       29.8201336644
  H        17.0952194104       27.2151199753       22.0836251408
  H        16.9793792284       28.0646465010       23.6213077160
  H        15.7609068112       28.3557486924       22.3682162040
  H        16.5995278643       27.8872048671       20.0098311010
  H        17.6329402499       28.4416908898       18.6898048973
  H        18.8943858274       30.4451620092       17.9681118764
  H        20.5301558342       30.6140107183       18.6299854030
  H        19.8017510164       29.0181850438       18.4967772709
  H        19.8906656739       32.5785379046       19.2743433634
  H        19.8326356359       33.4099871638       20.7954922458
  H        19.4766099008       32.1810199713       24.2024366180
  H        20.3238794976       32.9385111086       22.8525218869
  H        18.6313839310       33.3555908686       23.1724032874
  H        17.2917812781       31.6480301745       24.3358245421
  H        16.4202049056       30.1215762649       24.1736270265
  H        34.2515579444       28.1952055888       23.4330851850
  H        32.8588673240       27.9455190286       24.5101390532
  H        32.9861296503       27.0284508532       23.0131663474
  H        32.5285870221       31.5344684349       25.0983209351
  H        33.4534607988       30.0346488977       24.9826043144
  H        31.3918775028       33.2153424173       23.6863265910
  H        30.3863352631       32.1072439669       24.6348461886
  H        29.7460159653       32.8201526271       23.1595086186
  H        30.5392465217       32.2855812207       19.6846500248
  H        30.5040050887       33.1967019183       21.1595483788
  H        30.7087841888       28.7085906509       19.0641991437
  H        29.9656365698       30.3086745118       19.0455998236
  H        31.6694195652       30.1261738978       18.5926924470
  H        32.8424308151       28.1866250434       19.5374044326
  H        33.6330667356       27.5253878244       20.9708718347
  H        21.2437112158       24.4559939838       31.3434968873
  H        22.1114525671       22.9289936756       31.4431777716
  H        21.4741360977       23.6780047208       32.9183359194
  H        23.6080008777       22.0732792225       32.7481291453
  H        25.3419033729       22.0802435247       32.7962518648
  H        27.7714214725       24.5112687535       31.5862700165
  H        26.9280105789       22.9609731626       31.5980384813
  H        27.4336560512       23.6978465631       33.1282295426
  H        26.8130355495       27.6834155488       33.2144761544
  H        27.6728428832       26.1434981763       33.1371246384
  H        25.3525429436       28.7069177408       31.9185352272
  H        23.5955471010       28.6745575585       31.8174648906
  H        24.3928844593       28.6481269302       33.4069271385
  H        21.1752489020       26.1427284696       32.8290575741
  H        22.0882034176       27.6332104528       33.0796785308
  H        27.8172775381       17.1102731335       22.2048695962
  H        28.1473389943       18.8469971691       22.3196642528
  H        27.1761454833       18.0603525838       23.5576620747
  H        23.8358515525       16.7176365840       23.5161878322
  H        25.5647902330       16.6100528541       23.5959830397
  H        21.6389304499       19.0816612688       21.8455318825
  H        21.8621312306       17.3198282599       21.8311152735
  H        22.3662222996       18.2745148288       23.2365419966
  H        22.7589696499       19.1130455023       18.3311142214
  H        21.8055602427       18.4749992597       19.6728121594
  H        26.0822830123       20.6030778959       18.2851457870
  H        25.2529306744       19.2378525092       17.5039627768
  H        24.3302023289       20.6206245541       18.1173747916
  H        27.4827975318       18.9190736223       18.6616562836
  H        28.2929814821       18.3567624195       20.1257469339
  H        26.4673605204       33.2673222088       20.0342706621
  H        23.9590114920       33.3244824927       19.9359545048
  H        21.7235048179       30.6343270906       21.4060474222
  H        23.8022899753       29.5979049980       22.0809021853
  H        26.2867903592       29.5440403559       22.1825497981
  H        28.4563387569       30.4933291914       21.6933620227
  H        21.4432599626       28.6944915243       28.8551474136
  H        20.3220313251       29.6417976922       26.8161823327
  H        16.6688482446       28.9537401405       25.9617602246
  H        16.6738814453       27.6310524499       27.9049139211
  H        17.7847125441       26.6904560577       29.9197881867
  H        19.6440503255       26.4342846474       31.3417155616
  H        20.7906625740       22.5765884294       20.8967191066
  H        19.5756125132       24.7740348982       20.9799260689
  H        18.6972527957       26.7647364258       17.8441957631
  H        19.7549424053       25.0188990557       16.6854267743
  H        20.9533519498       22.8430792987       16.6029215094
  H        21.8751055124       20.9419670097       17.6256019707
  H        30.2296758106       31.7975541495       28.9673272962
  H        28.8847470864       30.8968446479       30.8544188386
  H        27.8112959854       29.1401945115       31.9856012731
  H        28.8788122744       27.0060695097       29.0120725647
  H        30.2395427710       27.9162760789       27.1052858250
  H        31.3765981958       31.5501028214       26.9248905224
  H        29.5969909630       25.2423513382       20.0004791468
  H        28.3368784814       23.0757948773       19.8142550900
  H        29.9041993179       19.6966603014       20.6248410470
  H        31.8255090654       20.9445958658       21.1648125291
  H        33.0731714646       23.0873983401       21.3448875632
  H        33.2403651120       25.4162181075       21.1175920413
  H        24.5719794826       19.5452747732       29.5076998919
  H        24.6406752560       18.2786768751       27.3381487661
  H        24.7989529401       19.9419450918       23.9297453621
  H        24.7994359637       21.9995092968       25.1837742828
  H        24.7304858324       23.2537357637       27.3315703418
  H        24.6191488314       23.3377559762       29.7284786526
