# Supplementary material for: High-throughput discovery of organic cages and catenanes using computational screening fused with robotic synthesis
Source: Nat Commun. 2018 Jul 20;9:2849. doi: 10.1038/s41467-018-05271-9 (PMC6054661; doi:10.1038/s41467-018-05271-9)
Supplement: Supplementary file 3 — Supplementary Data 1 [file 41467_2018_5271_MOESM3_ESM.zip › Computational_structures/A15_6p4.xyz]

228
XYZ
  C        20.3301371938       26.8123940339       33.0642917433
  C        20.8207432734       28.1124878207       33.2619996773
  C        22.1617314764       28.2858576067       33.6076012573
  C        23.0127989205       27.1818384190       33.7733522936
  C        22.5030384883       25.8984184776       33.5709385824
  C        21.1587867792       25.6996146682       33.2204357348
  C        20.6243417320       24.2911005572       33.0470323798
  N        21.1249199924       23.6597206132       31.8311256754
  C        24.4558805691       27.3825417695       34.1929655261
  N        25.2058697552       28.1485123893       33.2041446654
  C        19.9015072283       29.3092650587       33.1165039135
  N        19.5692814343       29.5596612707       31.7189115430
  C        26.3289240798       16.7583541722       20.3059632187
  C        26.3680278600       17.2581268968       18.9950209066
  C        25.1722703675       17.3875681039       18.2855122714
  C        23.9471425582       17.0112687743       18.8555225701
  C        23.9339650064       16.5119985247       20.1596256626
  C        25.1214426520       16.3750131416       20.8941717675
  C        25.0984473531       15.7769005943       22.2873347528
  N        24.4809678273       16.6714279013       23.2600169029
  C        22.6584927685       17.1231548479       18.0645732645
  N        22.1452201204       18.4902121668       18.0571226094
  C        27.6892986851       17.6033908917       18.3367350647
  N        28.3471523848       18.7382926053       18.9734512301
  C        15.8944910806       31.7234691553       18.8739629165
  C        16.6581949662       32.8996710456       18.7983358169
  C        17.5237932495       33.0807350369       17.7194550526
  C        17.6292345244       32.1100310260       16.7108092598
  C        16.8624058727       30.9483293788       16.8017994218
  C        15.9870024928       30.7472868115       17.8814545105
  C        15.1548497190       29.4824234043       17.9673318390
  N        15.9769667514       28.2923760199       17.7900481236
  C        18.5728268880       32.3236271430       15.5422340815
  N        19.9093914751       32.6763817819       16.0044123741
  C        16.5477568537       33.9617100893       19.8758195520
  N        16.7246194174       33.3931634867       21.2060709633
  C        33.9520983315       31.6960633308       22.7430460994
  C        34.0712128036       31.2397240807       21.4278308229
  C        33.5276054085       32.0121736818       20.3912507825
  C        32.8929648315       33.2281566894       20.6555989988
  C        32.7922274364       33.6683934569       21.9824640795
  C        33.3216054717       32.9153620512       23.0330969430
  C        33.2514390190       33.4149590067       24.4635983744
  N        32.1979635097       32.7537784926       25.2259167664
  C        32.3346412547       34.0625114373       19.5204940161
  N        30.9000178896       33.8508535561       19.3571209919
  C        34.8125452611       29.9527650400       21.1196219195
  N        33.9276367737       28.9220403756       20.5879957944
  C        25.4429557151       17.9612405222       26.5540454287
  C        24.9965826161       18.7494594688       27.6112889509
  C        23.7632302878       19.4223194462       27.5368942027
  C        22.9999245076       19.2793441657       26.3580299473
  C        23.4394929030       18.4855158148       25.3064609189
  C        24.6703513535       17.8082748824       25.3902438754
  C        25.1623989400       16.9465187756       24.3094273064
  C        23.2741695144       20.2430166936       28.6647494891
  C        23.4753083867       19.8345889449       29.9967442150
  C        22.9960079554       20.5988690276       31.0580232011
  C        22.3049638815       21.8004664569       30.8265539210
  C        21.7816916388       22.5671386439       31.9633455763
  C        22.1122418506       22.2207930303       29.4972622384
  C        22.5837577390       21.4536000143       28.4401900794
  C        17.2135834614       32.3678790661       23.8891088892
  C        17.5219448392       31.9345548073       25.1717131388
  C        18.6284718986       32.4567091621       25.8760704093
  C        19.4188364684       33.4292027193       25.2363414102
  C        19.1108215052       33.8642850909       23.9498836697
  C        18.0054771034       33.3439516405       23.2562916637
  C        17.7057283590       33.8290815068       21.9043158538
  C        18.9401691187       32.0024551459       27.2471093427
  C        19.4417273460       32.8995874367       28.2081934073
  C        19.7274266168       32.4722888545       29.5018361680
  C        19.5198173051       31.1362483289       29.8823259049
  C        19.8132770993       30.7306833299       31.2609655587
  C        19.0247232406       30.2311695456       28.9242484647
  C        18.7424119365       30.6584817006       27.6334004017
  C        32.1046845282       30.7471054146       28.2933738199
  C        31.2374123518       30.1202734534       29.1835408253
  C        29.8458277613       30.1536404858       28.9769357421
  C        29.3590923164       30.8240060685       27.8338697407
  C        30.2235766903       31.4428492683       26.9401447861
  C        31.6135191272       31.4222704423       27.1630786851
  C        32.5566042749       32.1049659183       26.2710508534
  C        28.9222851939       29.5097152537       29.9335780663
  C        29.2545298216       28.2858187428       30.5420253919
  C        28.3857528408       27.6810703251       31.4455112681
  C        27.1621385554       28.2829554716       31.7830887902
  C        26.2878942489       27.6257625377       32.7606285051
  C        26.8225541402       29.5064556487       31.1758052490
  C        27.6856272812       30.1036831636       30.2662453627
  C        20.9170392877       21.1569992305       18.1235252286
  C        20.2307121485       22.3649901877       18.1504062686
  C        18.9110662901       22.4472854995       18.6460149685
  C        18.3104043446       21.2659898954       19.1195651084
  C        18.9962286006       20.0549556717       19.0919441955
  C        20.3058035496       19.9770102186       18.5889833105
  C        20.9759998355       18.6726013055       18.5475936851
  C        18.1733398369       23.7283399666       18.6634890781
  C        18.3187264020       24.6704488592       17.6218684490
  C        17.6133154300       25.8675008448       17.6278792852
  C        16.7349615934       26.1739274950       18.6844551630
  C        15.9617270825       27.4208202821       18.7277910113
  C        16.5937853233       25.2448812204       19.7286032119
  C        17.2962176370       24.0429336633       19.7180860118
  C        29.8415981206       21.8604570774       17.7625054011
  C        30.5399946490       22.9908440917       18.1774542724
  C        30.8286874606       23.1998806305       19.5387767228
  C        30.3805266374       22.2343892509       20.4672854221
  C        29.6868888304       21.1046943944       20.0539487360
  C        29.4106772806       20.8967588698       18.6895609654
  C        28.7051646808       19.7034566946       18.2106238663
  C        31.5928772264       24.3872545010       19.9749097501
  C        32.4999590424       24.3099326847       21.0480770021
  C        33.2406033030       25.4226895218       21.4380823828
  C        33.1064256297       26.6504244189       20.7683807397
  C        33.9253732409       27.7914042741       21.1906626238
  C        32.1905170629       26.7388466726       19.7035904496
  C        31.4490699623       25.6295087144       19.3190639236
  C        23.2805167190       31.3168862215       15.5364683090
  C        24.6114438637       31.5051640015       15.8997296591
  C        24.9787406737       32.5383565514       16.7816386147
  C        23.9586221193       33.3754331193       17.2830563932
  C        22.6320153059       33.1916739487       16.9172972543
  C        22.2707455537       32.1558903563       16.0355197724
  C        20.8790689264       31.9288404584       15.6301018965
  C        26.3896257591       32.7436032186       17.1676597595
  C        27.4255104530       32.5470247242       16.2358235224
  C        28.7542726337       32.7556322226       16.5930301421
  C        29.0951434104       33.1691117565       17.8919335277
  C        30.5039549075       33.4118388881       18.2204082974
  C        28.0646075113       33.3560442261       18.8324987272
  C        26.7390479783       33.1488268484       18.4743340731
  H        19.2823744492       26.6725707553       32.7882834430
  H        22.5593833113       29.2921573970       33.7576804909
  H        23.1598743016       25.0331970636       33.6942317111
  H        20.8642777818       23.6919734041       33.9505444021
  H        19.5265162333       24.3386275915       32.9644438216
  H        24.9215135028       26.3997298438       34.4078028262
  H        24.4715588745       27.9645090863       35.1314160897
  H        18.9551500338       29.0942140577       33.6420421308
  H        20.3597084773       30.1925945530       33.6052276012
  H        27.2617812990       16.6540288377       20.8650727747
  H        25.1898671160       17.7732724600       17.2631395438
  H        22.9872201172       16.2105503133       20.6145531709
  H        26.1260751308       15.4828663237       22.5813126330
  H        24.4887255168       14.8568880287       22.2625454621
  H        22.8592126995       16.8452274104       17.0163418874
  H        21.9170702831       16.4025466753       18.4648728474
  H        28.3681448051       16.7386843207       18.4419892484
  H        27.5304762078       17.7647837926       17.2516024801
  H        15.2398349608       31.5693093874       19.7340028152
  H        18.1460439441       33.9758326219       17.6617669365
  H        16.9546594825       30.1702319599       16.0416040436
  H        14.4125153611       29.4888082709       17.1492130679
  H        14.5918940867       29.4725058452       18.9219563296
  H        18.2029337820       33.1700472162       14.9363844156
  H        18.5692829718       31.4263075860       14.8918787468
  H        15.5352085509       34.4013989967       19.8414933166
  H        17.2683271785       34.7765620995       19.6636580044
  H        34.3756810641       31.1028820772       23.5580429246
  H        33.6160850506       31.6593738848       19.3609086116
  H        32.3014618177       34.6210282948       22.1955703716
  H        34.2446091452       33.2945268520       24.9442826863
  H        33.0194889361       34.4921538320       24.4489278850
  H        32.4828309760       35.1295274616       19.7564339900
  H        32.8965354113       33.8445017527       18.5897931827
  H        35.5680586793       30.1620868036       20.3422419954
  H        35.3567912829       29.6132350876       22.0238865454
  H        26.4084032128       17.4550290693       26.6259421659
  H        25.6215994161       18.8693332504       28.4972305815
  H        22.0321679582       19.7779218410       26.2859746956
  H        22.8392334516       18.3659320773       24.4041375865
  H        26.1781473539       16.5264866221       24.4637844182
  H        23.9813831499       18.8894391147       30.1978560334
  H        23.1438315916       20.2541677854       32.0841554611
  H        21.9746913714       22.1264060701       32.9642853420
  H        21.5869882985       23.1596116326       29.3197585907
  H        22.4427565491       21.8050688897       27.4169226256
  H        16.3510237365       31.9703268888       23.3538643466
  H        16.8794463062       31.1991191198       25.6581948956
  H        20.2989162127       33.8266294124       25.7433897892
  H        19.7424212514       34.6130579461       23.4661497248
  H        18.3904829850       34.6106392320       21.5149022718
  H        19.5781815989       33.9491187010       27.9447950556
  H        20.1046043671       33.1864961181       30.2374037472
  H        20.2596276400       31.5193390856       31.9021010027
  H        18.8797326218       29.1908961370       29.2167008234
  H        18.3872319153       29.9377209515       26.8954769664
  H        33.1805865047       30.7304521132       28.4820813440
  H        31.6369789604       29.6298841853       30.0721610488
  H        28.2859215165       30.8331219608       27.6376581917
  H        29.8458924420       31.9534483520       26.0539363284
  H        33.6237260147       32.0409305934       26.5717901685
  H        30.1892559623       27.7900916620       30.2768661967
  H        28.6542721012       26.7234903537       31.8977099964
  H        26.6340271689       26.6314695885       33.1119705104
  H        25.8741199818       29.9743710609       31.4408998922
  H        27.4176078337       31.0626288825       29.8202446276
  H        21.9388489240       21.1008852836       17.7473347188
  H        20.7294178639       23.2727894377       17.8075978730
  H        17.2821854486       21.2938054087       19.4823381335
  H        18.5054399562       19.1470466067       19.4500470421
  H        20.3870893447       17.8274719499       18.9613343164
  H        18.9756762273       24.4393086441       16.7819673926
  H        17.7192625704       26.5851321654       16.8139168203
  H        15.3426024621       27.5627013237       19.6378458179
  H        15.9277091410       25.4748630501       20.5633770580
  H        17.1894526141       23.3498136668       20.5534349500
  H        29.6387583939       21.7094009258       16.6997146814
  H        30.8960489087       23.7061030353       17.4352219208
  H        30.5595994514       22.3935893145       21.5316039249
  H        29.3363489971       20.3657089772       20.7748863531
  H        28.5076099469       19.6777445468       17.1186687937
  H        32.6496024565       23.3581958159       21.5591145398
  H        33.9489999329       25.3381913892       22.2653527354
  H        34.5662535249       27.6107027270       22.0787526736
  H        32.0700539506       27.6973589921       19.1981581310
  H        30.7226148287       25.7257447935       18.5108982939
  H        23.0137250426       30.4997783409       14.8622577797
  H        25.3749786118       30.8238143423       15.5223194661
  H        24.2235773867       34.1990339989       17.9477777425
  H        21.8484858515       33.8471595816       17.2982082420
  H        20.7125587145       31.0529165211       14.9693714149
  H        27.1804817919       32.2609564861       15.2122473861
  H        29.5437478176       32.6141595747       15.8513121209
  H        31.2234106983       33.2025307334       17.4013113975
  H        28.3327919477       33.6609824831       19.8443789426
  H        25.9545227275       33.2749132374       19.2219284710
