# Supplementary material for: High-throughput discovery of organic cages and catenanes using computational screening fused with robotic synthesis
Source: Nat Commun. 2018 Jul 20;9:2849. doi: 10.1038/s41467-018-05271-9 (PMC6054661; doi:10.1038/s41467-018-05271-9)
Supplement: Supplementary file 3 — Supplementary Data 1 [file 41467_2018_5271_MOESM3_ESM.zip › Computational_structures/B8_3p2.xyz]

129
XYZ
  C        27.6065525823       25.6319073990       20.3048566643
  C        26.2803833762       26.3616731612       20.2481634019
  C        26.2452949891       27.7718894781       20.2287920037
  C        25.0099362642       28.4525150648       20.2544430471
  C        23.8057419875       27.7177684102       20.2298528073
  C        23.8348609064       26.3075283833       20.2498016958
  C        25.0731686184       25.6322665154       20.2227200698
  C        25.1042390840       24.1187379005       20.1200089549
  N        25.1129720641       23.3130400266       21.3434909877
  C        22.5418563560       25.5210476638       20.3070364498
  C        22.4778388749       28.4471537545       20.1417111576
  N        21.7821600176       28.8250427141       21.3747210965
  C        24.9791514984       29.9652140743       20.3181352179
  C        27.5407834060       28.5574410888       20.1452768082
  N        28.2249128228       28.9452507934       21.3828729247
  C        24.9979839535       29.8512922567       29.6841598756
  C        24.9998482241       28.3370535716       29.7354820907
  C        23.7804905204       27.6274763194       29.7583143295
  C        23.7797960380       26.2168885706       29.7322077176
  C        25.0042018361       25.5167348555       29.7547464124
  C        26.2260464310       26.2208297466       29.7328865145
  C        26.2210441577       27.6312779909       29.7577812148
  C        27.5305701514       28.3926208038       29.8559254611
  N        28.2187577252       28.8099781792       28.6310172602
  C        27.5372247836       25.4646708082       29.6775613029
  C        25.0086267639       24.0015638516       29.8306213572
  N        25.0321854225       23.2247432139       28.5875962795
  C        22.4719709615       25.4550877169       29.6742224387
  C        22.4697735631       28.3872590564       29.8542115256
  N        21.7840226527       28.8019452578       28.6261134535
  C        33.6732339211       31.2241716325       25.9731752654
  N        33.9391062229       32.2002606475       25.0873742733
  C        32.9807647092       32.4538839659       24.1790877769
  C        31.7638536630       31.7739326884       24.1151043755
  C        31.4898898869       30.7580131090       25.0452472039
  C        32.4873177547       30.4884754425       25.9961839831
  C        30.2080137110       30.0128616139       25.0275447043
  C        29.5872302640       29.6866319572       23.8119711432
  C        28.3719173882       28.9850301209       23.7873464309
  C        27.7198265320       28.6276569773       22.5154280807
  C        27.7745265269       28.6101255042       25.0003537425
  C        28.3760320181       28.9258916003       26.2277590097
  C        27.7173289441       28.5302966315       27.4867378085
  C        29.5933630484       29.6248328930       26.2284868172
  C        17.0097483860       32.3479362404       25.9229054972
  N        16.0573502546       32.1193924888       25.0017652802
  C        16.3338387785       31.1801665478       24.0803237987
  C        17.5253144479       30.4555670658       24.0362001903
  C        18.5156488908       30.6963962409       25.0019998097
  C        18.2320463441       31.6765952322       25.9667537393
  C        19.7982107895       29.9530208818       25.0020069810
  C        20.4167312628       29.6003363247       23.7925491884
  C        21.6342865214       28.9025043810       23.7792527562
  C        22.2963237198       28.5413221682       22.5123242672
  C        22.2329065052       28.5539549243       24.9994307215
  C        21.6321850582       28.8941568379       26.2210774292
  C        22.2844500418       28.5061852769       27.4853236559
  C        20.4154819663       29.5939114298       26.2104730723
  C        24.4070412127       17.3682885370       25.8298935054
  N        25.0871948038       16.6631373479       24.9093823211
  C        25.7646858194       17.3776570659       23.9938791321
  C        25.7945804768       18.7723006528       23.9560077547
  C        25.0862068008       19.5047463192       24.9225907536
  C        24.3760648557       18.7620774499       25.8801263351
  C        25.0879607917       20.9872850296       24.9363511349
  C        25.0778017736       21.6868413474       26.1529534803
  C        25.0737437520       23.0895404008       26.1831561935
  C        25.0568090111       23.8271347520       27.4581714338
  C        25.0828567386       23.7960879014       24.9716470551
  C        25.0936928128       23.1181387418       23.7434577200
  C        25.0918243689       23.8872298245       22.4871052574
  C        25.0960143337       21.7146995868       23.7368522483
  H        27.5186609485       24.6770086365       20.8364952580
  H        27.9968404236       25.4123044087       19.2975700758
  H        28.3691519737       26.2195498443       20.8293812477
  H        25.9815650031       23.7970992780       19.5372753416
  H        24.2462331589       23.7628596438       19.5282946713
  H        22.1566081858       25.2924516178       19.2997826808
  H        22.6717843531       24.5667719348       20.8310404448
  H        21.7572595986       26.0720110680       20.8391302655
  H        21.7582843863       27.8540930937       19.5556461281
  H        22.5937520544       29.3754889602       19.5607266378
  H        24.0848198486       30.3299554882       20.8369497179
  H        25.8452573123       30.3632596842       20.8600990742
  H        24.9837779044       30.4187207470       19.3134280758
  H        27.3858974835       29.4878542383       19.5771983033
  H        28.2822534131       28.0015616089       19.5501720095
  H        25.8790279910       30.2390449476       29.1593570010
  H        24.1177200402       30.2364308535       29.1560432983
  H        24.9954126862       30.2947815023       30.6933786595
  H        28.2650090488       27.8087707867       30.4324873017
  H        27.3909347895       29.3077748767       30.4525800930
  H        27.9211019712       25.2363502815       30.6853246194
  H        28.3120333857       26.0380989120       29.1549911685
  H        27.4328167873       24.5123891016       29.1443742071
  H        25.8691028630       23.6538092406       30.4236557262
  H        24.1334149466       23.6456524586       30.3958445828
  H        21.6898879055       26.0318801566       29.1666908991
  H        22.5790612634       24.5124219373       29.1243383131
  H        22.0969556535       25.2073148772       30.6807027847
  H        21.7346590266       27.8035602917       30.4301204556
  H        22.6079098957       29.3032790244       30.4496364414
  H        34.4581050075       31.0156168122       26.7059423258
  H        33.1977432736       33.2524297797       23.4637618562
  H        31.0256536713       32.0516300083       23.3615027407
  H        32.3523160587       29.6980529783       26.7357169697
  H        30.0471605237       29.9495284783       22.8590688529
  H        26.7703199460       28.0654453426       22.6027939359
  H        26.8265696646       28.0644128653       24.9882714101
  H        26.7647593122       27.9766330837       27.3779703595
  H        30.0350552794       29.8828393176       27.1913538582
  H        16.7824898599       33.1168822482       26.6668760291
  H        15.5535859567       30.9939444707       23.3367877165
  H        17.6692931648       29.6928487576       23.2697692844
  H        18.9651845776       31.9314481995       26.7331877426
  H        19.9784973758       29.8842861058       22.8355429730
  H        23.2623604601       28.0092522993       22.6086685665
  H        23.1817324023       28.0095716397       24.9984792135
  H        23.2331904049       27.9448320954       27.3840058759
  H        19.9516821819       29.8303215447       27.1684202280
  H        23.8510001658       16.7828537487       26.5678151895
  H        26.3207883617       16.7995647223       23.2503223145
  H        26.3858481862       19.2823821220       23.1942693206
  H        23.7841401395       19.2643872736       26.6463798801
  H        25.0935704178       21.1551044793       27.1045895908
  H        25.0604795335       24.9310169574       27.3763690204
  H        25.0794707141       24.8898807053       24.9841352584
  H        25.0709520642       24.9887236170       22.5955824968
  H        25.0790133633       21.2068871207       22.7722970547
