# Supplementary material for: High-throughput discovery of organic cages and catenanes using computational screening fused with robotic synthesis
Source: Nat Commun. 2018 Jul 20;9:2849. doi: 10.1038/s41467-018-05271-9 (PMC6054661; doi:10.1038/s41467-018-05271-9)
Supplement: Supplementary file 3 — Supplementary Data 1 [file 41467_2018_5271_MOESM3_ESM.zip › Computational_structures/A23_4p4.xyz]

232
XYZ
  C        33.1596959442       24.0737560348       20.1038523232
  C        33.4491335286       25.3570557825       20.5751770215
  C        32.9119771808       26.4642785742       19.9036444363
  C        32.1069372377       26.3013466465       18.7721700013
  C        31.8339207617       25.0036356619       18.3172961315
  C        32.3564855063       23.8839745549       18.9717884944
  C        32.0260625059       22.4844883465       18.4919632909
  N        30.9524569375       21.9160333565       19.3003924103
  C        31.5129779141       27.5098070578       18.0726293810
  N        30.1472666600       27.7475700048       18.5280887383
  C        34.3089652832       25.5405532974       21.8105936483
  N        33.4761436133       25.7616868834       22.9876095336
  C        16.7789782017       25.6836558394       20.3403707022
  C        16.5133296142       24.4037548752       20.8385401636
  C        17.0379903613       23.2918348127       20.1659072549
  C        17.8117322451       23.4467175044       19.0119620142
  C        18.0647702436       24.7388790651       18.5335046754
  C        17.5518113231       25.8640033695       19.1852477866
  C        17.8681139246       27.2545754671       18.6693489412
  N        18.9849959225       27.8301518884       19.4104672575
  C        18.4079426219       22.2391345727       18.3169664698
  N        19.7886885980       22.0368981409       18.7464353967
  C        15.7016928434       24.2264552334       22.1072504237
  N        16.5770329794       24.0446790937       23.2612116457
  C        23.6877365372       33.1587501489       29.6819931994
  C        24.9361177508       33.5427662217       29.1851602239
  C        26.0921619297       33.1107926061       29.8486233434
  C        26.0106562390       32.3147390726       30.9946609946
  C        24.7474492836       31.9419340810       31.4734305474
  C        23.5802313650       32.3612771172       30.8285096577
  C        22.2209700213       31.9288306146       31.3413925095
  N        21.7395589330       30.7691621232       30.5979372433
  C        27.2719291538       31.8351191897       31.6842288933
  N        27.5966605485       30.4767372560       31.2619996555
  C        25.0343122567       34.3781173564       27.9246796111
  N        25.2764694558       33.5191503543       26.7704962290
  C        24.1367644486       16.9478507047       30.1153847033
  C        25.2799553729       16.5063410889       29.4352696875
  C        26.5376288952       16.9153379566       29.8888908513
  C        26.6667755625       17.7423625786       31.0127909482
  C        25.5118614008       18.1694798341       31.6744180838
  C        24.2395451804       17.7772674938       31.2361779875
  C        22.9934547581       18.2692125706       31.9454678087
  N        22.6548418660       19.6203011268       31.5101133898
  C        28.0350928246       18.1919130145       31.4886171997
  N        28.5065459671       19.3233720242       30.6975444901
  C        25.1572773510       15.6302336992       28.2041576738
  N        24.8656832619       16.4456644936       27.0301679445
  C        28.3087250382       30.5362263523       20.0546502926
  C        27.0620803146       30.8896225983       20.5646147398
  C        26.0262602340       29.9397588952       20.6147485825
  C        26.2712713680       28.6363101735       20.1345556697
  C        27.5119143372       28.2972664352       19.6165639669
  C        28.5573238052       29.2406949163       19.5676277525
  C        29.8815903262       28.8905585913       19.0456307347
  N        24.7569591571       30.2772970422       21.1545295321
  C        23.5746941178       29.7681295195       20.5579505704
  C        22.5000584434       29.3288828557       21.3596316932
  C        21.3498008948       28.8194027299       20.7769417410
  C        21.2316132433       28.7174370780       19.3765710737
  C        20.0322315153       28.1587218688       18.7471810930
  C        22.3080235285       29.1519854789       18.5838004312
  C        23.4604349236       29.6797391393       19.1595033601
  C        24.6715149781       31.0842748316       22.3171966375
  C        25.6093860063       30.9344197106       23.3600185440
  C        25.5262052915       31.7211477351       24.4987477784
  C        24.4987532010       32.6741822861       24.6459942372
  C        24.3928186572       33.5134269576       25.8416957699
  C        23.5590458235       32.8076393013       23.6091518576
  C        23.6444438171       32.0348810041       22.4549506106
  C        26.4662686871       17.0462121876       23.7838252609
  C        26.3608106519       17.8027209307       22.6204927166
  C        25.3354835714       18.7562841307       22.4908838099
  C        24.4147826252       18.9192494678       23.5477925537
  C        24.5188255544       18.1496370629       24.6962997861
  C        25.5498596944       17.1997045462       24.8386061574
  C        25.6989488746       16.4007625863       26.0566173102
  N        25.2313354534       19.5524968943       21.3229234338
  C        23.9533087083       19.8876741071       20.8051661816
  C        23.7048536478       21.1836020310       20.3066427295
  C        22.4558606126       21.5183080568       19.8058589252
  C        21.4065115407       20.5777157183       19.7978721541
  C        20.0721323646       20.9125327534       19.2941200366
  C        21.6592777598       19.2904964636       20.3041057733
  C        22.9148366376       18.9403748169       20.7921549607
  C        26.4001823429       20.0294066834       20.6757495189
  C        27.5061468467       20.4772906830       21.4291215759
  C        28.6409300715       20.9588468460       20.7934639889
  C        28.7088039405       21.0233796604       19.3871465348
  C        29.8796999181       21.5635153378       18.6932823120
  C        27.6017526261       20.5783909788       18.6446489866
  C        26.4658029285       20.0774528565       19.2725418085
  C        29.2800424849       21.7170817143       29.2379430908
  C        29.6822037478       22.8880119089       28.6125333665
  C        30.0585037791       24.0149372218       29.3732077100
  C        30.0152551162       23.9335413662       30.7764657837
  C        29.5963435313       22.7583760574       31.3952539520
  C        29.2273662123       21.6290996825       30.6432052262
  C        28.7803540338       20.4095369215       31.3217519819
  N        30.4618559041       25.2144990681       28.7307757468
  C        31.2463563672       25.1570050985       27.5494729031
  C        32.2761322233       24.2080674946       27.4214734607
  C        33.0200473775       24.1383823970       26.2468196007
  C        32.7810290742       25.0209566346       25.1792081139
  C        33.5825245247       24.9278882602       23.9560073160
  C        31.7535904141       25.9750647611       25.3198129569
  C        30.9939206568       26.0395900695       26.4782139888
  C        30.0360430549       26.4698963672       29.2379991577
  C        30.9011434541       27.5783079963       29.2207179507
  C        30.4630654144       28.8133286023       29.6901351987
  C        29.1662118264       28.9774073932       30.2070825803
  C        28.7329230885       30.2868968771       30.6997444414
  C        28.3079190294       27.8599356722       30.2277014602
  C        28.7307467012       26.6294089081       29.7486169687
  C        19.7235827992       21.2577717145       30.0230608532
  C        19.2739213308       22.4773133791       29.5243869954
  C        20.1438988758       23.5802433572       29.4681019846
  C        21.4628784328       23.4353435398       29.9455975820
  C        21.8973093026       22.2207969476       30.4546348477
  C        21.0387909108       21.1042342758       30.4960604349
  C        21.4937792677       19.8041893050       30.9976916233
  N        19.7098837486       24.8138989537       28.9170217218
  C        18.8959223685       24.8200767126       27.7565514866
  C        17.8736749429       25.7731812127       27.6051963751
  C        17.0979717114       25.7851409274       26.4499631311
  C        17.3020492648       24.8458758542       25.4240429868
  C        16.4767001093       24.8957024443       24.2153763637
  C        18.3206620469       23.8863987254       25.5893476105
  C        19.1081125179       23.8753254380       26.7302224948
  C        20.1353066642       26.0366986283       29.4961089826
  C        20.2231673400       26.1711054901       30.8926446014
  C        20.6693049894       27.3650550464       31.4506907701
  C        21.0197738175       28.4615763542       30.6437775241
  C        21.4860115781       29.7035795842       31.2644369554
  C        20.9219018797       28.3203675605       29.2453270619
  C        20.4934872438       27.1294387164       28.6787561672
  H        33.5650216382       23.2027650613       20.6246899648
  H        33.1276766559       27.4700746015       20.2727168032
  H        31.1998435804       24.8671706013       17.4376443563
  H        32.9137715953       21.8419911912       18.6161599994
  H        31.7742160503       22.5064486641       17.4123588795
  H        31.4713095549       27.3117757221       16.9884704080
  H        32.1675618035       28.3913285611       18.2282428684
  H        34.9820801028       24.6672590140       21.9293809221
  H        34.9416722316       26.4342590779       21.6787915077
  H        16.3820055448       26.5586295553       20.8611849755
  H        16.8416175764       22.2894387911       20.5544679547
  H        18.6769439348       24.8670222035       17.6373071447
  H        18.0640071493       27.2127264560       17.5786699909
  H        16.9927490762       27.9063931457       18.8275942220
  H        18.4207717060       22.4190641036       17.2290726319
  H        17.7753867815       21.3476584216       18.5033798084
  H        15.0839319773       23.3176880896       22.0140964329
  H        15.0146676187       25.0877328149       22.2338593358
  H        22.7791664306       33.4836484740       29.1688770098
  H        27.0719502895       33.4013185234       29.4614598036
  H        24.6764324186       31.3129877813       32.3643335085
  H        22.2758199144       31.7352969967       32.4319505075
  H        21.4995858592       32.7477431528       31.1829384198
  H        27.1017403250       31.8135199670       32.7736149685
  H        28.0997878287       32.5460842850       31.4871824200
  H        24.1172647103       34.9907027713       27.8089168783
  H        25.8899255755       35.0679427390       28.0133276264
  H        23.1503509620       16.6391801444       29.7603570548
  H        27.4358599129       16.5842594023       29.3617474252
  H        25.5994728213       18.8212662623       32.5472479480
  H        23.1903541319       18.3103426707       33.0299221819
  H        22.1618720579       17.5540796001       31.7821827052
  H        28.7524743575       17.3661351055       31.3476316978
  H        27.9971196307       18.4227303967       32.5725724181
  H        26.0795922417       15.0273872442       28.0793842692
  H        24.3159843333       14.9306370314       28.3420738364
  H        29.1051732122       31.2832286727       20.0230375787
  H        26.8832056291       31.8998547807       20.9321752995
  H        25.4763873493       27.8922933248       20.1855453581
  H        27.7090331009       27.2857288869       19.2609507887
  H        30.6552261384       29.6821198795       19.1306009353
  H        22.5877957235       29.3815860335       22.4447185032
  H        20.5243670470       28.4638217940       21.3940757076
  H        20.0834110496       28.0327099155       17.6455198596
  H        22.2349358736       29.0862254528       17.4959046689
  H        24.2835362378       30.0198839004       18.5314117523
  H        26.3970595945       30.1870229936       23.2659001148
  H        26.2428553322       31.6013561624       25.3115863155
  H        23.4907391204       34.1580567233       25.8963726027
  H        22.7576362762       33.5439568741       23.7023679664
  H        22.9169833928       32.1596613914       21.6533021697
  H        27.2695673599       16.3115126050       23.8735533420
  H        27.0726556570       17.6650495830       21.8070681074
  H        23.6263810684       19.6663859458       23.4580710922
  H        23.8200624904       18.2849284920       25.5221789589
  H        26.5958007489       15.7475093837       26.0924517625
  H        24.5044657319       21.9240757286       20.3273804092
  H        22.2559769752       22.5231118315       19.4329423364
  H        19.3042477652       20.1205573269       19.4181649933
  H        20.8591951900       18.5468099048       20.3014851967
  H        23.0988520692       17.9355250321       21.1714826140
  H        27.4546005183       20.4536593228       22.5176260456
  H        29.4901791220       21.3236705113       21.3716681478
  H        29.7796518930       21.6599537136       17.5920054727
  H        27.6373514426       20.6169853561       17.5535882306
  H        25.6176963961       19.7299677345       18.6831332871
  H        28.9726162864       20.8507497067       28.6517627410
  H        29.7000977778       22.9494882656       27.5244498454
  H        30.3061562933       24.7973915608       31.3737752941
  H        29.5656192143       22.7099228976       32.4860943464
  H        28.6856492259       20.4831840843       32.4253195016
  H        32.4805936027       23.5234556921       28.2443023972
  H        33.8150322152       23.3942462725       26.1605162250
  H        34.2979835380       24.0800778314       23.9151278591
  H        31.5521238171       26.6466889688       24.4849051958
  H        30.1875037122       26.7676115770       26.5653096347
  H        31.9124768583       27.4636015986       28.8313763400
  H        31.1447457703       29.6665530539       29.6694382944
  H        29.4551910721       31.1173610869       30.5559069822
  H        27.2949989218       27.9906815984       30.6091314322
  H        28.0516831937       25.7767790753       29.7510089596
  H        19.0387616317       20.4073615276       30.0546592473
  H        18.2504581870       22.5821602879       29.1651424779
  H        22.1446360227       24.2842951650       29.8958143561
  H        22.9225340653       22.0996154652       30.8052000620
  H        20.7639735833       18.9730798515       30.9039909928
  H        17.6978540449       26.5030964835       28.3949225840
  H        16.3084756901       26.5324388882       26.3430867905
  H        15.7458584030       25.7301995148       24.1713743913
  H        18.4934855187       23.1687771251       24.7869677820
  H        19.9068176500       23.1416116711       26.8373055611
  H        19.9452844208       25.3331896373       31.5315321826
  H        20.7350184783       27.4564110810       32.5372411257
  H        21.6087526779       29.6686026045       32.3672387736
  H        21.2142778561       29.1620091238       28.6168958714
  H        20.4414415432       27.0248486136       27.5951275922
