# Supplementary material for: High-throughput discovery of organic cages and catenanes using computational screening fused with robotic synthesis
Source: Nat Commun. 2018 Jul 20;9:2849. doi: 10.1038/s41467-018-05271-9 (PMC6054661; doi:10.1038/s41467-018-05271-9)
Supplement: Supplementary file 3 — Supplementary Data 1 [file 41467_2018_5271_MOESM3_ESM.zip › Computational_structures/C8_3p2.xyz]

147
XYZ
  C        22.5281954953       28.3568864595       20.0740239527
  N        21.8646450368       28.7281862164       21.3246499822
  C        23.8569177900       27.6232143397       20.1280922612
  C        23.8820555062       26.2117487759       20.1500614124
  C        25.1218096885       25.5356092842       20.1525176697
  C        26.3298172507       26.2662172339       20.1768425526
  C        26.2965315909       27.6774279472       20.1489965768
  C        25.0610808355       28.3595030171       20.1564182132
  C        25.0256238414       29.8778985322       20.1913582149
  C        25.0195239436       30.5268724197       18.7957795837
  C        27.5947624687       28.4643780616       20.1168994401
  N        28.2273904329       28.8486943578       21.3790279912
  C        27.6618107875       25.5363399249       20.2175707391
  C        28.2287000463       25.2291915654       18.8203967055
  C        25.1594532235       24.0170079519       20.1143474400
  N        25.1723632882       23.2591715548       21.3667275315
  C        22.5823071257       25.4250912490       20.1595931642
  C        22.0566433974       25.0937422766       18.7513759903
  C        22.4554847462       28.3761393712       29.8187691968
  N        21.8042292638       28.7405758270       28.5585445526
  C        23.7732411559       27.6199900779       29.7881644212
  C        23.7731089850       26.2081528579       29.7791626197
  C        24.9982212798       25.5081081657       29.8088095347
  C        26.2211604804       26.2123860827       29.7914888722
  C        26.2142204973       27.6232653203       29.8066853938
  C        24.9928571305       28.3304094661       29.7796435823
  C        24.9937259202       29.8495435203       29.7618318418
  C        24.9880893737       30.4737724053       31.1683556962
  C        27.5259194735       28.3857816310       29.8597422123
  N        28.1777380371       28.7786940710       28.6105555261
  C        27.5382308564       25.4559299451       29.7724454893
  C        28.0932344495       25.1575652641       31.1764473581
  C        25.0034391976       23.9903120201       29.8587342818
  N        25.0355715478       23.2364383553       28.6046164392
  C        22.4594812416       25.4462051199       29.7552872705
  C        21.9023495639       25.1464194854       31.1584289673
  C        33.5554449675       31.2618037489       26.0090989373
  N        33.8422562905       32.1929489689       25.0818767526
  C        32.9114705014       32.3874805261       24.1307913102
  C        31.7021448521       31.6944317122       24.0635029341
  C        31.4064194597       30.7258059722       25.0365822232
  C        32.3760800977       30.5164560644       26.0314708860
  C        30.1313373519       29.9691486271       25.0182220834
  C        29.5065860322       29.5963161142       26.2175141204
  C        28.2966031200       28.8851668353       26.2154054582
  C        27.6495263900       28.4946131975       27.4804956031
  C        27.7037632669       28.5481952700       24.9896154149
  C        28.3119992420       28.9091887383       23.7780545728
  C        27.6881572724       28.5361463368       22.4966269593
  C        29.5236248802       29.6167292625       23.8041665708
  C        16.3918371401       30.9747027514       23.9647512478
  N        16.0593542286       31.8703552660       24.9103460499
  C        16.9875705393       32.1131482675       25.8524677607
  C        18.2368372418       31.4943368233       25.8964295514
  C        18.5752255919       30.5521215986       24.9114549586
  C        17.6117305999       30.2995765942       23.9217278261
  C        19.8779895950       29.8468396235       24.9205668306
  C        20.4899340135       29.4988292676       26.1335611275
  C        21.7148550012       28.8150334507       26.1580786143
  C        22.3479831191       28.4477549112       27.4374551087
  C        22.3318072994       28.4756757759       24.9446193634
  C        21.7379601831       28.8144736950       23.7196911553
  C        22.3974577211       28.4494253352       22.4540329158
  C        20.5140823115       29.5011148631       23.7193535536
  C        24.4941925976       17.3750748473       25.9136273938
  N        25.1760363432       16.6651662137       24.9979067007
  C        25.8540665063       17.3759570429       24.0798770349
  C        25.8806594791       18.7704617222       24.0333320193
  C        25.1667686966       19.5081355066       24.9918263503
  C        24.4588820893       18.7691654091       25.9544919961
  C        25.1547769740       20.9909594634       24.9882548727
  C        25.1715261127       21.7058975997       23.7806354780
  C        25.1487526896       23.1096992074       23.7680105851
  C        25.1468010401       23.8594852329       22.4966241314
  C        25.1105649251       23.8011764890       24.9886971720
  C        25.0949682536       23.1066435322       26.2076144813
  C        25.0611726169       23.8479368518       27.4805910341
  C        25.1171755694       21.7039059653       26.1952916797
  H        22.6273743321       29.2896193811       19.4989142724
  H        21.7894785015       27.7743956190       19.5035674165
  H        25.8864560195       30.2530696555       20.7626079382
  H        24.1421896059       30.2133394637       20.7523980641
  H        24.9931936381       31.6227280372       18.8729236586
  H        25.9135628156       30.2484622272       18.2201831335
  H        24.1481244048       30.2069051620       18.2074486705
  H        28.3626561344       27.9164371445       19.5505943377
  H        27.4649866984       29.3973619646       19.5483098290
  H        28.3920141023       26.1302067617       20.7848996263
  H        27.5536333756       24.5994749412       20.7817079627
  H        28.3870926268       26.1492808409       18.2404786866
  H        27.5416511606       24.5991020665       18.2381428721
  H        29.1913349392       24.7041678435       18.8931733661
  H        24.3055510037       23.6275802607       19.5399938550
  H        26.0357291637       23.6704924079       19.5463298684
  H        22.7193823751       24.4928672440       20.7254626695
  H        21.8154862225       25.9854376148       20.7126069156
  H        21.8678394737       26.0063904168       18.1687055104
  H        22.7827553583       24.4958791880       18.1827116334
  H        21.1178286341       24.5253371422       18.8063522828
  H        21.7038859529       27.8140765799       30.3927158213
  H        22.5651696222       29.3156805665       30.3809124969
  H        24.1238615539       30.2136714135       29.1973708051
  H        25.8688451081       30.2127887818       29.2051898899
  H        24.1009327270       30.1662832615       31.7398013676
  H        25.8667685521       30.1611711968       31.7498373163
  H        24.9918451358       31.5711848549       31.1112913930
  H        27.4075730038       29.3129044685       30.4404340865
  H        28.2791516919       27.8173963401       30.4250036667
  H        27.4163547418       24.5131061280       29.2213839749
  H        28.2826341197       26.0278749505       29.2005825644
  H        27.3916368345       24.5479635794       31.7632241656
  H        28.2662290411       26.0817817628       31.7454850074
  H        29.0458489049       24.6133784386       31.1147258196
  H        25.8589951096       23.6287195690       30.4488625650
  H        24.1276636527       23.6190784326       30.4114272794
  H        21.7139282137       26.0137820257       29.1809401592
  H        22.5881996594       24.5038935227       29.2045890774
  H        20.9515125514       24.5992792393       31.0948612444
  H        22.6049215721       24.5398416857       31.7472334791
  H        21.7250927136       26.0708672901       31.7257177405
  H        34.3171734125       31.1004981011       26.7774237507
  H        33.1454245334       33.1488143475       23.3810519346
  H        30.9868362323       31.9275580038       23.2737330511
  H        32.2251733588       29.7641256562       26.8066087299
  H        29.9340195955       29.8701213684       27.1821255920
  H        26.6925900549       27.9455221554       27.3909553916
  H        26.7601649294       27.9950163938       24.9782494718
  H        26.7373120843       27.9736179411       22.5621225530
  H        29.9893729582       29.8642557999       22.8502592691
  H        15.6328775336       30.7796646031       23.2016128829
  H        16.7152701773       32.8486760262       26.6148471974
  H        18.9457839197       31.7576254056       26.6824458084
  H        17.7978480386       29.5642595875       23.1380490542
  H        20.0150457196       29.7272953731       27.0877289512
  H        23.3134128508       27.9109641118       27.3672313693
  H        23.2855040916       27.9399424805       24.9537546788
  H        23.3663073680       27.9214802748       22.5418262328
  H        20.0829462833       29.7739330537       22.7561963920
  H        23.9393181785       16.7933367936       26.6552996535
  H        26.4124187042       16.7948984409       23.3402569851
  H        26.4716740341       19.2765491747       23.2688147245
  H        23.8630122322       19.2742334560       26.7158487867
  H        25.1748978504       21.1867002762       22.8220585563
  H        25.1183348823       24.9628234906       22.5831276058
  H        25.0923417838       24.8949487579       24.9897462268
  H        25.0572501803       24.9518673634       27.4029917602
  H        25.1273830977       21.1856153905       27.1541273734
