# Supplementary material for: High-throughput discovery of organic cages and catenanes using computational screening fused with robotic synthesis
Source: Nat Commun. 2018 Jul 20;9:2849. doi: 10.1038/s41467-018-05271-9 (PMC6054661; doi:10.1038/s41467-018-05271-9)
Supplement: Supplementary file 3 — Supplementary Data 1 [file 41467_2018_5271_MOESM3_ESM.zip › Computational_structures/B26_4p4.xyz]

420
XYZ
  C        38.3693335604       22.4529802198       18.0633819519
  C        38.1103727002       23.7931565727       17.4070184858
  C        38.5344963179       24.9820534992       18.0344152675
  C        38.2187394751       26.2373118494       17.4750809757
  C        37.5143103035       26.2999121391       16.2544359490
  C        37.0795818192       25.1142196152       15.6238878338
  C        37.4148411637       23.8622431602       16.1797811780
  C        36.9947901190       22.5837015085       15.4790643985
  N        35.7227630836       21.9619620937       15.8694933188
  C        36.2260914554       25.1861342150       14.3738541192
  C        37.1833997078       27.6487899850       15.6460825452
  N        35.9300433575       28.3001584275       16.0524603489
  C        38.6122142814       27.5029763640       18.2077232696
  C        39.3269335148       24.9196489971       19.3329957718
  N        38.4589195259       25.1732303011       20.4811009939
  C        11.5334775944       22.6494868322       17.0842157514
  C        11.9517238834       23.9311324094       16.3934455989
  C        11.5297997931       25.1776803620       16.9032586917
  C        11.9950558155       26.3761701271       16.3233377120
  C        12.8398845806       26.3250366541       15.1932023130
  C        13.2631221680       25.0820014502       14.6798063989
  C        12.7854650243       23.8864339849       15.2580854861
  C        13.2001654499       22.5541806178       14.6657251477
  N        14.4431820797       21.9361336990       15.1438442838
  C        14.2482315082       25.0268544248       13.5307692611
  C        13.3183774286       27.6091350244       14.5424592774
  N        14.5731143155       28.2095423841       15.0164566075
  C        11.6202718120       27.7118143366       16.9308160201
  C        10.6009736942       25.2121832878       18.1010148983
  N        11.2001229138       25.1780376174       19.4420507100
  C        27.0012131686       38.7138549262       32.9037134650
  C        25.7176858015       38.2603617722       33.5693575925
  C        24.4692979289       38.6361272655       33.0301919079
  C        23.2760577143       38.1331957435       33.5894082853
  C        23.3361513241       37.2983633500       34.7237212424
  C        24.5786831329       36.9228742166       35.2729800175
  C        25.7689889716       37.4360301593       34.7135872916
  C        27.1114551921       37.0850211648       35.3258210718
  N        27.7800240647       35.8509848036       34.8952663885
  C        24.6360318432       35.9510650248       36.4345858365
  C        22.0423389528       36.7863614705       35.3395525843
  N        21.5134044092       35.6712539031       34.5578338636
  C        21.9354590108       38.4583324219       32.9671362118
  C        24.4092909234       39.5546599929       31.8240172320
  N        24.4405501091       38.9480275824       30.4852121254
  C        27.0878177032       11.4512150238       33.1476755368
  C        25.7140648530       11.8213889856       33.6641714318
  C        24.5510224993       11.3952768199       32.9906495885
  C        23.2778992081       11.8073855973       33.4419752035
  C        23.1674050590       12.5878368196       34.6111786761
  C        24.3294618995       13.0348158776       35.2780404314
  C        25.5972603768       12.6248857732       34.8182994610
  C        26.8553292674       13.0504394299       35.5650720406
  N        27.5123059721       14.1638488092       34.8812093699
  C        24.2143122216       13.9746016354       36.4608730726
  C        21.7961068230       12.9561014276       35.1494256584
  N        21.1866636173       14.2241528631       34.7270313496
  C        22.0377073743       11.4315411447       32.6572985052
  C        24.6511273190       10.5094003790       31.7630836702
  N        24.6913846032       11.1490367257       30.4407304389
  C        17.0123159401       27.6308597013       17.6864699465
  C        18.1902117519       28.1322676927       18.2349071064
  C        18.8400633048       29.2382015452       17.6563123264
  C        18.2644790462       29.8205073415       16.5071675594
  C        17.0844606004       29.3274618015       15.9662147647
  C        16.4368677961       28.2218570325       16.5492948549
  C        15.1863805667       27.6762559645       16.0078029930
  C        20.0896908360       29.7714581651       18.2388423605
  C        21.1558312211       30.1947974601       17.4236218231
  C        22.3417204262       30.6700873225       17.9783605167
  C        22.5072634542       30.7568705615       19.3724512700
  C        21.4346271493       30.3517563515       20.1874835764
  C        20.2543201496       29.8639821132       19.6330479353
  C        23.7755734392       31.2317647342       19.9743824325
  C        25.0117261306       30.8211602795       19.4509612809
  C        26.2216267857       31.2159611164       20.0446433322
  C        26.1785162830       32.0453750869       21.1763903968
  C        24.9578545484       32.4731765670       21.7224047607
  C        23.7651771541       32.0616023612       21.1069658765
  C        24.9265024431       33.2987547647       22.9528715866
  C        24.0089161189       34.3529257914       23.1132218050
  C        23.9637560318       35.0948824501       24.2923735534
  C        24.8289293782       34.8105296623       25.3652316194
  C        25.7562884845       33.7650094765       25.1972111297
  C        25.8052621872       33.0280003675       24.0178606698
  C        24.7588869422       35.5627299062       26.6374901447
  C        24.5362290088       36.9565433098       26.6607517002
  C        24.4753817176       37.6554836202       27.8608228795
  C        24.6264923542       36.9832112843       29.0885063903
  C        24.5692763491       37.6763774957       30.3819147549
  C        24.8423290128       35.5949691254       29.0707062601
  C        24.9124030211       34.8972573108       27.8678271937
  C        27.5201116842       30.7313275544       19.5210665867
  C        28.6460299551       31.5722725453       19.4572228787
  C        29.8734301974       31.0967998384       19.0013466442
  C        30.0322933124       29.7580226927       18.5974892523
  C        28.9022321832       28.9207755432       18.6519702305
  C        27.6734038118       29.3983197156       19.0988278111
  C        31.3409152539       29.2399889180       18.1447298914
  C        32.2066466712       30.0253645898       17.3539924589
  C        33.4326396032       29.5333939432       16.9236582625
  C        33.8479657335       28.2356507506       17.2760717046
  C        35.1326923011       27.6757767785       16.8388360651
  C        32.9934998941       27.4524681891       18.0700861967
  C        31.7611086061       27.9429596568       18.4939263388
  C        24.6484949938       12.4782360943       27.8509450979
  C        24.6709472610       13.1881679597       26.6569036582
  C        24.8645863119       14.5860274274       26.6399697704
  C        25.0262896848       15.2438001970       27.8736004144
  C        24.9946228065       14.5335688131       29.0721171306
  C        24.8099285941       13.1405635281       29.0821524685
  C        24.7781924568       12.4261487407       30.3657792394
  C        24.8953670895       15.3390943882       25.3667573796
  C        24.0289610572       15.0181837759       24.3047010673
  C        24.0384417098       15.7496764620       23.1186233011
  C        24.9239531041       16.8273256675       22.9379523875
  C        25.8047897309       17.1348406038       23.9908282806
  C        25.7875371052       16.4110269033       25.1797884739
  C        24.9190962364       17.6407963716       21.6997969645
  C        26.1236756900       18.0816394895       21.1286918721
  C        26.1338623164       18.9120247302       19.9968023903
  C        24.9075755320       19.2883785054       19.4274339080
  C        23.6869400898       18.8618075199       19.9737731099
  C        23.7082915433       18.0339883139       21.1075709839
  C        22.4045597503       19.3275286530       19.3962218803
  C        22.2172021586       19.4238891396       18.0054230768
  C        21.0222061940       19.9019240483       17.4730868634
  C        19.9692933603       20.3190240425       18.3088405869
  C        20.1540597320       20.2135998478       19.6997090501
  C        21.3434731683       19.7223258248       20.2309798740
  C        18.7162905203       20.8632011104       17.7451779824
  C        18.0676406302       21.9562312744       18.3489384270
  C        16.8920055319       22.4737380296       17.8107952054
  C        16.3166217068       21.9089648771       16.6606455231
  C        15.0709111639       22.4704544887       16.1259410527
  C        16.9603976113       20.8146787053       16.0537905379
  C        18.1393000029       20.3074884323       16.5835973942
  C        27.4125213533       19.4250482631       19.4524546053
  C        28.5549172876       18.6089457606       19.3657691528
  C        29.7635869149       19.1135854173       18.8921511504
  C        29.8848305184       20.4588113585       18.4947603211
  C        28.7387641001       21.2710769856       18.5736219797
  C        27.5279532847       20.7636314805       19.0365261117
  C        31.1758510900       21.0014840431       18.0205803473
  C        31.5975753843       22.2936284697       18.3851961108
  C        32.8227918323       22.7932932702       17.9489297427
  C        33.6635029754       22.0265467565       17.1242472791
  C        34.9506150916       22.5802329790       16.6854869211
  C        33.2425489165       20.7364007521       16.7515193682
  C        32.0263148754       20.2344495875       17.1954386225
  C        28.0456815623       17.7197629886       35.5671725757
  C        28.5389166696       18.8948152142       35.0039891192
  C        29.2240605237       18.8720995434       33.7758749988
  C        29.4048628487       17.6261083508       33.1387979176
  C        28.8914285450       16.4569207637       33.6867512347
  C        28.1962682360       16.4866066557       34.9103446837
  C        27.6047645215       15.2800670918       35.5034209806
  C        29.7149432988       20.1228985905       33.1581489631
  C        30.9813962965       20.1971279721       32.5497695192
  C        31.4255310561       21.3744594426       31.9530962916
  C        30.6184292273       22.5279973949       31.9182142640
  C        29.3516583051       22.4493827712       32.5289613325
  C        28.9139877800       21.2793121649       33.1429362535
  C        31.0660277642       23.7709993611       31.2448806221
  C        31.9448191736       23.7234892425       30.1484940121
  C        32.3505982122       24.8916112282       29.4832968412
  C        31.8557149271       26.1284421006       29.9250520320
  C        30.9724501976       26.2100753896       31.0122308867
  C        30.5966368589       25.0267699637       31.6669691655
  C        30.4425424186       27.5200524454       31.4564790193
  C        29.0881587943       27.6689493132       31.8072677984
  C        28.5793899094       28.9015546199       32.2079468526
  C        29.4062711501       30.0378949811       32.2878035769
  C        30.7621981281       29.8865101245       31.9440264790
  C        31.2674691553       28.6562868877       31.5297075314
  C        28.8621429343       31.3434178545       32.7204085841
  C        27.5882006581       31.7683699168       32.3016168524
  C        27.0676538187       32.9888117019       32.7261359033
  C        27.7960238159       33.8234111076       33.5900617819
  C        27.1988372952       35.0847462522       34.0471770875
  C        29.0759145268       33.4079226132       34.0038337565
  C        29.5977217373       32.1946083963       33.5731432886
  C        33.2496809450       24.8170413729       28.3082614221
  C        33.0089683520       25.5936043311       27.1606088307
  C        33.8424978413       25.5113350977       26.0484158073
  C        34.9632273529       24.6580655263       26.0346253380
  C        35.2079049341       23.8905027101       27.1900188853
  C        34.3678692304       23.9634780448       28.2980797449
  C        35.8399451336       24.5646256039       24.8472408933
  C        36.5147250574       23.3691384230       24.5342426823
  C        37.3356208342       23.2826421379       23.4131018940
  C        37.5005533730       24.3812872390       22.5530450469
  C        38.3537308395       24.2530572851       21.3666591805
  C        36.8280944837       25.5796863253       22.8576784783
  C        36.0226654140       25.6685330899       23.9845802279
  C        21.9057137147       16.9094518397       32.3438076350
  C        21.4077689666       18.1139783391       31.8535996255
  C        20.2249162439       18.6703360507       32.3744042427
  C        19.5624104038       17.9740350972       33.4077627378
  C        20.0537407945       16.7677199945       33.8908017097
  C        21.2365307518       16.2147260111       33.3648961300
  C        21.7839720510       14.9400729283       33.8469277146
  C        19.6959352234       19.9451166616       31.8437929857
  C        19.7510765751       20.2262610834       30.4659082371
  C        19.2780372105       21.4322440793       29.9574035020
  C        18.7377912309       22.4154657437       30.8056026319
  C        18.6691606858       22.1310322399       32.1817298843
  C        19.1316548584       20.9186544030       32.6892760190
  C        18.2974089300       23.7195801112       30.2585076291
  C        17.6269780029       23.7958745201       29.0269374431
  C        17.2845320438       25.0321057293       28.4552120241
  C        17.6323023322       26.2098908675       29.1379816774
  C        18.2886790600       26.1640261492       30.3786332627
  C        18.6047338330       24.9129991479       30.9311849697
  C        18.6789259718       27.4084847772       31.0815702699
  C        18.5032089583       27.5509159596       32.4699482627
  C        18.9033156431       28.7094581232       33.1320325096
  C        19.5110294483       29.7744359300       32.4390870465
  C        19.6841171002       29.6279144439       31.0487962229
  C        19.2712274656       28.4762893804       30.3845261958
  C        19.9589480675       30.9986602095       33.1380931866
  C        19.9619934575       32.2506932695       32.4832694042
  C        20.4073916585       33.3999007477       33.1218808032
  C        20.8595546012       33.3486999421       34.4538991648
  C        21.3580683019       34.5431517005       35.1455669412
  C        20.8404825655       32.1119668676       35.1196329270
  C        20.4063984911       30.9575056432       34.4720978521
  C        16.5696977792       25.0855478275       27.1575133937
  C        16.9103453514       26.0315253954       26.1731880293
  C        16.2490650640       26.0656867200       24.9470806155
  C        15.2085025284       25.1642682418       24.6541005803
  C        14.8615003954       24.2248674113       25.6432181237
  C        15.5309496581       24.1830265164       26.8639416064
  C        14.5051763841       25.1967812871       23.3527628415
  C        13.1108205233       24.9900622165       23.2773136990
  C        12.4427795206       25.0152702929       22.0602181485
  C        13.1470281715       25.2409777278       20.8628791283
  C        12.4739755263       25.2654057732       19.5588319496
  C        14.5355102166       25.4433592821       20.9303831458
  C        15.2034078401       25.4286966828       22.1530650008
  H        38.1949475094       22.5036946220       19.1451484380
  H        37.7067543651       21.6715608566       17.6778294465
  H        39.4072617663       22.1138976275       17.9157186211
  H        37.7683885288       21.8099268830       15.6000148153
  H        36.9417518297       22.7398034353       14.3903607337
  H        36.8373136470       25.1783088844       13.4566260600
  H        35.5303522834       24.3409499183       14.3111547626
  H        35.6167896042       26.0971956568       14.3534097218
  H        37.1527902602       27.5811514040       14.5473810477
  H        37.9892731854       28.3702122306       15.8490745230
  H        37.9504834216       28.3403900803       17.9600237708
  H        38.5542088019       27.3572526075       19.2925558865
  H        39.6419645582       27.8109480211       17.9612919815
  H        39.8646534798       23.9585634383       19.4190843827
  H        40.0945693392       25.7094758158       19.3205258081
  H        12.2723070370       21.8525439523       16.9413262001
  H        11.4262796352       22.7917051719       18.1660495463
  H        10.5683460526       22.2758404106       16.7046113036
  H        13.2980349958       22.6387675639       13.5726312860
  H        12.4060202508       21.8043020629       14.8078567865
  H        14.8834936358       24.1352932609       13.5865460090
  H        13.7370649566       25.0070825342       12.5542621864
  H        14.9188435210       25.8940250046       13.5321347557
  H        12.5502862422       28.3936192689       14.6292346423
  H        13.4355142721       27.4664330495       13.4573394784
  H        12.4101801550       28.4580013043       16.7851364593
  H        11.4562897755       27.6331068228       18.0120538951
  H        10.6972084477       28.1192810283       16.4870924372
  H         9.9592603421       26.1066957407       18.0707932832
  H         9.8932957592       24.3702864996       18.0584278787
  H        26.8616146014       38.8865022068       31.8305570030
  H        27.3826380617       39.6508053682       33.3416387222
  H        27.7925025689       37.9608336130       33.0017369751
  H        27.8320757637       37.9002543995       35.1602848185
  H        27.0281450538       37.0233808565       36.4226109131
  H        25.6266086926       35.4980085193       36.5434527128
  H        24.3834999023       36.4355270438       37.3912669983
  H        23.9282090748       35.1247264929       36.2924753233
  H        22.1873249174       36.5216848206       36.4020218560
  H        21.2913277035       37.5918923564       35.3152815569
  H        22.0263122718       38.6802224024       31.8978587930
  H        21.4662344388       39.3332900017       33.4473514956
  H        21.2468876857       37.6110478007       33.0617654624
  H        23.5037391073       40.1787664841       31.8610279334
  H        25.2372681872       40.2803896167       31.8520571481
  H        27.4795359275       10.5490246812       33.6462589742
  H        27.0786464583       11.2519084058       32.0700100531
  H        27.8000255097       12.2667956980       33.3183654277
  H        27.5641272882       12.2075787294       35.5780358072
  H        26.6236443325       13.2860798171       36.6187541721
  H        24.9692708877       14.7684948830       36.4082184368
  H        23.2402070664       14.4730551913       36.4947854419
  H        24.3561017668       13.4529397868       37.4209990159
  H        21.8120371164       12.9717580660       36.2502199767
  H        21.0667639641       12.1679679091       34.9051005562
  H        21.2486153306       12.1852551617       32.7638210889
  H        22.2505337140       11.3451743099       31.5855434692
  H        21.6189258779       10.4669191926       32.9884328731
  H        23.8060678099        9.8042738149       31.7359663966
  H        25.5396888600        9.8620158819       31.8227034437
  H        16.5289341483       26.7617206235       18.1393537100
  H        18.6327751515       27.6455318946       19.1051184678
  H        18.7417413427       30.6920707829       16.0563386131
  H        16.6328878381       29.7898145500       15.0881065384
  H        14.8038927609       26.7715396145       16.5177825873
  H        21.0616319973       30.1244609452       16.3388472485
  H        23.1508616765       30.9925327464       17.3210421824
  H        21.5398737625       30.3963178029       21.2725188601
  H        19.4366959211       29.5636467573       20.2901685569
  H        25.0321322783       30.1686760537       18.5770872407
  H        27.1123719968       32.3499347032       21.6505075638
  H        22.8102868169       32.3788414364       21.5282267873
  H        23.3264618708       34.5989250609       22.2980109186
  H        23.2270191868       35.8932147552       24.3948463768
  H        26.4562913146       33.5352189125       26.0018838916
  H        26.5205325669       32.2091034429       23.9274901718
  H        24.4383235421       37.4961707047       25.7173421449
  H        24.3176950133       38.7343838738       27.8744525968
  H        24.6504305411       37.0210219248       31.2691755981
  H        24.9525605029       35.0593448308       30.0165859557
  H        25.0586928963       33.8163952856       27.8785392111
  H        28.5541076018       32.6163626825       19.7607506548
  H        30.7332085814       31.7682757228       18.9817830444
  H        28.9863447054       27.8839003152       18.3231924580
  H        26.8203864607       28.7196779019       19.1475057614
  H        31.8921592391       31.0252968010       17.0510031065
  H        34.0915613656       30.1376913033       16.2994029461
  H        35.3641890427       26.6678890655       17.2307631085
  H        33.3088438110       26.4484733073       18.3640364689
  H        31.1250111751       27.3261809691       19.1303706659
  H        24.5118480707       11.3963933464       27.8572114042
  H        24.5662765617       12.6531943881       25.7115930636
  H        25.1493976531       16.3275381617       27.8920603348
  H        25.1105678661       15.0640902153       30.0203281113
  H        24.8296161322       13.0666570414       31.2663288274
  H        23.3174201095       14.1994069604       24.4221606884
  H        23.3545600568       15.4762562508       22.3133627267
  H        26.4950162149       17.9730947631       23.8839211731
  H        26.4880475328       16.6710372594       25.9748960491
  H        27.0699193524       17.7923054329       21.5876965710
  H        24.9017162783       19.9427604277       18.5547966416
  H        22.7665269072       17.7066543644       21.5501330925
  H        23.0167355387       19.1084755205       17.3331411057
  H        20.9120491208       19.9827863649       16.3906542230
  H        19.3468788816       20.5080036767       20.3721074582
  H        21.4656097957       19.6696765298       21.3138657794
  H        18.5087853194       22.4207504352       19.2318537707
  H        16.4073896382       23.3295337283       18.2874433587
  H        14.7077487340       23.3868507875       16.6287157110
  H        16.5079001129       20.3730375991       15.1655767882
  H        18.6143614186       19.4452300131       16.1130418047
  H        28.4900806235       17.5616104032       19.6652326592
  H        30.6379171359       18.4621532588       18.8533404793
  H        28.7967317695       22.3123851131       18.2530668964
  H        26.6613355458       21.4228616415       19.1058758683
  H        30.9719417081       22.8961197601       19.0451471452
  H        33.1422785378       23.7916686291       18.2570352099
  H        35.2128392316       23.5672833382       17.1106813377
  H        33.8911576063       20.1454451608       16.1043140840
  H        31.7073742804       19.2394325231       16.8810234489
  H        27.5253260700       17.7563019418       36.5271403775
  H        28.4138811092       19.8422612795       35.5301638314
  H        29.9224063673       17.5904377465       32.1787155935
  H        29.0048219100       15.5011699699       33.1743397975
  H        27.2178330547       15.4025590346       36.5363158826
  H        31.6392180241       19.3268043797       32.5753955526
  H        32.4295123338       21.4061042323       31.5280779132
  H        28.6790985981       23.3066625246       32.4870317459
  H        27.9131627848       21.2427717678       33.5759997098
  H        32.2735359277       22.7581475949       29.7624042028
  H        32.1551932524       27.0409397720       29.4076782468
  H        29.9572789772       25.0949499300       32.5475450145
  H        28.4216655289       26.8071523892       31.7447100494
  H        27.5273356640       28.9833367569       32.4853404597
  H        31.4248600662       30.7524948139       31.9827761626
  H        32.3252821626       28.5676330188       31.2767455970
  H        27.0114061995       31.1432062738       31.6186026525
  H        26.0774008933       33.3034849243       32.3877143126
  H        26.2062419776       35.3237319882       33.6211588859
  H        29.6382657337       34.0526353227       34.6798951530
  H        30.5797164422       31.8751432349       33.9260266599
  H        32.1302752001       26.2394874462       27.1259983739
  H        33.5951269213       26.0908476840       25.1582471980
  H        36.0900142025       23.2506869139       27.2353879387
  H        34.6002898902       23.3763733102       29.1881308174
  H        36.3712555060       22.4880023391       25.1603134347
  H        37.8441583794       22.3427414620       23.1860026302
  H        38.9081002194       23.2956425827       21.2790414079
  H        36.9641902924       26.4360130120       22.1967134702
  H        35.5412347592       26.6182962550       24.2205390490
  H        22.8301750491       16.4966847915       31.9328328412
  H        21.9539001264       18.6465678560       31.0739474108
  H        18.6311679285       18.3765750013       33.8097437671
  H        19.5302485530       16.2227018006       34.6768503236
  H        22.7479555662       14.6361918488       33.3970941295
  H        20.1596171066       19.4800276714       29.7829326583
  H        19.3546380440       21.6304026914       28.8872907198
  H        18.2382516233       22.8685995397       32.8608180176
  H        19.0813857352       20.7323556269       33.7632349392
  H        17.3789331548       22.8758128109       28.4960138073
  H        17.3450101360       27.1765217856       28.7214684842
  H        19.1688185037       24.8712647384       31.8639958428
  H        18.0158925480       26.7520055065       33.0313057502
  H        18.7117026407       28.8020275138       34.2018643280
  H        20.1857021580       30.4138906074       30.4829339251
  H        19.4506729879       28.3803935058       29.3124902740
  H        19.5847422256       32.3220133814       31.4624326446
  H        20.4091787239       34.3613908971       32.6078065442
  H        21.6041681926       34.4068202326       36.2191018165
  H        21.1927595748       32.0527238442       36.1520922656
  H        20.4439670184       30.0034668041       34.9992301924
  H        17.7198332597       26.7374803772       26.3657732117
  H        16.5291242497       26.8187256165       24.2086772440
  H        14.0693517675       23.5019921903       25.4424978112
  H        15.2329080508       23.4479908056       27.6133070462
  H        12.5458176434       24.8341879890       24.1976744318
  H        11.3636362575       24.8684050683       22.0085774303
  H        13.1406371629       25.3628476146       18.6810336262
  H        15.0963829163       25.6130332208       20.0078515776
  H        16.2852881859       25.5669474650       22.1803085377
