# Supplementary material for: High-throughput discovery of organic cages and catenanes using computational screening fused with robotic synthesis
Source: Nat Commun. 2018 Jul 20;9:2849. doi: 10.1038/s41467-018-05271-9 (PMC6054661; doi:10.1038/s41467-018-05271-9)
Supplement: Supplementary file 3 — Supplementary Data 1 [file 41467_2018_5271_MOESM3_ESM.zip › Computational_structures/A21_3p2.xyz]

84
XYZ
  C        23.9265947168       24.3905186158       18.7912508960
  C        25.2223684940       23.8686381136       18.7446919746
  C        26.3101808422       24.7503201934       18.7045433867
  C        26.1174560980       26.1373707258       18.7247170893
  C        24.8063105401       26.6351309475       18.7650636521
  C        23.7066178882       25.7729285851       18.8138205798
  C        22.3257412807       26.3050387282       19.1449139317
  N        22.1238808476       26.0573338393       20.5746292117
  C        27.2774843226       27.0625082944       19.0000547289
  N        27.5542105062       27.3023673630       20.4299705495
  C        25.4443517230       22.3880161012       18.9882400129
  N        25.7777692753       22.2418136013       20.4077165663
  C        25.0715158417       26.4598146253       31.3310615917
  C        26.3816767123       25.9580620860       31.3052364857
  C        26.5690941402       24.5711226948       31.2466517719
  C        25.4777219003       23.6948043121       31.1915353464
  C        24.1828345806       24.2208482793       31.2150026075
  C        23.9676796185       25.6032293634       31.2732020825
  C        22.5774440973       26.1549530355       31.0208633924
  N        22.3088247712       25.9562052010       29.5953698841
  C        25.6875286276       22.2277506969       30.8665067248
  N        25.9578337577       22.1436747268       29.4283968081
  C        27.5361379040       26.8897615614       31.0272812847
  N        27.7695768758       27.1725079287       29.5960664045
  C        26.2033609688       26.3165268296       23.7094173425
  C        26.9942095660       26.8960698679       22.7366632340
  C        26.8071079151       26.7413399845       21.3140654022
  S        28.3176706532       27.8400030561       23.4124663204
  C        27.7976314732       27.4392185740       25.0064167832
  S        28.3960430212       27.7992130812       26.5826705323
  C        27.1046008811       26.8409298106       27.2996950854
  C        26.9802288971       26.6499764080       28.7247649408
  C        26.2656434884       26.2879732325       26.3516030624
  C        26.6502296655       26.6181366787       25.0241144681
  C        22.3798923742       27.8427210914       26.4291987532
  C        22.3303028331       26.8403466140       27.3777720944
  C        22.4070543305       26.9731279518       28.8158107453
  S        22.2313668708       25.2335663196       26.6614725418
  C        22.2372948508       25.9295542837       25.0860737231
  S        22.1637798661       25.2667651002       23.4979711519
  C        22.2296773187       26.8883058781       22.8121554805
  C        22.2437863646       27.0547486150       21.3760469483
  C        22.3188357702       27.8702934734       23.7786898840
  C        22.3189000322       27.3379929378       25.0990096221
  C        24.0711496702       21.6383503973       23.6199996005
  C        25.0046108727       21.9462332665       22.6484039808
  C        24.8226263347       21.9444521687       21.2147754496
  S        26.5516987295       22.4432430616       23.3248509636
  C        25.9339398499       22.2204708483       24.9155247535
  S        26.6165876756       22.4080367194       26.4842351064
  C        25.0990578637       21.8937981863       27.2126594304
  C        24.9754200630       21.8541517913       28.6520507986
  C        24.1266569727       21.6081199522       26.2731868471
  C        24.5896675025       21.7866173810       24.9380706333
  H        23.0737531847       23.7144683744       18.8867944528
  H        27.3258121459       24.3487814403       18.7399522196
  H        24.6484078524       27.7147863425       18.8383609783
  H        22.2543589733       27.3785687633       18.8844108188
  H        21.5520358025       25.7585038561       18.5846904254
  H        27.1164682673       28.0504125560       18.5377367461
  H        28.2086234519       26.6693825924       18.5604398570
  H        24.5384041691       21.8187947340       18.7055936913
  H        26.2900171431       22.0148444686       18.3922735961
  H        24.9146629084       27.5419868540       31.3167890938
  H        27.5817532378       24.1702935320       31.1577204211
  H        23.3246127283       23.5527663377       31.1117250198
  H        22.5268488118       27.2193311769       31.3205118892
  H        21.8252816355       25.5950170009       31.5970071940
  H        24.7954497417       21.6438482691       31.1635596183
  H        26.5593765496       21.8294966321       31.4058659340
  H        27.3910039473       27.8634938327       31.5237909601
  H        28.4789576470       26.4816624237       31.4262033541
  H        25.3427549617       25.6920906442       23.4723714104
  H        25.9579258282       26.0832522508       21.0634850269
  H        26.1325051486       25.9960880136       28.9896110179
  H        25.4153751449       25.6598116721       26.6147485324
  H        22.4609400257       28.8968212888       26.6905033170
  H        22.5878201876       28.0000585301       29.1895673330
  H        22.3969316378       28.0927596634       21.0211643033
  H        22.3875319792       28.9297462745       23.5358508002
  H        23.0566421481       21.3218765105       23.3812016871
  H        23.7983927553       21.7012758195       20.8692079095
  H        23.9700084631       21.5839548217       29.0315096675
  H        23.1230673134       21.2847266107       26.5464082404
