# Supplementary material for: High-throughput discovery of organic cages and catenanes using computational screening fused with robotic synthesis
Source: Nat Commun. 2018 Jul 20;9:2849. doi: 10.1038/s41467-018-05271-9 (PMC6054661; doi:10.1038/s41467-018-05271-9)
Supplement: Supplementary file 3 — Supplementary Data 1 [file 41467_2018_5271_MOESM3_ESM.zip › Computational_structures/C9_3p2.xyz]

141
XYZ
  C        25.6787979017       24.1310984223       20.0761380195
  N        25.7004300629       23.3605237919       21.3210515342
  C        25.6165094636       25.6469263739       20.1431187936
  C        26.8105101191       26.3975498818       20.1925666541
  C        26.7503320038       27.8077174888       20.1952312360
  C        25.5029637027       28.4677932317       20.2049586857
  C        24.3119051906       27.7107109510       20.1647502057
  C        24.3655836130       26.3003359755       20.1585782481
  C        23.0817745425       25.4892172457       20.1559576505
  C        22.5636974792       25.1759626092       18.7415275408
  C        22.9683340987       28.4172358252       20.1269941000
  N        22.2980709646       28.7555482404       21.3838375144
  C        25.4421806336       29.9852830688       20.2422662272
  C        25.4325150593       30.6306679056       18.8447495606
  C        28.0344454244       28.6178087071       20.1838464774
  N        28.6525416947       29.0003618076       21.4529231533
  C        28.1542179410       25.6914454991       20.2264001498
  C        28.7371150585       25.4251650166       18.8275993053
  C        25.6224656226       24.0168820921       29.8201505867
  N        25.6826362007       23.2818107855       28.5553943440
  C        25.5488565668       25.5342658209       29.8043243849
  C        26.7389758850       26.2941659470       29.8100568351
  C        26.6693766157       27.7028283489       29.8625107351
  C        25.4176311798       28.3546781895       29.8490554039
  C        24.2311884360       27.5900305305       29.8427305110
  C        24.2935733571       26.1800686076       29.7968226344
  C        23.0145557399       25.3606363056       29.7600177754
  C        22.4832020425       25.0008538210       31.1589800415
  C        22.8829093262       28.2869802611       29.8806049761
  N        22.2266815421       28.6455399114       28.6223928881
  C        25.3474907015       29.8717607349       29.8533318582
  C        25.3053647358       30.4763433572       31.2675040101
  C        27.9467020427       28.5219201529       29.9316792516
  N        28.5891381162       28.9528504329       28.6884894305
  C        28.0891715920       25.5985900512       29.7732060595
  C        28.6475419879       25.2699768049       31.1691400193
  C        33.3271873097       32.5373832840       25.8931676892
  S        34.0474354581       31.9712258275       24.4367513857
  C        32.7291077361       30.9230350801       24.1181059522
  C        31.7549588079       30.9937515245       25.1001390281
  C        32.1173713602       31.9301769330       26.1231366025
  C        30.5077698766       30.2053886590       25.0890261813
  C        29.8945307948       29.8147834812       26.2897715590
  C        28.7123128561       29.0582728546       26.2896715837
  C        28.0820974398       28.6426683626       27.5545949578
  C        28.1363293681       28.6838789630       25.0658583386
  C        28.7322318309       29.0628839400       23.8528438256
  C        28.1194380946       28.6724160975       22.5696943267
  C        29.9092592005       29.8256721820       23.8775762098
  C        16.8597674289       31.0675629223       25.7913998764
  S        17.0056018822       31.9769717107       24.3378105510
  C        18.5684163739       31.3457420296       24.0258482995
  C        18.9814471816       30.4604700899       25.0072593623
  C        17.9823045859       30.3121992716       26.0249058234
  C        20.2821047623       29.7647625883       25.0028362052
  C        20.9060471579       29.4113260772       26.2088522043
  C        22.1447535451       28.7521846931       26.2222726831
  C        22.7872008960       28.3914691971       27.4993182751
  C        22.7728432975       28.4503564881       25.0040849299
  C        22.1673830891       28.7933960307       23.7844124182
  C        22.8303780750       28.4600474057       22.5099862840
  C        20.9233985196       29.4413649280       23.7965463673
  C        25.4534889080       17.4350375433       24.1011051526
  S        26.3288407413       17.1519139232       25.5552722651
  C        26.4551972155       18.8303437317       25.8801282268
  C        25.8473943138       19.5995655095       24.9018262994
  C        25.2752096988       18.7773096237       23.8766207909
  C        25.7917730151       21.0732163969       24.9165368057
  C        25.7664765959       21.7995813504       23.7162838641
  C        25.7087842562       23.2017395923       23.7180065459
  C        25.6842800185       23.9565070992       22.4539060590
  C        25.6819603087       23.8866025695       24.9422763805
  C        25.7070539982       23.1803360106       26.1546933864
  C        25.6597527095       23.9050882966       27.4371011908
  C        25.7580174387       21.7792110854       26.1288350041
  H        26.5632024000       23.8082695476       19.5064599118
  H        24.8325256638       23.7380163411       19.4933135654
  H        23.2368963033       24.5497463192       20.7047487188
  H        22.3048785165       26.0248302644       20.7192711271
  H        22.3603841885       26.0967900497       18.1767601003
  H        23.3013032405       24.6025462526       18.1625850422
  H        21.6344818855       24.5906836220       18.7824913732
  H        23.0472458854       29.3604802410       19.5658856770
  H        22.2408740713       27.8284543635       19.5485304236
  H        26.2936535135       30.3751152109       20.8173921443
  H        24.5503484898       30.3061188983       20.7984618589
  H        26.3328992940       30.3635168055       18.2736969879
  H        25.3896201432       31.7263827973       18.9179158600
  H        24.5681276880       30.2954603604       18.2543105842
  H        27.8918229521       29.5552285150       19.6254453816
  H        28.8153720738       28.0907907509       19.6155480063
  H        28.0585796051       24.7405479993       20.7688306007
  H        28.8688959751       26.2855390466       20.8130204663
  H        28.8851062079       26.3606349223       18.2698512582
  H        28.0641623245       24.7977049282       18.2262652152
  H        29.7072433029       24.9133704145       18.8963183606
  H        26.4945044585       23.6836074004       30.4025562283
  H        24.7654562332       23.5980300472       30.3685119150
  H        23.1817806522       24.4393852601       29.1846600311
  H        22.2403000390       25.9084835035       29.2049542185
  H        21.5599131911       24.4089050810       31.0890141588
  H        22.2649025304       25.9025473811       31.7484757516
  H        23.2192154690       24.4165635989       31.7290888598
  H        22.1534234656       27.6816654860       30.4391465377
  H        22.9490614642       29.2195590873       30.4608014482
  H        24.4643681553       30.2022346663       29.2888098173
  H        26.2071808003       30.2829112067       29.3059587276
  H        24.4318602567       30.1184835281       31.8306344969
  H        25.2557688923       31.5734113766       31.2252554128
  H        26.1960171880       30.1987964290       31.8487563977
  H        28.7194829988       27.9801933343       30.4974006136
  H        27.7836413844       29.4373786954       30.5198008829
  H        28.8115842774       26.2237249863       29.2300480306
  H        28.0110990213       24.6733749739       29.1852578550
  H        27.9683839364       24.6116505574       31.7288888284
  H        29.6221317582       24.7676753548       31.0943497281
  H        28.7801725801       26.1793084291       31.7722277316
  H        33.8268305652       33.2926039871       26.4928650918
  H        32.7444299722       30.2823896761       23.2411189872
  H        31.4873841302       32.1614354749       26.9804698333
  H        30.3348367765       30.0715832486       27.2531815665
  H        27.1530489363       28.0481075771       27.4620531163
  H        27.2162892746       28.0924660178       25.0577159159
  H        27.1817657122       28.0875537369       22.6330923999
  H        30.3363650431       30.1344887689       22.9235276423
  H        15.9526580182       31.1281188334       26.3857021549
  H        19.1250445821       31.6786249092       23.1544078433
  H        18.0860783210       29.6480875751       26.8813700883
  H        20.4505335653       29.6569634383       27.1679674006
  H        23.7733684988       27.8944337122       27.4255054267
  H        23.7403604375       27.9401350541       25.0044103562
  H        23.8065697933       27.9440930290       22.5892935442
  H        20.4573969630       29.6698489636       22.8380205626
  H        25.1094475614       16.5994144376       23.4985835967
  H        26.9940986992       19.1749456287       26.7581232395
  H        24.7283332744       19.1716887161       23.0217878492
  H        25.8089912945       21.2919662897       22.7528526780
  H        25.6503179864       25.0589900964       22.5451876681
  H        25.6362937428       24.9793777944       24.9513696153
  H        25.6008867768       25.0086430817       27.3727730409
  H        25.7438799045       21.2506497617       27.0820083184
