# Supplementary material for: High-throughput discovery of organic cages and catenanes using computational screening fused with robotic synthesis
Source: Nat Commun. 2018 Jul 20;9:2849. doi: 10.1038/s41467-018-05271-9 (PMC6054661; doi:10.1038/s41467-018-05271-9)
Supplement: Supplementary file 3 — Supplementary Data 1 [file 41467_2018_5271_MOESM3_ESM.zip › Computational_structures/A22_4p4.xyz]

144
XYZ
  C        30.8119778280       23.9447953958       22.0131866254
  C        31.1225304251       25.2365811490       22.4673226044
  C        30.6285174126       26.3385028124       21.7679079982
  C        29.8348176385       26.1682610925       20.6223333971
  C        29.5359698231       24.8761660495       20.1889978416
  C        30.0252448498       23.7543843112       20.8761287761
  C        29.6525153064       22.3569268757       20.4187069304
  N        28.2079216108       22.1641809314       20.5314156747
  C        29.2586728168       27.3715283226       19.9009848821
  N        28.3398912703       28.0863135100       20.7841970731
  C        31.9335843024       25.4281467440       23.7344119716
  N        31.2037863388       24.8854576785       24.8791493426
  C        19.4362658702       23.8255093651       21.5896309693
  C        18.9177627174       24.9021100478       22.3104784951
  C        19.2371895094       26.2091539036       21.9101334543
  C        20.0542414760       26.4396709218       20.8027474188
  C        20.5643268502       25.3427629238       20.0894800434
  C        20.2591671049       24.0353683375       20.4718804028
  C        20.8505029842       22.8531519897       19.7266452168
  N        21.7420999853       22.1007634257       20.6082427002
  C        20.4359411773       27.8542686458       20.4102329300
  N        21.8766607161       28.0385961451       20.5661162970
  C        18.0691822634       24.6634901658       23.5447452227
  N        18.7565384777       25.1804156667       24.7275700823
  C        26.2627060276       30.5502089159       28.4196377930
  C        25.1814507205       31.0722619988       27.7081755975
  C        23.8769777397       30.7615877332       28.1249423494
  C        23.6540932940       29.9506801630       29.2394309836
  C        24.7559585140       29.4362977230       29.9410720580
  C        26.0605091380       29.7321211185       29.5421412360
  C        27.2474095594       29.1376146546       30.2767023278
  N        27.9840639340       28.2387317582       29.3894597168
  C        22.2422340793       29.5816932883       29.6551558796
  N        22.0317769641       28.1463553061       29.4777186911
  C        25.4165560825       31.9195716776       26.4719531568
  N        24.9099409437       31.2272364768       25.2885692092
  C        26.0270532307       19.1850337688       27.9542462132
  C        24.7365097867       18.8780411986       27.4954865071
  C        23.6319692629       19.3767376526       28.1881422152
  C        23.7984730951       20.1743569303       29.3313400500
  C        25.0907646901       20.4705062374       29.7697102037
  C        26.2147788674       19.9745574147       29.0893946054
  C        27.6146486583       20.3334537186       29.5511958440
  N        27.8277190466       21.7748409846       29.4391767337
  C        22.5904538877       20.7516062126       30.0447451070
  N        21.8888785199       21.6906525743       29.1702157031
  C        24.5516855163       18.0717327804       26.2242870143
  N        25.0833348937       18.8182181583       25.0853716788
  C        24.0442583851       29.7711820920       22.9431811281
  C        25.3964239230       29.9715106425       23.2833916989
  C        25.7739533331       30.7416817141       24.4783633957
  C        26.3929024405       29.4096595809       22.4818018278
  C        26.0566541934       28.6465794474       21.3458855432
  C        27.0920773577       28.0251012871       20.5061522144
  C        24.7109846461       28.4570674913       21.0230901139
  C        23.6941204972       29.0145061606       21.8228798315
  C        22.2723182595       28.7955988396       21.5189061015
  C        23.6566546209       20.6949488200       22.2909366096
  C        24.0129667663       21.5056086060       21.1947494122
  C        22.9959493779       22.1603175048       20.3580852663
  C        25.3647391144       21.7130598346       20.9101637325
  C        26.3676896885       21.1288677777       21.7082557108
  C        27.7941392879       21.3666907395       21.4430130678
  C        25.9973648467       20.3288312932       22.7917632000
  C        24.6391453358       20.1083577930       23.0927417349
  C        24.2383092348       19.2917594780       24.2486584108
  C        29.3463691906       26.3108557982       27.6898543171
  C        29.9178147622       25.3254212973       26.8804982408
  C        30.7233153819       25.7260727421       25.7163481532
  C        29.6877128398       23.9682827662       27.1816072733
  C        28.8921709940       23.6042850249       28.2712518526
  C        28.6370014846       22.1794871626       28.5339297097
  C        28.3246761416       24.6105302119       29.0774740384
  C        28.5441368148       25.9608977887       28.7938307369
  C        27.9083765305       26.9851141053       29.6368498258
  C        20.5807265434       23.6787613626       27.5152145689
  C        20.0248406033       24.6903086750       26.7289488762
  C        19.2481312114       24.3193887473       25.5365723078
  C        20.2434391067       26.0369635982       27.0824790565
  C        21.0140741084       26.3639176531       28.2019951695
  C        21.2593487858       27.7781205307       28.5258858555
  C        21.5662763753       25.3299814970       28.9841793231
  C        21.3567090734       23.9899929943       28.6480878431
  C        21.9682233407       22.9330846263       29.4676050805
  H        31.1768208787       23.0807067155       22.5726036702
  H        30.8418275753       27.3487966645       22.1234417675
  H        28.8976173749       24.7294430177       19.3151543574
  H        30.2243235558       21.6115656884       21.0053018327
  H        29.9230993907       22.2308863784       19.3573194269
  H        28.7715012750       27.0407099331       18.9629865194
  H        30.0713230778       28.0666996004       19.6325152156
  H        32.8843195333       24.8758988787       23.6531689779
  H        32.1742999701       26.5019162475       23.8588889603
  H        19.2170247630       22.8032311499       21.9049969980
  H        18.8552389831       27.0523658070       22.4894651040
  H        21.2241030082       25.5209020751       19.2376438019
  H        21.3651679348       23.2122524223       18.8140198435
  H        20.0415665864       22.1730715077       19.4122971835
  H        19.8501404168       28.5750812419       21.0135387226
  H        20.1906357820       28.0239658372       19.3487668276
  H        17.1138871932       25.2051697063       23.4492210746
  H        17.8403619559       23.5833660439       23.6298080151
  H        27.2826845830       30.7631158528       28.0926107663
  H        23.0288620904       31.1486986844       27.5561345516
  H        24.5845675762       28.7826429165       30.7990288619
  H        26.8954940489       28.6275971702       31.1946263874
  H        27.9356303903       29.9434487872       30.5808446165
  H        21.5169951949       30.1897732810       29.0800351042
  H        22.1014022339       29.8090098785       30.7247364790
  H        24.8655818288       32.8699762929       26.5638809468
  H        26.4948037668       32.1585804815       26.3909126002
  H        26.8920474106       18.8144022916       27.4000845770
  H        22.6230265899       19.1645310640       27.8278621166
  H        25.2357259283       21.1095945417       30.6433468736
  H        28.3546726285       19.7517932793       28.9673768293
  H        27.7342008199       20.0612904584       30.6130044709
  H        21.8869793296       19.9403461135       30.2944431784
  H        22.9143950496       21.2230563146       30.9930627918
  H        25.1168560728       17.1279689784       26.2976846670
  H        23.4809398822       17.8176402683       26.0997829571
  H        23.2771929369       30.2094833804       23.5840463754
  H        26.8633900700       30.8650933601       24.6433385788
  H        27.4484217863       29.5410256780       22.7265636265
  H        26.7188891518       27.4787159598       19.6163523611
  H        24.4225852129       27.8627267917       20.1543411907
  H        21.5562102938       29.3178868160       22.1851823078
  H        22.5970436107       20.5458198207       22.5062483708
  H        23.3904099156       22.7332173132       19.4944527669
  H        25.6681239364       22.3422556044       20.0715169170
  H        28.4979716289       20.8202971298       22.1030115024
  H        26.7529245860       19.8703407888       23.4321557266
  H        23.1480255216       19.1253588532       24.3620760364
  H        29.5004660146       27.3696492905       27.4739303201
  H        30.8764044587       26.8179710506       25.5981531493
  H        30.1329993681       23.2092914220       26.5359064134
  H        29.1786623052       21.4696218258       27.8763460497
  H        27.6990352627       24.3105852224       29.9199934494
  H        27.3356635888       26.5969234267       30.5034608415
  H        20.4325077233       22.6282429575       27.2588145518
  H        19.1273724912       23.2296781263       25.3708893180
  H        19.8104618223       26.8176841648       26.4544626350
  H        20.7429412149       28.5130506592       27.8756438508
  H        22.1724123399       25.6004804689       29.8505653488
  H        22.5212178718       23.2842844416       30.3621595879
