# Supplementary material for: High-throughput discovery of organic cages and catenanes using computational screening fused with robotic synthesis
Source: Nat Commun. 2018 Jul 20;9:2849. doi: 10.1038/s41467-018-05271-9 (PMC6054661; doi:10.1038/s41467-018-05271-9)
Supplement: Supplementary file 3 — Supplementary Data 1 [file 41467_2018_5271_MOESM3_ESM.zip › Computational_structures/B9_3p2.xyz]

123
XYZ
  C        22.6588237637       25.3977187075       20.3849595452
  C        23.9382015518       26.2043291894       20.3022150668
  C        23.8835010852       27.6124721976       20.2503054138
  C        25.0733572892       28.3702448084       20.2586314479
  C        26.3208413937       27.7122559093       20.2503232644
  C        26.3816403413       26.3041207559       20.3021899685
  C        25.1884240487       25.5519824595       20.2872273245
  C        25.2517305606       24.0382152695       20.2207591261
  N        25.2816107675       23.2690975406       21.4673353738
  C        27.7212700249       25.6030804854       20.3856413589
  C        27.6013342332       28.5205589113       20.1560641445
  N        28.2639606384       28.9568765442       21.3880180009
  C        25.0106445918       29.8827933729       20.2891164560
  C        22.5423635375       28.3134035581       20.1508237544
  N        21.8524124601       28.7206418177       21.3779933196
  C        22.6124309355       25.6090651100       29.7037349181
  C        23.9068654355       26.3921718669       29.7758537675
  C        25.1436166791       25.7143693216       29.8234835718
  C        26.3524624523       26.4406106773       29.8007998438
  C        26.3202815005       27.8509933058       29.8016728950
  C        25.0874410457       28.5342688746       29.7614466074
  C        23.8815382135       27.8023412376       29.7859337031
  C        22.5561032222       28.5368826432       29.8623028541
  N        21.8672971875       28.9055757169       28.6231346208
  C        25.0597984530       30.0462317311       29.6803840676
  C        27.6172345165       28.6331788212       29.8751977791
  N        28.2915244964       29.0130148187       28.6312937549
  C        27.6795209571       25.7104791047       29.7678485959
  C        25.1714546698       24.2018529442       29.9324117566
  N        25.2128612804       23.3964557967       28.7089525817
  C        33.0727946584       32.4577308157       24.1820374656
  S        33.7496453697       31.9327237741       25.6739887459
  C        32.4068884599       30.9180403276       25.9984694937
  C        31.4566770991       30.9691861738       24.9915238969
  C        31.8583007390       31.8627635223       23.9458631234
  C        30.1995951510       30.1983506172       24.9975324806
  C        29.5901296229       29.8074477133       23.7943091919
  C        28.3939388343       29.0726783758       23.7901078768
  C        27.7605270890       28.6580011467       22.5267801025
  C        27.8028294788       28.7177910828       25.0120974775
  C        28.3975961642       29.0920784573       26.2271006450
  C        27.7642813758       28.7159556314       27.5024953640
  C        29.5864206062       29.8356366743       26.2071897153
  C        16.9199311110       32.1210319776       25.7166749090
  S        16.2595631058       31.5215490417       24.2458523253
  C        17.6344561569       30.5406095199       23.9553524417
  C        18.5835127296       30.6576506209       24.9580394514
  C        18.1533283022       31.5752061481       25.9717184171
  C        19.8690927883       29.9336858096       24.9752911441
  C        20.4975383516       29.5573090053       23.7767628070
  C        21.7147952471       28.8604904709       23.7797494513
  C        22.3733290785       28.4692595034       22.5205006969
  C        22.3193267651       28.5468765295       25.0068001933
  C        21.7154999601       28.9187378809       26.2175706015
  C        22.3715549027       28.5785937412       27.4921458895
  C        20.4919763583       29.6061053343       26.1905346801
  C        25.1011995851       17.4301500259       25.9984297804
  S        25.9387828376       17.1420115593       24.5235879126
  C        26.0303407643       18.8175543452       24.1748960061
  C        25.4386017539       19.5904337205       25.1607181276
  C        24.9087867801       18.7722842553       26.2117213890
  C        25.3676640665       21.0628910965       25.1297444263
  C        25.3321432120       21.8005480613       26.3230253949
  C        25.2692487411       23.2021608951       26.3098864817
  C        25.2293734976       23.9714170647       27.5649794058
  C        25.2518170357       23.8761935166       25.0798829548
  C        25.2857094345       23.1596493846       23.8735280488
  C        25.2558519276       23.8824183432       22.5913861360
  C        25.3374615636       21.7588459242       23.9106622231
  H        22.8111626300       24.4519608164       20.9181807364
  H        21.8737110244       25.9430975322       20.9223060643
  H        22.2628776731       25.1519140504       19.3858461494
  H        24.3999746357       23.6488945117       19.6411400217
  H        26.1350348972       23.7217681647       19.6440180144
  H        28.4655436255       26.2168088040       20.9067463472
  H        27.6474625484       24.6573116377       20.9355301302
  H        28.1269904521       25.3720107661       19.3869213515
  H        28.3591105071       27.9637940633       19.5824971405
  H        27.4318185393       29.4315361354       19.5609205151
  H        24.1087045199       30.2399210062       20.7997280403
  H        25.8684554773       30.3111586965       20.8212062451
  H        25.0059989885       30.3128723893       19.2739470574
  H        22.6361668296       29.2232735355       19.5373399303
  H        21.8283283835       27.6875760751       19.5928154649
  H        22.7465732265       24.6576170599       29.1752720107
  H        22.2170520301       25.3755330328       30.7059546903
  H        21.8344871208       26.1646002707       29.1666962910
  H        22.6735910215       29.4688012888       30.4369774666
  H        21.8323004734       27.9499773592       30.4498780052
  H        24.1722207378       30.4054381429       29.1460754002
  H        25.0525707164       30.5109802443       30.6800074476
  H        25.9327973373       30.4371913775       29.1443366827
  H        27.4658042546       29.5680020253       30.4376200419
  H        28.3602636044       28.0802284818       30.4706856219
  H        28.4370781250       26.2783666520       29.2145181473
  H        28.0756823608       25.5357183360       30.7816896268
  H        27.5926490809       24.7341853449       29.2770776352
  H        24.2984541612       23.8470896591       30.5024360912
  H        26.0338187775       23.8818608647       30.5382501325
  H        33.5984245920       33.1831818142       23.5679760625
  H        32.3939812673       30.3069461128       26.8963876827
  H        31.2530734753       32.0746100156       23.0659788877
  H        30.0418085020       30.0502686248       22.8325805555
  H        26.8256936854       28.0735578939       22.6248584572
  H        26.8719981028       28.1436521745       25.0177971699
  H        26.8087155574       28.1631645343       27.4231422252
  H        30.0112319592       30.1432087131       27.1626781101
  H        16.3711730987       32.8501194114       26.3056125040
  H        17.6672392000       29.8991878223       23.0793306560
  H        18.7516244132       31.8382956319       26.8425129322
  H        20.0626376913       29.8205118355       22.8124565709
  H        23.3427962181       27.9454502541       22.6257528579
  H        23.2722096381       28.0101565997       25.0194232618
  H        23.3263682954       28.0249688832       27.4091820151
  H        20.0306282726       29.8638210544       27.1437400102
  H        24.7852676609       16.5968823550       26.6193405585
  H        26.5417630268       19.1582561840       23.2792728620
  H        24.3800201580       19.1670856835       27.0776860510
  H        25.3710211662       21.3019772847       27.2913569301
  H        25.2119349229       25.0727415037       27.4562884881
  H        25.2059357665       24.9687676576       25.0606342439
  H        25.2108885981       24.9860831620       22.6610299657
  H        25.3322775701       21.2226300826       22.9616553878
