# Supplementary material for: High-throughput discovery of organic cages and catenanes using computational screening fused with robotic synthesis
Source: Nat Commun. 2018 Jul 20;9:2849. doi: 10.1038/s41467-018-05271-9 (PMC6054661; doi:10.1038/s41467-018-05271-9)
Supplement: Supplementary file 3 — Supplementary Data 1 [file 41467_2018_5271_MOESM3_ESM.zip › Computational_structures/C10_3p2.xyz]

159
XYZ
  C        27.1702235284       22.0662831453       20.0353212120
  N        26.5706994594       21.5275377130       21.2580150104
  C        27.0535257203       23.5750485272       19.8672950585
  C        28.1653497465       24.4029681926       20.1350815581
  C        28.1073441644       25.7747945341       19.8055158191
  C        26.9099011938       26.3389745333       19.3164073248
  C        25.7839029855       25.5159655419       19.1022255576
  C        25.8563423516       24.1317601404       19.3681864925
  C        24.6522562884       23.2494228440       19.0902544337
  C        24.6013700114       22.7305903072       17.6419229503
  C        24.4878910050       26.1220006378       18.5892753412
  N        23.4994729760       26.6053504190       19.5588161920
  C        26.8325358471       27.8207422832       18.9937858925
  C        27.1720972467       28.1411632816       17.5273902025
  C        29.3595764694       26.6344740728       19.9017927293
  N        29.4546430100       27.4573790082       21.1094527690
  C        29.4141743945       23.8245866029       20.7806057639
  C        30.4543098198       23.2829411870       19.7836756783
  C        26.9387452247       22.3573727072       30.3493248040
  N        26.4107160085       21.7280574851       29.1384434265
  C        26.8261792140       23.8753302752       30.3809130523
  C        27.9595668375       24.6756144220       30.1188956214
  C        27.8930046174       26.0705951715       30.3301635969
  C        26.6728165903       26.6754495923       30.7007219234
  C        25.5282994233       25.8750137976       30.9028738457
  C        25.6026183302       24.4746150454       30.7479615802
  C        24.3723695205       23.6208867651       31.0016024099
  C        24.2185581231       23.1865889543       32.4701056966
  C        24.2123448360       26.5237309308       31.2947955760
  N        23.2861489371       26.9465407159       30.2416050790
  C        26.5880728927       28.1782364641       30.9076233361
  C        26.8385047664       28.6098073868       32.3639602862
  C        29.1593952805       26.9137680845       30.2494009256
  N        29.3261813773       27.6756042860       29.0094989034
  C        29.2445583924       24.0413277942       29.6128758932
  C        30.2099481631       23.6011186160       30.7277237426
  C        30.3060025583       30.9996236101       21.5638156442
  C        29.9704164201       29.6850902910       21.9648432108
  C        29.7619654440       28.6876956698       20.9141336575
  C        29.8695127374       29.3754784237       23.3327736903
  C        30.1052190953       30.3755065667       24.2745110595
  C        30.1019983270       30.4104654547       25.7244783906
  C        29.8503431390       29.4605103654       26.7124283424
  C        29.9375426425       29.8380927923       28.0636889687
  C        29.6740547562       28.9017396164       29.1573401951
  C        30.2875660995       31.1657622737       28.4025487898
  C        30.5428642626       32.1343121522       27.4364580416
  C        30.4361747529       31.7492026827       26.0975435425
  N        30.6131067313       32.5097887818       24.9497182269
  C        30.4376642860       31.6953347214       23.8389722079
  C        30.5455897183       32.0171438206       22.4830818248
  C        30.9914908358       33.9080023137       24.9165612972
  C        21.4144720486       27.7914443650       28.2629539365
  C        22.6576502385       27.1940157194       27.9363246704
  C        23.5777599916       26.7740776916       29.0037059939
  C        23.0061408907       27.0042346377       26.5896870833
  C        22.1240421553       27.4102375488       25.5808894139
  C        22.1482280648       27.3622344267       24.1323634248
  C        23.0668087589       26.8999714121       23.1825357112
  C        22.7655823086       27.0027982045       21.8153973069
  C        23.7318901217       26.5220634893       20.8183187240
  C        21.5329437857       27.5707333960       21.4066850383
  C        20.6040445618       28.0376204519       22.3255852587
  C        20.9222308086       27.9376056112       23.6874069809
  N        20.1821856426       28.3393547621       24.7908920522
  C        20.8844092873       28.0134869954       25.9439446333
  C        20.5205273518       28.2020738573       27.2841583705
  C        18.8518380846       28.9115934318       24.7469632659
  C        24.1457969102       18.8803297003       28.6466640683
  C        25.0016499466       19.9408101363       28.2670896953
  C        25.6139323502       20.7405668417       29.3287534981
  C        25.2488851004       20.1868008277       26.9050353008
  C        24.6456705325       19.3742168500       25.9472151697
  C        24.6863212685       19.3288303118       24.4974253807
  C        25.3373970064       20.0861059689       23.5260894036
  C        25.1677907849       19.7543153927       22.1705370960
  C        25.8234593256       20.4973530412       21.0947212037
  C        24.3490120557       18.6585961742       21.8104611132
  C        23.6872882063       17.8856922906       22.7601815761
  C        23.8556390183       18.2349324181       24.1033925841
  N        23.3073594916       17.6503599923       25.2370776401
  C        23.7860382815       18.3107333507       26.3608605458
  C        23.5314414699       18.0532166323       27.7105415426
  C        22.4564736919       16.4783671142       25.2528997182
  H        28.2330501160       21.7908539236       20.0636346968
  H        26.7567415351       21.5683826599       19.1357043808
  H        23.7301343954       23.8048468123       19.3117135243
  H        24.6443088601       22.3999179480       19.7824185151
  H        25.4909690786       22.1316751309       17.4003843920
  H        23.7143594370       22.1013002630       17.4800260940
  H        24.5668075980       23.5584094708       16.9195666160
  H        24.6963891166       26.9709282029       17.9215891806
  H        23.9559668166       25.4062664470       17.9451433847
  H        27.5028317598       28.3816279916       19.6552124898
  H        25.8255869576       28.1951620022       19.2258251344
  H        27.1007862553       29.2210880839       17.3327891947
  H        28.1909116657       27.8171282463       17.2720146434
  H        26.4899551714       27.6264803260       16.8359819981
  H        29.4465315876       27.2546798438       18.9880567376
  H        30.2421256167       25.9800556098       19.9004283768
  H        29.1190410162       23.0250924027       21.4748900918
  H        29.8774781564       24.5941560355       21.4138540083
  H        31.3302694074       22.8777222329       20.3100622403
  H        30.0351753836       22.4826086157       19.1571128372
  H        30.8041407771       24.0690779134       19.0991737555
  H        27.9980828177       22.0740966643       30.4127376155
  H        26.4617454354       21.9391107902       31.2577333841
  H        24.3971889343       22.7335685203       30.3595494211
  H        23.4736301356       24.1710732001       30.6895321973
  H        25.0833605138       22.5986689517       32.8084272515
  H        24.1403654448       24.0552191422       33.1393391503
  H        23.3169166206       22.5719973987       32.6057199351
  H        24.3915938756       27.4144528438       31.9148489293
  H        23.6365261952       25.8576484010       31.9545415736
  H        27.3031953715       28.6847505321       30.2492747911
  H        25.6006704333       28.5378051358       30.5854426706
  H        26.1110208145       28.1528765406       33.0497051566
  H        27.8371282460       28.3032153632       32.7060881707
  H        26.7644103358       29.7017841323       32.4690450066
  H        29.2082742374       27.5784907526       31.1346851235
  H        30.0333179628       26.2531862416       30.3276097319
  H        29.7530114189       24.7475016871       28.9414974699
  H        28.9939142433       23.1781730407       28.9803687901
  H        31.1198492106       23.1496473527       30.3071021839
  H        30.5127900567       24.4496917288       31.3578016879
  H        29.7431234077       22.8632093614       31.3958398604
  H        30.3852289224       31.2166118156       20.4965554575
  H        29.8997992842       29.0770592706       19.8823367182
  H        29.6138962357       28.3570987768       23.6276400719
  H        29.5835350181       28.4321215059       26.4662434824
  H        29.7936849842       29.3369530096       30.1729031758
  H        30.3586184671       31.4346561240       29.4585188916
  H        30.8167433641       33.1491960852       27.7239444706
  H        30.8140810766       33.0188997001       22.1483429747
  H        30.5825347643       34.4208510180       25.7954394134
  H        32.0854132356       34.0365729035       24.9058390337
  H        30.5691684674       34.3835276995       24.0230188673
  H        21.1775509748       27.9169776600       29.3192503468
  H        24.5249399104       26.3071173345       28.6758844821
  H        23.9622467034       26.5399658568       26.3375146472
  H        24.0153015108       26.4580097852       23.4959621824
  H        24.6665553464       26.0892992822       21.2204250465
  H        21.3332289579       27.6282534138       20.3367867965
  H        19.6572611628       28.4622791566       21.9906462291
  H        19.5647636711       28.6493463074       27.5588027211
  H        18.7024858144       29.5653694116       25.6146378279
  H        18.7421974072       29.5222080401       23.8425068269
  H        18.0714286023       28.1341169787       24.7485812211
  H        23.9705412438       18.7040554776       29.7100186544
  H        25.3377903012       20.4266394826       30.3583904715
  H        25.9124193476       21.0067511516       26.6281383886
  H        25.9775495671       20.9291820826       23.7883455903
  H        25.6290155593       20.0965626699       20.0765943999
  H        24.2389302071       18.4129487238       20.7522169980
  H        23.0700912142       17.0398138395       22.4582209556
  H        22.8872587928       17.2338729741       28.0288890502
  H        21.7766871315       16.5270945250       26.1122189519
  H        21.8456074779       16.4535727851       24.3425329714
  H        23.0425988789       15.5476862561       25.3144266052
