# Supplementary material for: High-throughput discovery of organic cages and catenanes using computational screening fused with robotic synthesis
Source: Nat Commun. 2018 Jul 20;9:2849. doi: 10.1038/s41467-018-05271-9 (PMC6054661; doi:10.1038/s41467-018-05271-9)
Supplement: Supplementary file 3 — Supplementary Data 1 [file 41467_2018_5271_MOESM3_ESM.zip › Computational_structures/A6_3p2.xyz]

126
XYZ
  C        23.6244778954       27.5141682440       20.2104601781
  C        23.6590320113       28.9151809509       20.2092383824
  C        24.9049019920       29.5552087396       20.1797417802
  C        26.1000942276       28.8246651180       20.1321655901
  C        26.0320667763       27.4258317549       20.1344744215
  C        24.8015495714       26.7557916951       20.1614286106
  C        24.7450339671       25.2461894858       20.1248027488
  N        24.7689417225       24.5118767153       21.3888861262
  C        27.4336013759       29.5321624360       20.0668953781
  N        28.0905106345       29.9062427783       21.3190189863
  C        22.3769930213       29.7177501528       20.1983552072
  N        21.7497405229       30.0832122246       21.4673103146
  C        23.7895862159       27.5127111865       29.8646589273
  C        23.7697539341       28.9137840285       29.8790572194
  C        24.9901929458       29.6013282803       29.8511166752
  C        26.2130229457       28.9183535473       29.8279533085
  C        26.1997648665       27.5173068359       29.8147645666
  C        24.9963569279       26.8000465182       29.8442273071
  C        25.0007776131       25.2876346838       29.8793189258
  N        24.9786643386       24.5474164293       28.6188664949
  C        27.5180632513       29.6803092838       29.8309929504
  N        28.1307153041       30.0313050514       28.5505921345
  C        22.4609485248       29.6692834302       29.9497012701
  N        21.7876825725       30.0395173497       28.7042765182
  C        35.6020488703       34.8093225521       25.6845043268
  C        35.1537419382       33.8539448792       24.8521331469
  C        33.8612513720       33.1631628456       24.9034991481
  C        32.8817435444       33.4239787331       25.8824301500
  C        31.6688176278       32.7470469237       25.8833686899
  C        31.3692885618       31.7769255020       24.9053368580
  C        32.3450620910       31.5120904823       23.9290229574
  C        33.5621705619       32.1896921757       23.9316046783
  C        30.0713122341       31.0631807413       24.9125997478
  C        29.4356193358       30.7052222834       23.7132807376
  C        28.2095904755       30.0221557057       23.7153275431
  C        27.5515960922       29.6488730876       22.4509736120
  C        27.6063054014       29.6971414142       24.9403484527
  C        28.2208937725       30.0481753056       26.1519172290
  C        27.5914649501       29.6974166671       27.4386041162
  C        29.4488117755       30.7259711697       26.1242983829
  C        14.3160421200       34.9943251190       24.3065146020
  C        14.7525182107       34.0334950887       25.1383035257
  C        16.0407572763       33.3345202899       25.0941547511
  C        16.3211718750       32.3521660661       26.0623953458
  C        17.5283076136       31.6579625117       26.0669684669
  C        18.5109901204       31.9133680583       25.0957719646
  C        18.2335896483       32.8964756265       24.1244560904
  C        17.0304585366       33.5913117392       24.1242484587
  C        19.7946511402       31.1739817282       25.0920339226
  C        20.4210014240       30.8147848151       26.2965722849
  C        21.6366921936       30.1136767218       26.3032269770
  C        22.2987279155       29.7460156077       27.5681174056
  C        22.2352194012       29.7702484292       25.0811161796
  C        21.6306535616       30.1212021753       23.8649658618
  C        22.2701769704       29.7523634128       22.5881754534
  C        20.4127335646       30.8182232565       23.8830230691
  C        23.9657847457       15.6326594951       24.4619115834
  C        24.7268870592       16.4838158014       25.1705481562
  C        24.7453142916       17.9477024886       25.0841530411
  C        25.5383883320       18.6762547375       25.9905920040
  C        25.5769978115       20.0679545246       25.9688462732
  C        24.8265761369       20.7962386936       25.0296760052
  C        24.0443286657       20.0693492617       24.1096742902
  C        24.0025998782       18.6803929101       24.1364099541
  C        24.8518604382       22.2775512517       25.0143060598
  C        24.9019274434       23.0016222507       26.2159773729
  C        24.9217199103       24.4046270510       26.2219130373
  C        24.9527845770       25.1535188496       27.4921031607
  C        24.8952703431       25.0935101392       24.9998241377
  C        24.8442170017       24.3916802675       23.7858456927
  C        24.8237531536       25.1274054963       22.5093924123
  C        24.8223896514       22.9886424032       23.8048436695
  H        22.6579359858       27.0022749691       20.2145083175
  H        24.9446858179       30.6480871568       20.1599601061
  H        26.9570416699       26.8445557081       20.0825302117
  H        23.8342026970       24.9186713874       19.5955997765
  H        25.5843787003       24.8548623710       19.5254313237
  H        28.1586072481       28.9147483580       19.5104433362
  H        27.3357625812       30.4624139660       19.4819029968
  H        22.5353514479       30.6626021220       19.6514635851
  H        21.6067233374       29.1776938810       19.6221403030
  H        22.8446688237       26.9633314672       29.9044609551
  H        24.9888313711       30.6946593948       29.8794212048
  H        27.1480532742       26.9723403861       29.8140343901
  H        25.8880876713       24.9310295446       30.4292490509
  H        24.1362536219       24.9263550649       30.4615824412
  H        27.3964837415       30.6270579747       30.3837337038
  H        28.2816083360       29.1143115002       30.3910696504
  H        21.7272432239       29.0891124466       30.5342943902
  H        22.6027202668       30.6073658004       30.5124868369
  H        36.5865752111       35.2539530937       25.5438050236
  H        35.0149550200       35.1817616468       26.5251055723
  H        35.8073538922       33.5391141457       24.0318271843
  H        33.0670193036       34.1756334620       26.6505160671
  H        30.9227031326       32.9904118283       26.6411769466
  H        32.1568303889       30.7495516099       23.1719389383
  H        34.3061945024       31.9583550851       23.1663022918
  H        29.8712485408       30.9681635162       22.7492416624
  H        26.5762920385       29.1361235721       22.5485917113
  H        26.6503365981       29.1654016695       24.9496804135
  H        26.6393197397       29.1376655809       27.3763675661
  H        29.9204358648       30.9605196761       27.0784800565
  H        13.3323080324       35.4428225046       24.4398739842
  H        14.9125938884       35.3671246584       23.4726141626
  H        14.0899467884       33.7180966176       25.9512808567
  H        15.5692966687       32.1256362559       26.8213681515
  H        17.7019647716       30.8870191832       26.8190567321
  H        18.9880078723       33.1333742815       23.3727705114
  H        16.8604540523       34.3523297437       23.3617715367
  H        19.9883785246       31.0967606992       27.2566390611
  H        23.2574086964       29.2033901807       27.4658222828
  H        23.1842520310       29.2260973906       25.0773777685
  H        23.2139814218       29.1801746992       22.6664948218
  H        19.9473149768       31.0566893992       22.9266560898
  H        23.2488920171       15.9696867819       23.7116933692
  H        24.0372715039       14.5570975735       24.6186490549
  H        25.4133236928       16.0625591710       25.9125933927
  H        26.1380342820       18.1342946702       26.7250899967
  H        26.2150144726       20.5996288036       26.6763275850
  H        23.4405877570       20.6089731213       23.3783067082
  H        23.3780596978       18.1565210486       23.4118343602
  H        24.8975826189       22.4872389659       27.1770599383
  H        24.9492519875       26.2563277465       27.4035505409
  H        24.9110499027       26.1873261816       24.9931216617
  H        24.8570572426       26.2302682554       22.5873763619
  H        24.8064586528       22.4649220628       22.8488812113
