# Supplementary material for: High-throughput discovery of organic cages and catenanes using computational screening fused with robotic synthesis
Source: Nat Commun. 2018 Jul 20;9:2849. doi: 10.1038/s41467-018-05271-9 (PMC6054661; doi:10.1038/s41467-018-05271-9)
Supplement: Supplementary file 3 — Supplementary Data 1 [file 41467_2018_5271_MOESM3_ESM.zip › Computational_structures/C25_4p4.xyz]

360
XYZ
  C        35.2137019426       27.5870748972       15.8300349571
  N        33.9395474115       28.1274869934       16.3190732759
  C        35.7464682503       26.3093279583       16.4551946208
  C        36.6033098744       26.3772221508       17.5735901666
  C        37.0936621995       25.1860748065       18.1520007186
  C        36.6891842320       23.9318849264       17.6489386232
  C        35.8304850732       23.8713756197       16.5301163208
  C        35.3371283072       25.0565233113       15.9455630918
  C        34.3716384691       24.9996613464       14.7744966296
  C        35.0748255659       24.9751648085       13.4070282757
  C        35.4086123579       22.5130321710       15.9822217316
  N        34.2934994059       21.9656271377       16.7532448910
  C        37.1718493151       22.6527773878       18.3086766824
  C        38.4909948896       22.1295146413       17.7133365142
  C        38.0185314263       25.2568794976       19.3547576495
  N        37.4232635365       25.2893409960       20.6955870986
  C        36.9950264295       27.7234300078       18.1559942858
  C        38.2756111561       28.3034909021       17.5307249169
  C        14.3864049519       27.0763508556       15.9716391467
  N        15.6395874438       27.6915106697       16.4271560200
  C        13.9927366753       25.7219456999       16.5376940280
  C        13.2433298847       25.6484150403       17.7329080530
  C        12.8805661404       24.3880034413       18.2518955344
  C        13.3004620146       23.2025953627       17.6111661553
  C        14.0534877890       23.2837078721       16.4203793528
  C        14.4252022788       24.5418104590       15.8972052848
  C        15.2966257674       24.6238875927       14.6567411126
  C        14.4880123021       24.6564101474       13.3489418597
  C        14.5247519108       22.0135245118       15.7360104169
  N        15.8086533360       21.4350883914       16.1518868776
  C        12.9571867063       21.8505956564       18.2105760772
  C        11.6196850705       21.2826802374       17.7051650540
  C        12.0792067688       24.2942488520       19.5446409826
  N        12.9735469481       24.0777546167       20.6806757889
  C        12.8397495479       26.9240657195       18.4502384013
  C        11.4593339230       27.4497885415       18.0225851638
  C        22.1163612014       35.4095428304       34.1155708760
  N        21.5278411691       34.1397112756       33.6684930778
  C        23.4306894057       35.8512935137       33.4964345373
  C        23.4242216892       36.6107169068       32.3052521894
  C        24.6459861589       37.0089193955       31.7229360229
  C        25.8724355884       36.6043139615       32.2950495949
  C        25.8700959121       35.8502368476       33.4871698348
  C        24.6520387904       35.4504912199       34.0779880015
  C        24.6572835127       34.5879321275       35.3273216830
  C        24.6555202717       35.4101140361       36.6280924417
  C        27.1873040189       35.4238949719       34.1228120623
  N        27.5400810475       34.0656753832       33.7178479714
  C        27.1791606929       36.9766179106       31.6167944373
  C        27.7735896700       38.3033268893       32.1175355691
  C        24.6439880482       37.8312697453       30.4454980417
  N        24.6504866002       37.1276868153       29.1568960681
  C        22.1077244766       36.9877446605       31.6484716913
  C        21.5433510436       38.3311724028       32.1428845004
  C        22.9831649051       14.6709262196       34.1246802555
  N        22.3157055913       15.8963683900       33.6695370999
  C        24.2720082124       14.2421610582       33.4438830442
  C        24.2218207567       13.3992685517       32.3132940370
  C        25.4220071543       12.9847158070       31.6959623549
  C        26.6655713802       13.4457995605       32.1785887297
  C        26.7067341207       14.2983650370       33.3029552986
  C        25.5119114631       14.7223181702       33.9214198791
  C        25.5462363376       15.6946754774       35.0877070482
  C        25.6806616202       15.0089940140       36.4578375105
  C        28.0516263953       14.7878435778       33.8246497071
  N        28.5241538001       15.9355959922       33.0522733351
  C        27.9525778418       13.0330705400       31.4864552870
  C        28.5528754631       11.7318009967       32.0469795416
  C        25.3698268572       12.0856993201       30.4728175266
  N        25.3024534905       12.7151080089       29.1480056612
  C        22.8822348037       12.9429153415       31.7628604455
  C        22.3938012338       11.6197573295       32.3768572302
  C        18.1235390598       28.8826447857       17.3668436890
  C        19.3124330049       29.3850925564       17.8762986400
  C        20.0530189248       28.6544253554       18.8364442716
  C        21.2717025625       29.1638923552       19.3608610268
  C        22.3208935139       29.5839420761       19.8224118391
  C        23.5443064217       30.0487142744       20.3842575848
  C        24.7772065383       29.6762540723       19.8135344955
  C        25.9908073139       30.1054349692       20.3852984578
  C        27.2368868128       29.7008379888       19.8242626360
  C        28.3094136054       29.3422422494       19.3638134751
  C        29.5596746843       28.9080985743       18.8434440348
  C        30.2013572643       27.7696889122       19.3765629404
  C        31.4205856520       27.3427748835       18.8589953601
  C        32.0416651343       28.0302198752       17.8019184167
  C        33.3241841620       27.5392826745       17.2775790894
  C        31.4054348007       29.1704125898       17.2736674806
  C        30.1886397472       29.6028447458       17.7820694179
  C        25.9629253306       30.9213694642       21.5328346695
  C        24.7377464289       31.3055984864       22.1110534204
  C        24.7167400279       32.1119629166       23.2846608513
  C        24.6907411229       32.7843478656       24.3034036413
  C        24.6683277771       33.5528417426       25.4990371321
  C        24.6551986693       32.9179578086       26.7594766616
  C        24.6451238764       33.6756639521       27.9271992179
  C        24.6473703099       35.0807558960       27.8800059062
  C        24.6438124433       35.8455132849       29.1353656372
  C        24.6541443677       35.7141455202       26.6219758654
  C        24.6642787651       34.9680168435       25.4521344769
  C        23.5320653639       30.8672217363       21.5300801191
  C        19.5561424748       27.4051795564       19.2652933519
  C        18.3636631517       26.9091491865       18.7480130743
  C        17.6279443263       27.6351302586       17.7949121952
  C        16.3682955332       27.0769550683       17.2848237680
  C        18.4027761763       22.0564922479       18.6629912362
  C        19.6174745646       21.5736327532       19.1405024729
  C        20.2170079487       20.4422183941       18.5463146154
  C        21.4618417896       19.9515299067       19.0243952790
  C        22.5340476089       19.5463853650       19.4450396657
  C        23.7877180377       19.1108960511       19.9608151862
  C        23.8492455478       18.4225710152       21.1880124160
  C        25.0881281211       18.0274445600       21.7289456732
  C        25.1367464362       17.3409677854       22.9758191671
  C        25.1645069036       16.7536940419       24.0455863302
  C        25.1924094007       16.0642399542       25.2879910520
  C        25.2473475053       16.7727715806       26.5068883609
  C        25.2774576133       16.0862447639       27.7172696010
  C        25.2558686504       14.6813093442       27.7568367541
  C        25.3059284644       13.9935016083       29.0541361184
  C        25.1960530027       13.9741193500       26.5404395820
  C        25.1657559810       14.6493918050       25.3288859884
  C        26.2735474079       18.3291878717       21.0332125111
  C        26.2272281872       19.0171689379       19.8039675980
  C        27.4297359076       19.3639543497       19.1335463175
  C        28.4643635193       19.7069858908       18.5828291215
  C        29.6607507791       20.1482420395       17.9659025609
  C        29.7113718827       20.3914863673       16.5759200176
  C        30.8826841909       20.8569334340       15.9880041218
  C        32.0314825344       21.1069616650       16.7598003853
  C        33.2323770670       21.6423174985       16.1107756660
  C        31.9851173878       20.8558644381       18.1456137224
  C        30.8255118870       20.3813168084       18.7391310523
  C        24.9799253674       19.3951095700       19.2684738950
  C        19.5539440185       19.8133047564       17.4647187421
  C        18.3414309496       20.3006296299       16.9984940113
  C        17.7461550219       21.4329293572       17.5875796847
  C        16.4648087835       21.9733417031       17.1129225173
  C        36.2344799707       25.3355392745       23.3380031555
  C        35.5910855440       25.3544475706       24.5665032350
  C        34.1779085257       25.3216677411       24.6415207135
  C        33.5209414903       25.3327620239       25.9008223970
  C        32.9618351398       25.3348750420       26.9855583022
  C        32.2854052736       25.3398215734       28.2375251424
  C        31.9415271627       24.1280113545       28.8662935450
  C        31.2539623050       24.1278939925       30.0968632300
  C        30.8932124643       22.9054857119       30.7199844575
  C        30.5554959131       21.8601313267       31.2527455892
  C        30.1429177351       20.6483142076       31.8589859663
  C        29.9178085581       20.5762841047       33.2511442646
  C        29.4951646404       19.3858442622       33.8330060984
  C        29.2740640773       18.2365282697       33.0532048435
  C        28.8025806392       17.0074671818       33.6982953760
  C        29.5060557154       18.3049065958       31.6651164889
  C        29.9365581866       19.4842986878       31.0773146563
  C        30.9055660798       25.3540009782       30.6945195892
  C        31.2368403763       26.5719923919       30.0715577961
  C        30.8429020324       27.8028174354       30.6574239667
  C        30.4781715393       28.8616007914       31.1432503212
  C        30.0428123974       30.0996411949       31.6759525592
  C        28.8103486839       30.1963972014       32.3677620596
  C        28.3669872392       31.4164446369       32.8533819338
  C        29.1394646486       32.5814756953       32.6781717892
  C        28.6783022604       33.8886520500       33.1558855330
  C        30.3725332854       32.4831058348       32.0097719457
  C        30.8202553552       31.2656826016       31.5093003818
  C        31.9357762719       26.5587312579       28.8480092444
  C        33.4364742168       25.2712147259       23.4418370073
  C        34.0921550511       25.2515736418       22.2144966819
  C        35.4954393977       25.2809345002       22.1402203273
  C        36.1484677825       25.2534491273       20.8245301346
  C        13.7283942422       25.8778031779       23.7835419120
  C        14.5572651538       25.8682187798       24.8997152009
  C        15.4769996714       24.8147511457       25.0929693075
  C        16.3431901116       24.8099114921       26.2138040633
  C        17.1109317383       24.8184130143       27.1634520528
  C        18.0337199907       24.8464207566       28.2417323295
  C        18.5900437986       23.6511353458       28.7383404451
  C        19.5250597758       23.6810093550       29.7899858111
  C        20.0814287914       22.4701978657       30.2911670095
  C        20.5609240619       21.4321424785       30.7183170670
  C        21.1151270202       20.2204854174       31.2125845049
  C        20.4878904349       19.5178881724       32.2701544781
  C        21.0293756417       18.3354986240       32.7538662858
  C        22.2169449157       17.8115239975       32.2062768836
  C        22.8267894401       16.5725475362       32.7075298603
  C        22.8372664399       18.5064449752       31.1535474344
  C        22.3010735609       19.6920762751       30.6595161769
  C        19.9110590500       24.9188462359       30.3391124854
  C        19.3659062016       26.1218664462       29.8498047226
  C        19.7916752784       27.3714586255       30.3819530380
  C        20.1811041251       28.4440377270       30.8157300818
  C        20.6579208594       29.6871225329       31.3117750001
  C        21.9145838236       30.1844522857       30.9044040033
  C        22.3811674504       31.3991109127       31.3968064477
  C        21.6198282895       32.1520385007       32.3072438256
  C        22.1520985814       33.4267026978       32.8052803320
  C        20.3646801931       31.6581019284       32.7118816936
  C        19.8881481648       30.4506235102       32.2221247380
  C        18.4192618400       26.0774812492       28.8096650603
  C        15.5291372052       23.7738217183       24.1324022013
  C        14.7051385472       23.7970902162       23.0170439811
  C        13.7930203586       24.8531986889       22.8221492898
  C        12.9284375179       24.9261981272       21.6401475583
  H        35.9464346982       28.4022738001       15.9257406714
  H        35.0940657643       27.4666678665       14.7427760337
  H        33.7239371457       24.1181106422       14.8698706451
  H        33.6870945460       25.8576354754       14.8185579184
  H        34.3438426099       24.9476897957       12.5865195631
  H        35.7071618555       25.8634878376       13.2690629690
  H        35.7299341859       24.0977167028       13.3107065760
  H        36.2481068036       21.8081168701       16.0754553847
  H        35.1771451697       22.5758917159       14.9042052664
  H        37.2997750053       22.8185435985       19.3874173961
  H        36.3918416984       21.8843819538       18.2275410930
  H        39.2991644133       22.8671667130       17.8201581750
  H        38.8088784301       21.2028626037       18.2116534092
  H        38.3917543345       21.9194549724       16.6386743912
  H        38.6706805467       26.1408644609       19.2915879911
  H        38.7204994156       24.4097412439       19.3555056039
  H        37.1281815538       27.6322306909       19.2428793423
  H        36.1696162001       28.4375731356       18.0293225364
  H        39.1313143008       27.6285930244       17.6742756527
  H        38.5286949873       29.2743612650       17.9794336238
  H        38.1601671734       28.4486274575       16.4471961126
  H        13.5973194738       27.8199472086       16.1607864932
  H        14.4504338256       27.0332679160       14.8741198106
  H        15.9915850416       23.7728587430       14.6363468282
  H        15.9384148358       25.5139230622       14.7125796348
  H        13.8118239366       25.5226315951       13.3192565867
  H        15.1524832481       24.7133663889       12.4753633716
  H        13.8628985871       23.7584040118       13.2432471782
  H        13.7803780713       21.2108301111       15.8512616371
  H        14.5935352107       22.1581496197       14.6478821997
  H        13.7608960800       21.1345363182       17.9899733227
  H        12.9412430445       21.9330395424       19.3052557316
  H        11.6273137916       21.1501171811       16.6138357723
  H        11.4078792096       20.3070836611       18.1648775886
  H        10.7823938426       21.9560448452       17.9389482900
  H        11.4000796575       23.4306089499       19.4903274111
  H        11.4393455876       25.1832191773       19.6829200728
  H        12.8492986436       26.7584673286       19.5357054347
  H        13.5964508710       27.7014651485       18.2781942264
  H        11.2050979812       28.3762570239       18.5568186421
  H        11.4325095910       27.6613202860       16.9441762375
  H        10.6703781176       26.7114496971       18.2238604627
  H        22.2051689516       35.3351090568       35.2098314192
  H        21.3389315070       36.1731035348       33.9637838683
  H        23.7852711827       33.9193800583       35.3181810556
  H        25.5291310969       33.9208411763       35.3050073339
  H        23.7687008584       36.0566510594       36.6916838495
  H        24.6618330001       34.7534054735       37.5093963772
  H        25.5347886100       36.0675016906       36.6890796043
  H        27.0774944767       35.4213277681       35.2174395185
  H        27.9897009593       36.1473352235       33.8946319409
  H        27.0283100445       37.0308556484       30.5301761944
  H        27.9115053361       36.1707677570       31.7586746638
  H        28.7131560720       38.5369187883       31.5970408220
  H        27.0778208154       39.1382234758       31.9528189059
  H        27.9806282325       38.2674599242       33.1964501329
  H        23.7729860883       38.5030483475       30.4188123004
  H        25.5058060763       38.5151371147       30.4229777301
  H        21.3671247652       36.1946727759       31.8213718389
  H        22.2355139449       37.0247858222       30.5577273375
  H        22.2441321469       39.1551409882       31.9472031118
  H        20.5927635362       38.5669814191       31.6442460703
  H        21.3638058949       38.3139220192       33.2272830069
  H        22.2281862345       13.8730820090       34.0596299233
  H        23.1406651065       14.7963217149       35.2067055085
  H        24.6390966484       16.3141062062       35.0777842559
  H        26.3730550657       16.4045836270       34.9507358825
  H        26.6022399422       14.4133448662       36.5197990692
  H        25.6973491068       15.7495229846       37.2701088977
  H        24.8426677833       14.3220155452       36.6424890932
  H        28.7976631186       13.9872689122       33.7097951437
  H        28.0005996824       15.0087827608       34.9052919373
  H        28.6847883992       13.8476440932       31.5628782282
  H        27.7697822791       12.9136993782       30.4094805690
  H        27.8531594753       10.8902219633       31.9437053763
  H        29.4814061463       11.4686001295       31.5210802083
  H        28.7846645066       11.8244556449       33.1178626583
  H        24.5110069026       11.4006189763       30.5283519546
  H        26.2424278315       11.4157677039       30.4449183858
  H        22.9467291516       12.8379595507       30.6709112574
  H        22.1273839794       13.7237514353       31.9295968287
  H        21.4230455358       11.3240488850       31.9546963887
  H        23.1081541361       10.8052403671       32.1909776648
  H        22.2796025231       11.7030978689       33.4669699938
  H        17.5503902462       29.4435847977       16.6281042065
  H        19.6907512131       30.3513227043       17.5416533449
  H        24.7925204738       29.0407548608       18.9292848288
  H        29.7287016814       27.2281202355       20.1959085935
  H        31.9041155294       26.4571265435       19.2779757495
  H        33.7193275426       26.6264804911       17.7614493528
  H        31.8898585782       29.7027177807       16.4546413926
  H        29.7003801695       30.4845579481       17.3661570579
  H        26.8982512628       31.2529197268       21.9815046658
  H        24.6557083786       31.8290657753       26.8064011187
  H        24.6366356542       33.1730327847       28.8971706946
  H        24.6364215487       35.2410539410       30.0614725616
  H        24.6525670212       36.8040354825       26.5900173571
  H        24.6717372281       35.4642625010       24.4813813019
  H        22.5817499592       31.1552772987       21.9770244800
  H        20.1178205869       26.8350253532       20.0051785873
  H        17.9887904587       25.9410220996       19.0882388427
  H        16.0864260446       26.0899116705       17.6965462911
  H        17.9487741389       22.9337486060       19.1299462071
  H        20.1193536842       22.0653592139       19.9738131341
  H        22.9299826094       18.2012144207       21.7283023997
  H        25.2668109362       17.8624806977       26.4890358651
  H        25.3239485613       16.6460200799       28.6544210410
  H        25.3547381083       14.6511181031       29.9415842504
  H        25.1780283951       12.8844508859       26.5738024672
  H        25.1215012703       14.0957714292       24.3906667872
  H        27.2351464919       18.0364207430       21.4520862499
  H        28.8219068623       20.2135346385       15.9718623967
  H        30.9089724311       21.0439712729       14.9121565992
  H        33.1619949330       21.7648290855       15.0098354049
  H        32.8785292105       21.0503697181       18.7396182044
  H        30.7924318531       20.1919828583       19.8121581316
  H        24.9396607445       19.9337652509       18.3228830105
  H        20.0110587469       18.9379728618       17.0026014376
  H        17.8275430218       19.8180992676       16.1666536398
  H        16.1022718378       22.8731057043       17.6438660720
  H        37.3226645342       25.3600673949       23.2753408589
  H        36.1676532162       25.3944029358       25.4908910326
  H        32.2049952480       23.1819574875       28.3957559359
  H        30.0782512925       21.4642553654       33.8623712828
  H        29.3237044943       19.3436794705       34.9108042453
  H        28.6939655617       17.0632466727       34.8014732952
  H        29.3366438737       17.4104356150       31.0651972499
  H        30.1132804780       19.5326799510       30.0026229808
  H        30.3657165438       25.3603907941       31.6401920372
  H        28.2081450702       29.2973879757       32.5006872638
  H        27.4118321259       31.4992128978       33.3724792919
  H        29.3811583048       34.7313595736       32.9897733000
  H        30.9807014399       33.3797259514       31.8720172092
  H        31.7718316094       31.1999508492       30.9819167333
  H        32.1917930017       27.4989629416       28.3621641712
  H        32.3477923876       25.2479616736       23.4887252201
  H        33.5093290927       25.2110818471       21.2913635986
  H        35.4684592569       25.1977794613       19.9543484994
  H        13.0227297228       26.6996054752       23.6433384708
  H        14.5072274556       26.6726339820       25.6334245370
  H        18.2960177022       22.6966331286       28.3044409195
  H        19.5704518938       19.9207471129       32.6997950508
  H        20.5498558478       17.7929349156       33.5690556322
  H        23.7607443304       16.2637956037       32.2015541957
  H        23.7578831479       18.1086667374       30.7201856779
  H        22.7916059835       20.2234329231       29.8440355666
  H        20.6420068203       24.9464648670       31.1458815627
  H        22.5124449647       29.6059816241       30.2001156124
  H        23.3553639787       31.7751407372       31.0756428278
  H        23.1286617463       33.7303647765       32.3846459258
  H        19.7777781869       32.2470684176       33.4171748950
  H        18.9153910608       30.0725386042       32.5375486796
  H        17.9965968783       27.0045260264       28.4251151256
  H        16.2354294712       22.9561958159       24.2789260996
  H        14.7511956479       23.0037995421       22.2704473499
  H        12.2251752874       25.7847230546       21.6210839390
