# Supplementary material for: High-throughput discovery of organic cages and catenanes using computational screening fused with robotic synthesis
Source: Nat Commun. 2018 Jul 20;9:2849. doi: 10.1038/s41467-018-05271-9 (PMC6054661; doi:10.1038/s41467-018-05271-9)
Supplement: Supplementary file 3 — Supplementary Data 1 [file 41467_2018_5271_MOESM3_ESM.zip › Computational_structures/C13_6p4.xyz]

288
XYZ
  C        32.5702353201       28.5395897174       25.4736846071
  N        31.5024231359       27.8661586172       26.2185155068
  C        32.1920658855       28.9023825374       24.0458593467
  C        32.5993515014       28.0790865753       22.9744660420
  C        32.3120121412       28.4645533214       21.6456058158
  C        31.5947322577       29.6519785945       21.3881783222
  C        31.2007613118       30.4758522326       22.4647080644
  C        31.4729896904       30.0906751425       23.7947633230
  C        31.0123051501       30.9644864859       24.9487200680
  C        32.0361542378       32.0393404833       25.3539611401
  C        30.5144746292       31.8022472093       22.1850329774
  N        29.0706664712       31.8492475963       21.9595048343
  C        31.2664033560       30.0564160582       19.9603856583
  C        32.3695233593       30.8927698819       19.2860750309
  C        32.8205066944       27.6225909110       20.4865658747
  N        32.0812640481       26.4395558916       20.0486565167
  C        33.3653903662       26.7945053949       23.2417364729
  C        34.8872784078       27.0015450236       23.3469576390
  C        20.7843757164       30.4455607388       19.5049437382
  N        22.1327684750       30.1198978521       19.9746916096
  C        19.7126532811       29.5679589929       20.1328571371
  C        19.0200253484       30.0135900224       21.2785057434
  C        17.9942829753       29.2131161508       21.8251289254
  C        17.7009919492       27.9499472329       21.2678226817
  C        18.3832847247       27.5222520315       20.1099608784
  C        19.4039928813       28.3195492485       19.5513784349
  C        20.1617097769       27.8453140028       18.3243260240
  C        19.5294465882       28.3026881768       16.9984081389
  C        17.9890608455       26.2183974422       19.4333120042
  N        18.8315298312       25.0831770423       19.8124942647
  C        16.6544856828       27.0601222677       21.9163726173
  C        15.2354165892       27.2568117954       21.3538353809
  C        17.1810131727       29.7077850098       23.0095748433
  N        17.5943820132       29.3599747023       24.3708462953
  C        19.3665097067       31.3443005459       21.9242929110
  C        18.5793613460       32.5352004522       21.3501809082
  C        25.2631211118       16.5851760418       23.5463521796
  N        24.6553644492       17.5360206500       24.4763146029
  C        25.4169687890       17.1628926940       22.1454412707
  C        26.6531807948       17.7082599493       21.7451348420
  C        26.8100217771       18.1779277711       20.4226833897
  C        25.7251794007       18.1602948988       19.5252445286
  C        24.4897212770       17.6091320801       19.9342360575
  C        24.3252901984       17.1305517656       21.2500627192
  C        22.9857901769       16.5780476598       21.7025977152
  C        22.8298740194       15.0683670898       21.4486797593
  C        23.3499700682       17.5270223019       18.9319713376
  N        22.4662485375       18.6819088975       18.7518087931
  C        25.8788960441       18.7293651752       18.1251292491
  C        26.3767854869       17.7046840809       17.0907870284
  C        28.1690878426       18.6808780092       19.9660421016
  N        28.4257757326       20.0728219431       20.3388384013
  C        27.8178188126       17.8009205779       22.7163941769
  C        28.7159533981       16.5519188863       22.7331876767
  C        26.4601294748       25.8676413305       33.2247036774
  N        27.5095421471       26.3077890464       32.3027768795
  C        25.1305960444       25.3661973385       32.6810179153
  C        24.1209385728       26.3002947825       32.3557539776
  C        22.8542811804       25.8425025651       31.9377416723
  C        22.6145292763       24.4597823480       31.7768365145
  C        23.6338174322       23.5346298212       32.0853134555
  C        24.8961581593       23.9837700446       32.5321771596
  C        25.9815790249       22.9812348626       32.8800750363
  C        25.9551101033       22.5566861743       34.3596307864
  C        23.3732684315       22.0385170918       31.9526257704
  N        24.0174022513       21.4694445198       30.7705123225
  C        21.2523809870       23.9816743884       31.3052263302
  C        20.2942571714       23.6406121757       32.4592993703
  C        21.7247222024       26.8328762940       31.7001715342
  N        21.5289200936       27.1882651617       30.2917063561
  C        24.4014794240       27.7890094610       32.4722266962
  C        24.0359531001       28.3816427609       33.8453165579
  C        24.8524175250       29.7456345948       20.9670463982
  C        24.2307748677       30.9975550037       20.8182194659
  C        22.8399403177       31.1162021225       20.3742078458
  C        24.9866979638       32.1722839665       21.0695424765
  O        24.3412173281       33.3733176848       20.8940424698
  C        25.0843398484       34.5634680233       21.1682242457
  C        26.3220510717       32.0648657194       21.4426767476
  C        26.9501602008       30.8177102504       21.5763648571
  C        28.3860971684       30.7638579196       21.8904526215
  C        26.1943727200       29.6400833635       21.3429215298
  O        26.8641368364       28.4505404022       21.4874652318
  C        26.1572814321       27.2444855270       21.1860536856
  C        28.9798626688       22.8627686157       20.8550862047
  C        29.4303156118       22.1761795707       19.7158883427
  C        29.0090067255       20.7979785201       19.4529224465
  C        30.3536866574       22.8147980109       18.8494585493
  O        30.7566463074       22.1015429379       17.7457181050
  C        31.6801108448       22.7359816477       16.8560375591
  C        30.8362524550       24.0795794350       19.1731413534
  C        30.4135880506       24.7548472571       20.3288296601
  C        31.0600265801       26.0228461527       20.7064593039
  C        29.4407917064       24.1440954723       21.1600038717
  O        29.0283457544       24.8683537204       22.2543637691
  C        28.1346887288       24.2286412666       23.1689443145
  C        29.4395447167       27.4496254583       30.5896337459
  C        28.4120268245       26.6221422777       30.1119440125
  C        27.3780836700       26.1313050182       31.0376738965
  C        28.3840460625       26.2968247659       28.7324319741
  O        27.3723001710       25.4624715995       28.3283575548
  C        27.3309517627       25.0957265874       26.9488956477
  C        29.3560895391       26.8159902518       27.8765880127
  C        30.3755056646       27.6558296445       28.3553789733
  C        31.3717317565       28.2264744524       27.4464965730
  C        30.4154778128       27.9647284409       29.7398598021
  O        31.4470768551       28.7706405979       30.1616240927
  C        31.5054910858       29.0863843783       31.5552261257
  C        20.6409554491       22.8739434063       20.2947634536
  C        19.9745145240       23.0841905191       19.0762979071
  C        19.1576527090       24.2808521600       18.8628584675
  C        20.1148491237       22.1242212539       18.0414579769
  O        19.4092844486       22.3612136557       16.8850144653
  C        19.5477431803       21.4139619445       15.8232576010
  C        20.9261037473       21.0094454001       18.2393362504
  C        21.6073317904       20.8063573467       19.4496225106
  C        22.4789697920       19.6334897852       19.6150439126
  C        21.4461751007       21.7525078950       20.4938383995
  O        22.1067838247       21.4800974410       21.6653660998
  C        21.9600233189       22.4071947764       22.7427459671
  C        20.8799002673       27.8005780122       27.5310891584
  C        19.9282992466       27.7580305438       28.5649850131
  C        20.3084337650       27.3555973159       29.9214724006
  C        18.5832688087       28.1081441408       28.2747801558
  O        17.6927622775       28.0754745695       29.3216572362
  C        16.3423521603       28.4601025283       29.0527466719
  C        18.2300289007       28.4661365768       26.9765279082
  C        19.1753027575       28.4933812753       25.9407855803
  C        18.7558641209       28.8526581381       24.5778752924
  C        20.5229543602       28.1649859820       26.2322364343
  O        21.4039852602       28.2500710679       25.1846241421
  C        22.7766122812       27.9476048745       25.4450578152
  C        25.1719359714       19.9535005573       28.6392433383
  C        23.8028926116       20.2599336469       28.6995258065
  C        23.2586385141       20.9464220847       29.8763062452
  C        22.9570209907       19.8384113926       27.6418462453
  O        21.6345132863       20.1933281021       27.7345857921
  C        20.7681311275       19.7921692699       26.6682303923
  C        23.4871545562       19.0924719840       26.5908604227
  C        24.8469639098       18.7478855052       26.5548718174
  C        25.3555311869       17.8656613732       25.5019135338
  C        25.7029403578       19.2101999922       27.5869480856
  O        27.0316583371       18.8778480986       27.4771601830
  C        27.8986604760       19.2778674474       28.5431520633
  H        33.4232517963       27.8475672288       25.4548532514
  H        32.9292189278       29.4390523328       26.0086709820
  H        30.7829595435       30.3349311853       25.8174087030
  H        30.0600719443       31.4469448084       24.6865027578
  H        31.6602739934       32.6443854247       26.1914374435
  H        32.9893648919       31.5883474554       25.6638076631
  H        32.2605160490       32.7180465512       24.5187974558
  H        30.9646739274       32.2733417640       21.2956660790
  H        30.7209303562       32.5197390739       22.9914301670
  H        31.0691874243       29.1567617329       19.3600359912
  H        30.3257794678       30.6225946700       19.9431507746
  H        32.0826353151       31.1678730529       18.2612111935
  H        33.3205846004       30.3438292901       19.2369848958
  H        32.5641313594       31.8199526321       19.8434832797
  H        33.8381079752       27.2606157010       20.7104140918
  H        32.9577675806       28.2444039445       19.5914248295
  H        32.9875502554       26.3272707094       24.1620222740
  H        33.1577429892       26.0657197381       22.4475240416
  H        35.4031276767       26.0482023826       23.5298979336
  H        35.1471955759       27.6907299604       24.1631677011
  H        35.2937359227       27.4352357424       22.4221266592
  H        20.7825235912       30.2901152386       18.4157913073
  H        20.5485180130       31.5142791665       19.6561408468
  H        21.2009341430       28.1968669635       18.3828976636
  H        20.2298202156       26.7502082799       18.3345183169
  H        19.4781040899       29.3990600567       16.9318506450
  H        20.1110907760       27.9387359614       16.1392263316
  H        18.5010137547       27.9287766371       16.8941576520
  H        16.9620350967       25.9587483026       19.7257517503
  H        17.9613115535       26.3545602263       18.3355915679
  H        16.9547648695       26.0086818788       21.8045857751
  H        16.6426743993       27.2405456122       23.0001539259
  H        14.5166411505       26.5934699366       21.8558742320
  H        15.1951373446       27.0456420665       20.2755871341
  H        14.8913551313       28.2923063662       21.4874384580
  H        16.1390199913       29.3691262410       22.9154564338
  H        17.1027645280       30.8063644499       22.9896476636
  H        20.4435215811       31.5339446645       21.8219640862
  H        19.1929175457       31.2824764212       23.0078756095
  H        18.8590321351       33.4721491172       21.8527760744
  H        18.7666366545       32.6572451398       20.2739053354
  H        17.4960434036       32.3941019268       21.4727158371
  H        26.2340811852       16.2145521593       23.9186629523
  H        24.5981563977       15.7096303270       23.5029680432
  H        22.8486280251       16.7942828547       22.7707258507
  H        22.1748029852       17.1178895888       21.1927993347
  H        21.8489381793       14.7091896193       21.7914501692
  H        22.9243702045       14.8292776275       20.3797978065
  H        23.6038744191       14.4905276701       21.9740285968
  H        23.7466856578       17.2909851568       17.9336774541
  H        22.6923253011       16.6746859543       19.1636476370
  H        24.9187899878       19.1464951152       17.7914349088
  H        26.5679211556       19.5851202040       18.1524724899
  H        26.4679893334       18.1621792804       16.0951807947
  H        25.6884842624       16.8514261359       17.0093211339
  H        27.3590475662       17.2971556996       17.3687209804
  H        28.9496374259       18.0771331855       20.4548901126
  H        28.3041039228       18.5179608184       18.8826880128
  H        28.4177264064       18.6873935007       22.4706056829
  H        27.4391051632       17.9889684403       23.7293322005
  H        28.1514111624       15.6537411554       23.0218112770
  H        29.5471788556       16.6737983913       23.4424392980
  H        29.1454902858       16.3514094650       21.7410458186
  H        26.2870403325       26.7175696398       33.9027991796
  H        26.9248597946       25.1080788927       33.8708740606
  H        26.9671712592       23.4048903510       32.6388638100
  H        25.8797176487       22.0991614728       32.2349245841
  H        26.0922974887       23.4179094069       35.0291604060
  H        24.9930285961       22.0959029755       34.6261765949
  H        26.7497180198       21.8282576495       34.5760736269
  H        23.8032028999       21.5238200339       32.8265316907
  H        22.2922997937       21.8236256949       31.9711297636
  H        20.7947572884       24.7445266929       30.6640710365
  H        21.3704437309       23.1041642118       30.6547800025
  H        20.7008552055       22.8430328301       33.0973250909
  H        19.3181546778       23.3078788986       32.0777686436
  H        20.1261301525       24.5133768419       33.1061282482
  H        21.9534160079       27.7684075235       32.2293191840
  H        20.7895978512       26.4562853605       32.1571363502
  H        25.4640216188       27.9791619683       32.2693497715
  H        23.8595160522       28.3250062194       31.6804133426
  H        22.9671183561       28.2535835175       34.0693422261
  H        24.5918376564       27.8877695504       34.6549229962
  H        24.2637773576       29.4564456449       33.8839444050
  H        24.2426864230       28.8681221091       20.7579431745
  H        22.4313143701       32.1416673679       20.3742186292
  H        24.3893884451       35.3917517872       20.9930535127
  H        25.4320841141       34.5891329644       22.2133711118
  H        25.9500417551       34.6617956820       20.4938168668
  H        26.9461797210       32.9385037039       21.6188069253
  H        28.8318116106       29.7667765316       22.0269138795
  H        25.7969099740       27.2386888357       20.1449760244
  H        25.3015933382       27.0987921805       21.8661722588
  H        26.8858487509       26.4384190030       21.3271651938
  H        28.2726818783       22.3369490774       21.4940406748
  H        29.2656144434       20.3967560890       18.4569271161
  H        31.8427082507       22.0222645321       16.0413951365
  H        31.2667181174       23.6724972373       16.4487175672
  H        32.6388521347       22.9478722638       17.3557619744
  H        31.5923950412       24.5808031617       18.5722953694
  H        30.6637443509       26.5441673411       21.5914272587
  H        27.1785068756       23.9663416240       22.6869128051
  H        28.5831518851       23.3191937907       23.6003356524
  H        27.9548846837       24.9625899755       23.9619419468
  H        29.4263799994       27.6672083772       31.6557636233
  H        26.5020416765       25.6352612234       30.5920362997
  H        28.2511175295       24.5700795077       26.6448172968
  H        27.1853898867       25.9769974991       26.3018074730
  H        26.4736977419       24.4211463943       26.8482435640
  H        29.3630127067       26.5992851851       26.8098428134
  H        32.0199984689       29.0055299535       27.8852939913
  H        32.3890103270       29.7221578068       31.6768331143
  H        31.6183938714       28.1779173957       32.1680844611
  H        30.6087389967       29.6369201797       31.8820376680
  H        20.4994306601       23.6289654965       21.0660711454
  H        18.8295750285       24.4567830076       17.8231839982
  H        20.5920950821       21.3445957182       15.4783367355
  H        18.9179590362       21.7885682680       15.0092379233
  H        19.1985225194       20.4144975141       16.1283306214
  H        21.0671236049       20.2514144952       17.4713791846
  H        23.1356505725       19.6263831881       20.4985895241
  H        20.9071603935       22.4967334016       23.0565261065
  H        22.3415457935       23.4054026454       22.4725686777
  H        22.5559899847       21.9978234129       23.5659630152
  H        21.9023476353       27.5373480060       27.7965308138
  H        19.4702732039       27.2061660520       30.6250834764
  H        16.2861020008       29.4967807445       28.6842849139
  H        15.8178057677       28.3828074428       30.0111282188
  H        15.8687474760       27.7871307043       28.3197554599
  H        17.2115003666       28.7388614920       26.7078820057
  H        19.4757673961       28.6592676496       23.7677033168
  H        23.2967259870       28.0980569368       24.4926169577
  H        22.9031508027       26.9041366787       25.7775128760
  H        23.2000597915       28.6240824394       26.2046365987
  H        25.7853546290       20.3059001747       29.4660754977
  H        22.1584215444       20.9556669194       29.9659422406
  H        19.7802424372       20.1881302034       26.9260404068
  H        20.7142062176       18.6950137679       26.5830864904
  H        21.0945331029       20.2160524865       25.7047594054
  H        22.8696577466       18.7215533589       25.7750799961
  H        26.3746440086       17.4715705723       25.6583995708
  H        28.8916264030       18.9039847237       28.2718785955
  H        27.9341763604       20.3744990921       28.6430216800
  H        27.5870682110       18.8339714961       29.5021829691
