# Supplementary material for: High-throughput discovery of organic cages and catenanes using computational screening fused with robotic synthesis
Source: Nat Commun. 2018 Jul 20;9:2849. doi: 10.1038/s41467-018-05271-9 (PMC6054661; doi:10.1038/s41467-018-05271-9)
Supplement: Supplementary file 3 — Supplementary Data 1 [file 41467_2018_5271_MOESM3_ESM.zip › Computational_structures/B19_6p4.xyz]

324
XYZ
  C        27.2445189365       14.3685367319       20.1753538154
  C        26.0360225539       14.5224765440       19.2749260567
  C        26.1968927938       14.9449187917       17.9405505397
  C        25.0723292259       15.1639493512       17.1189170914
  C        23.7808889039       14.8956637756       17.6182687512
  C        23.6110476591       14.4808835156       18.9564822122
  C        24.7414766254       14.2543455222       19.7699479873
  C        24.5702341117       13.6432271967       21.1505261362
  N        24.4405315809       14.5033201982       22.3276440502
  C        22.2190748861       14.2777881579       19.5193310968
  C        22.5825147334       14.9743923798       16.6869076421
  N        21.8725709749       16.2427596555       16.5103587164
  C        25.2612519656       15.6910726112       15.7124843057
  C        27.5907879533       15.1067652067       17.3565548350
  N        28.0396109766       16.4972583703       17.3609338273
  C        19.7781806889       26.0291139198       35.3200118358
  C        21.0226920406       26.8496807669       35.5872410066
  C        20.9584354997       28.2566618309       35.5775071923
  C        22.1257240621       29.0286189155       35.7557211946
  C        23.3515417817       28.3832633088       36.0067147001
  C        23.4277468257       26.9748144684       36.0113197489
  C        22.2554486493       26.2098302603       35.8407912654
  C        22.3049662967       24.7009936628       36.0166154591
  N        22.5304236152       23.8243663582       34.8651466235
  C        24.7694173196       26.2973068463       36.1905951934
  C        24.5914137874       29.2014894405       36.3307881785
  N        25.4361209334       29.4225957191       35.1588791165
  C        22.0460463586       30.5377716340       35.6595003551
  C        19.6167642784       28.9539917932       35.4260599505
  N        19.3543674695       29.3635562153       34.0476584088
  C        37.2996746367       31.8637079863       21.6892266043
  C        36.6171575199       32.8509934156       20.7672650413
  C        36.4596291403       32.5544441948       19.3989334037
  C        35.7545407175       33.4347995113       18.5541823609
  C        35.2707645553       34.6561447140       19.0685021474
  C        35.4173760013       34.9574820642       20.4386670516
  C        36.1212806337       34.0684066476       21.2746291739
  C        36.3961833520       34.4461619763       22.7209388249
  N        35.4248396179       33.8554049086       23.6379329853
  C        34.8129472171       36.2234226804       21.0095377074
  C        34.6576827141       35.6837885905       18.1339616610
  N        33.2127384497       35.6952039383       17.9028613872
  C        35.5071125681       33.0700348913       17.1044388834
  C        37.1078965841       31.3063410516       18.8234304468
  N        36.2844021991       30.1139366388       19.0089595813
  C        12.6733570962       31.6725836657       17.1804035471
  C        13.6198073110       32.7084086356       16.6097082995
  C        13.8926659927       33.8881856394       17.3299786844
  C        14.8285386915       34.8214236662       16.8394028150
  C        15.4338085217       34.6100303909       15.5834235252
  C        15.1726020887       33.4269370675       14.8607785671
  C        14.2388680018       32.4948303781       15.3595533231
  C        13.8477110846       31.2985656722       14.5117316328
  N        14.5652316514       30.0325471270       14.6624022067
  C        15.8889609995       33.1601181790       13.5528128082
  C        16.3036961789       35.6929812265       14.9704240670
  N        17.7441375872       35.7081278519       15.2268343149
  C        15.1786840521       36.0390837223       17.6672477341
  C        13.1220472065       34.1965683811       18.6044314098
  N        13.8443942958       33.8015020008       19.8123701153
  C        24.2799174048       18.0635148225       23.1790689943
  C        24.1392045807       18.9239107803       24.2673562064
  C        24.0257553455       18.4210512745       25.5769115628
  C        24.0581841055       17.0199361146       25.7498301557
  C        24.1945153075       16.1622868923       24.6667791700
  C        24.3070143588       16.6704675917       23.3587305566
  C        24.4436973020       15.7786433932       22.1981453501
  C        23.8710448977       19.3209013307       26.7406439482
  C        24.4743811778       19.0155729680       27.9757038375
  C        24.3069383362       19.8392770938       29.0848976092
  C        23.5275140291       21.0102622820       29.0160526496
  C        22.9371052673       21.3247846198       27.7766406719
  C        23.1043244158       20.4996682687       26.6661171420
  C        23.3253966553       21.8612013269       30.2103078885
  C        23.1868973205       21.2825843512       31.4916374864
  C        22.9849555403       22.0659481456       32.6203305651
  C        22.9133406802       23.4684396443       32.5166984254
  C        22.6883298540       24.3218426261       33.6943639790
  C        23.0550480975       24.0510876022       31.2459081762
  C        23.2554959291       23.2632211044       30.1130792792
  C        29.1579246626       19.2054789409       17.3921923594
  C        29.7839753371       20.4451858056       17.4233970828
  C        31.0682610700       20.6039764507       17.9887616275
  C        31.6948295534       19.4658824368       18.5298283572
  C        31.0682191295       18.2235167912       18.5006746495
  C        29.7935234726       18.0704451069       17.9294199418
  C        29.1822496589       16.7388464375       17.8886914712
  C        31.7444103391       21.9187803707       18.0059988368
  C        31.6169425097       22.8208691280       16.9325027964
  C        32.2826811810       24.0435088011       16.9361176161
  C        33.0998192029       24.4265484581       18.0169821146
  C        33.2130782360       23.5319861691       19.0979491523
  C        32.5531809345       22.3067255341       19.0914197043
  C        33.8262454252       25.7142343628       18.0109755094
  C        34.3728049061       26.2287734023       16.8210798039
  C        35.0711329660       27.4335554932       16.8179735536
  C        35.2527840194       28.1670295923       18.0023395980
  C        36.0268267106       29.4125832359       17.9676413157
  C        34.7011454567       27.6628458457       19.1948607063
  C        34.0038803630       26.4616626989       19.1960372262
  C        20.4900216783       18.7434971703       16.1316299518
  C        19.8754254512       19.9797351626       15.9944695722
  C        20.2934734278       21.0942487973       16.7537305076
  C        21.3532606531       20.9141005141       17.6611881607
  C        21.9743648382       19.6734994193       17.7961245614
  C        21.5561055389       18.5697831201       17.0337501991
  C        22.2330387992       17.2735251608       17.1823063272
  C        19.6326985960       22.4056891843       16.5879483217
  C        19.4056908217       23.2625818404       17.6818716976
  C        18.7642447835       24.4879833031       17.5171629136
  C        18.3238481921       24.9165898384       16.2500041737
  C        18.5634988603       24.0637479331       15.1553025929
  C        19.1996944989       22.8381449396       15.3201407146
  C        17.6180444333       26.2029048611       16.0678353480
  C        16.5776876284       26.3177055610       15.1200626866
  C        15.8976402901       27.5129594996       14.9381669603
  C        16.2294765855       28.6498896461       15.6992391614
  C        15.5093080071       29.9195060699       15.5219456157
  C        17.2636586093       28.5445871720       16.6441195591
  C        17.9467049229       27.3423030907       16.8261245543
  C        33.2475669699       35.1480951809       26.2911274556
  C        32.3374137987       34.7546310300       27.2682918839
  C        31.9938524105       33.4001428823       27.4295298514
  C        32.5887302475       32.4576447804       26.5630554770
  C        33.4960739456       32.8477362980       25.5874191934
  C        33.8451709791       34.2033425982       25.4397887881
  C        34.8211206267       34.6503063227       24.4417574960
  C        31.0530539990       32.9763789674       28.4865497467
  C        29.9487857533       33.7721239143       28.8464622977
  C        29.0808922536       33.3832221500       29.8626265383
  C        29.2746949883       32.1786326619       30.5654382636
  C        30.3714759250       31.3766398160       30.1968294823
  C        31.2401430979       31.7665616323       29.1815781362
  C        28.3686886304       31.7748492496       31.6612361174
  C        27.8367344045       32.7301701374       32.5467340421
  C        26.9932552009       32.3479045289       33.5866231936
  C        26.6501402362       30.9987700663       33.7786508816
  C        25.7775972918       30.6300404787       34.8985268036
  C        27.1744192168       30.0386758427       32.8929554846
  C        28.0172807499       30.4215637489       31.8575867443
  C        15.1105227962       32.9701088405       22.3086565589
  C        15.6251632770       32.5479775343       23.5272239635
  C        14.8523860765       31.7755720603       24.4218153911
  C        13.5412407227       31.4378801877       24.0383172866
  C        13.0237559503       31.8598861166       22.8164437218
  C        13.7961666173       32.6338906621       21.9336486360
  C        13.2140751948       33.0776549160       20.6623078912
  C        15.3952172339       31.3455066275       25.7274999074
  C        15.0497959586       30.1008424539       26.2881153489
  C        15.5411427484       29.7067641842       27.5287493288
  C        16.4007973609       30.5394701750       28.2712212033
  C        16.7575549078       31.7776739947       27.7046418474
  C        16.2655086890       32.1720443571       26.4637160827
  C        16.8900208949       30.1381966400       29.6068420615
  C        16.0598791878       29.4219743739       30.4888077712
  C        16.5066458598       29.0639211741       31.7578569275
  C        17.7974168527       29.4090495085       32.1927273631
  C        18.2222099557       29.0348096286       33.5454235788
  C        18.6363067779       30.1191089916       31.3128916684
  C        18.1891112403       30.4742807834       30.0463699889
  C        20.2524105580       33.7913722638       17.0842471947
  C        21.6167750227       33.7607341677       17.3691536049
  C        22.4878096053       34.7288177652       16.8361678870
  C        21.9367768428       35.7236738634       15.9991823406
  C        20.5790694080       35.7555360206       15.7145373181
  C        19.7110501195       34.7887459199       16.2559700439
  C        18.2696464896       34.8080624032       15.9728803875
  C        23.9358915684       34.7184141821       17.1334835468
  C        24.6546469181       33.5149297345       17.2653209877
  C        26.0255392289       33.5167304218       17.5122921360
  C        26.7414282302       34.7222582652       17.6395587913
  C        26.0179722491       35.9254213978       17.5291872789
  C        24.6493930678       35.9236166739       17.2815732594
  C        28.2027350239       34.7367120417       17.8598093280
  C        28.8413846135       33.7689652451       18.6565605966
  C        30.2221239820       33.8001062779       18.8489544515
  C        31.0118056317       34.7962809111       18.2501255553
  C        32.4667779296       34.8145282612       18.4618882588
  C        30.3771942951       35.7647032693       17.4500013517
  C        29.0031363775       35.7342769331       17.2616709593
  H        27.9817759681       15.1581884920       19.9849986668
  H        26.9731068219       14.4390811814       21.2344990453
  H        27.7531855056       13.4022946650       20.0261262012
  H        23.6885404328       12.9828434420       21.1585129306
  H        25.4111102295       12.9630003966       21.3615698059
  H        22.1862254698       14.4872432508       20.5954483782
  H        21.8605312683       13.2452847991       19.3746351088
  H        21.4918574525       14.9459228637       19.0419873778
  H        22.8789208844       14.6485621061       15.6768868419
  H        21.8215307084       14.2382897049       16.9913903093
  H        24.3675547858       16.2107955478       15.3489769772
  H        25.4851298507       14.8810941143       14.9981057873
  H        26.0922357838       16.4060489708       15.6754582944
  H        27.5688436703       14.7802219282       16.3043282770
  H        28.3055279192       14.4398448940       17.8731173811
  H        20.0238717645       25.0280321785       34.9480532663
  H        19.1613181604       25.9047021892       36.2250385243
  H        19.1472670432       26.5024108784       34.5576983090
  H        21.3703953657       24.3515424370       36.4844469575
  H        23.0812721928       24.4395700681       36.7531915385
  H        25.5638864851       26.8771421205       35.7050298157
  H        25.0377240486       26.1871665846       37.2547010596
  H        24.7806582047       25.2961908198       35.7442803250
  H        25.1976037449       28.6439450826       37.0625710181
  H        24.3081676935       30.1501466031       36.8238556159
  H        21.2823241339       30.8412860094       34.9337513275
  H        21.7966352676       31.0016249440       36.6283602711
  H        22.9939121724       30.9711836415       35.3229104960
  H        18.8050782171       28.3218745403       35.8317814238
  H        19.6257034327       29.8708166548       36.0371014151
  H        38.3866073255       32.0428022173       21.7503448821
  H        36.8905729444       31.9291630597       22.7040587845
  H        37.1467346425       30.8346018657       21.3445411242
  H        37.3868881787       34.0559582440       23.0035187401
  H        36.4534608430       35.5453647136       22.8286093109
  H        33.9820374600       36.5895913030       20.3963487004
  H        34.4099523266       36.0501746413       22.0147125808
  H        35.5519911079       37.0374283988       21.0885933379
  H        35.1259774940       35.6121442271       17.1391749277
  H        34.9204340573       36.6982418742       18.4743929062
  H        35.3255917523       31.9944185663       16.9921447745
  H        34.6240452063       33.5811989251       16.7042609400
  H        36.3615020448       33.3280619049       16.4575663375
  H        37.3733765861       31.4649214445       17.7615478841
  H        38.0560718622       31.1277793547       19.3553006927
  H        11.6186733322       31.9140548592       16.9699561717
  H        12.7798864141       31.5963011135       18.2691855611
  H        12.8704620090       30.6742963649       16.7736303118
  H        12.7817832805       31.0635105419       14.6635943136
  H        13.9104565598       31.5602336739       13.4436881232
  H        16.0414178595       32.0861909968       13.3902693854
  H        16.8797873874       33.6295372745       13.5336739031
  H        15.3248613515       33.5465018715       12.6879219092
  H        16.1885484092       35.6872615988       13.8747424506
  H        15.9294173597       36.6846493051       15.2717506010
  H        14.4611674601       36.8624450024       17.5133065798
  H        16.1754415593       36.4232014384       17.4217592127
  H        15.1784838313       35.7936005847       18.7363805022
  H        12.9699135849       35.2860258200       18.6647549166
  H        12.1130418405       33.7454060039       18.5599105824
  H        24.3775275648       18.4754349457       22.1717933311
  H        24.1458374589       20.0027492815       24.1049944092
  H        23.9430130727       16.6041486913       26.7519855498
  H        24.2044631120       15.0809167848       24.8049428015
  H        24.5457352064       16.2721862290       21.2127965387
  H        25.1104040661       18.1331456325       28.0580635757
  H        24.8147575719       19.5878896624       30.0170932781
  H        22.2993609425       22.2062357721       27.6952895151
  H        22.5943221827       20.7490548898       25.7343909732
  H        23.2076536350       20.1961190730       31.5902822423
  H        22.8642323831       21.6119618362       33.6042259706
  H        22.6618330337       25.4120642960       33.5070383008
  H        23.0124229306       25.1384116906       31.1483283119
  H        23.3850761139       23.7418219245       29.1412156306
  H        28.1647924728       19.0897929850       16.9574109996
  H        29.2654406973       21.3175954937       17.0231703288
  H        32.6986742732       19.5526675387       18.9471849586
  H        31.5788468959       17.3502963398       18.9129811161
  H        29.7920776116       15.9266374897       18.3371641617
  H        31.0074053117       22.5473485740       16.0699934410
  H        32.1549544311       24.7231812771       16.0923137684
  H        33.8483111904       23.7920340723       19.9459048696
  H        32.6539012606       21.6419649013       19.9505515589
  H        34.2761165750       25.6607356678       15.8950183498
  H        35.4999808118       27.8074628708       15.8854404812
  H        36.4033425357       29.7074099349       16.9656862019
  H        34.8306321736       28.2376338600       20.1122350322
  H        33.5630403771       26.0992889805       20.1258894306
  H        20.1578007381       17.8831306086       15.5502104944
  H        19.0344396438       20.0882997753       15.3078876178
  H        21.7133525078       21.7640604073       18.2427454045
  H        22.8069056468       19.5570121024       18.4940384404
  H        23.0741121469       17.2448674827       17.9008462731
  H        19.6975313373       22.9421840724       18.6831025177
  H        18.5627930634       25.1069350347       18.3926272475
  H        18.2744916928       24.3831461370       14.1531928279
  H        19.3986343340       22.2178444361       14.4452946842
  H        16.2822984412       25.4401786784       14.5430886016
  H        15.0866441525       27.5936574830       14.2140985169
  H        15.8242784436       30.7581377531       16.1714980670
  H        17.5385415444       29.4201545098       17.2370078111
  H        18.7637605945       27.2914739372       17.5472088543
  H        33.5140043253       36.2028957714       26.1921328546
  H        31.9122712758       35.5008050285       27.9407527455
  H        32.3119647551       31.4058033784       26.6487253553
  H        33.9484098783       32.1174252894       24.9159545470
  H        35.0222025102       35.7421769367       24.4329874378
  H        29.7501141973       34.6940434875       28.2979849124
  H        28.2155462468       34.0059522884       30.0943522737
  H        30.5697295663       30.4543458531       30.7447215728
  H        32.1058221769       31.1439433568       28.9517058094
  H        28.1143048575       33.7791750152       32.4352232554
  H        26.6028501206       33.1030462807       34.2728747491
  H        25.4342398034       31.4766601419       35.5295378047
  H        26.8983352672       28.9935631582       33.0353108756
  H        28.3945929420       29.6670658005       31.1656389899
  H        15.7138233649       33.5607147049       21.6186711153
  H        16.6545714314       32.7969325351       23.7892744564
  H        12.9108955307       30.8673994632       24.7215355688
  H        11.9983871789       31.5990903187       22.5440225496
  H        12.1681428178       32.7529359775       20.4805308440
  H        14.4135162685       29.4166269145       25.7251223153
  H        15.2799300393       28.7217861079       27.9180289314
  H        17.3942040400       32.4615198177       28.2677535495
  H        16.5262266565       33.1578902095       26.0763750044
  H        15.0412997190       29.1748018892       30.1871550819
  H        15.8414131170       28.5204883642       32.4329014434
  H        17.4804242233       28.4500805319       34.1289803635
  H        19.6427070774       30.3753268107       31.6454461504
  H        18.8612778580       31.0036622567       29.3691989390
  H        19.5903670539       33.0383595035       17.5182766837
  H        22.0101074235       32.9941288561       18.0383860788
  H        22.5969607537       36.4650444798       15.5466219435
  H        20.1595056509       36.5204350419       15.0607148978
  H        17.6702009184       34.0048400643       16.4420337308
  H        24.1386233718       32.5641078923       17.1240661240
  H        26.5607611174       32.5673487335       17.5602988266
  H        26.5333292373       36.8762933939       17.6703210396
  H        24.1143368084       36.8729047122       17.2331942800
  H        28.2457924525       33.0013617468       19.1527810772
  H        30.6986957887       33.0471002314       19.4809481829
  H        32.8743892491       34.0294838383       19.1262701845
  H        30.9929697949       36.5296051948       16.9764051652
  H        28.5344935797       36.4760454648       16.6132892667
