# Supplementary material for: High-throughput discovery of organic cages and catenanes using computational screening fused with robotic synthesis
Source: Nat Commun. 2018 Jul 20;9:2849. doi: 10.1038/s41467-018-05271-9 (PMC6054661; doi:10.1038/s41467-018-05271-9)
Supplement: Supplementary file 3 — Supplementary Data 1 [file 41467_2018_5271_MOESM3_ESM.zip › Computational_structures/C19_3p2.xyz]

180
XYZ
  C        27.3582205182       26.7467334973       15.5197087062
  N        27.7653953390       26.8929353091       16.9403839242
  C        26.1343124599       25.8765711063       15.2981004076
  C        24.8425380967       26.4400045184       15.3303830626
  C        23.7068148875       25.5935925153       15.3470691710
  C        23.8646407290       24.1936585486       15.3527708475
  C        25.1654287159       23.6335542537       15.3165514610
  C        26.2998893027       24.4694152863       15.2963293655
  C        27.6977114724       23.8742054557       15.3068610171
  C        28.2671437760       23.6855951369       13.8912562597
  C        25.3050021938       22.1408371035       15.5474198535
  N        25.2174381403       21.7412473707       16.9739441550
  C        22.6528539048       23.2799149501       15.4356195327
  C        22.1382948022       22.8499926496       14.0521225308
  C        22.3456767318       26.2142812666       15.5973590374
  N        22.0440308949       26.4773610972       17.0253373598
  C        24.6613239629       27.9471257829       15.3804833209
  C        24.5210591750       28.5660544806       13.9800444373
  C        25.0547177000       22.0277061601       34.4605436103
  N        25.1422353977       21.6416750194       33.0307165129
  C        25.1311973793       23.5220569362       34.7074248305
  C        23.9590275849       24.3046291440       34.7174441526
  C        24.0601213364       25.7175701171       34.7274539578
  C        25.3247471593       26.3405265615       34.7221550723
  C        26.4977922189       25.5465726717       34.7129938966
  C        26.4051579004       24.1404251852       34.6950185880
  C        27.6623235712       23.2891018014       34.6245709489
  C        28.2011167170       22.9168540233       36.0157796698
  C        27.8287659316       26.2320132791       34.4646903971
  N        28.1029992545       26.5329122467       33.0367406380
  C        25.4369145556       27.8560334610       34.6962914239
  C        25.5195878585       28.4635138772       36.1063128320
  C        22.8008575759       26.5327061295       34.5003574513
  N        22.3963930430       26.6393948656       33.0761781322
  C        22.5925043513       23.6401203077       34.6901741935
  C        22.0473738513       23.3644399211       36.1012012052
  C        25.9434382733       26.8380013898       20.1135140189
  C        26.0639434258       26.8153583925       21.4972204277
  C        27.3290299963       26.7607406377       22.1098717555
  C        28.4685194310       26.7766806690       21.2737041940
  C        28.3492506824       26.8159592457       19.8870404270
  C        27.0778308259       26.8288017980       19.2829308674
  C        26.8545286848       26.7542479147       17.8346757715
  C        27.4355925379       26.6465981460       23.5800015229
  C        28.4883686679       27.2413730485       24.3016863221
  C        28.5736500213       27.1171186842       25.6862177466
  C        27.6149538466       26.3856244289       26.4133871280
  C        26.5603107440       25.7942448045       25.6907775683
  C        26.4719805809       25.9234066604       24.3096009948
  C        27.6988139278       26.2275747046       27.8808570293
  C        28.1984213317       27.2506858258       28.7186566870
  C        28.2099067911       27.1107575380       30.1034202994
  C        27.7072440685       25.9418764979       30.7048126346
  C        27.5725365901       25.7658285342       32.1547676797
  C        27.2336581818       24.9120754261       29.8732696775
  C        27.2393809116       25.0462120757       28.4903581827
  C        21.8057094208       26.3783012723       30.1860184608
  C        21.6385973958       26.3336382045       28.8055092321
  C        22.7059519688       26.6364102087       27.9331758748
  C        23.9465695886       26.9888329666       28.4922924808
  C        24.1260876114       26.9921259021       29.8729896925
  C        23.0611967650       26.6912791848       30.7402646562
  C        23.3209565920       26.6393898498       32.1857684237
  C        22.5519025266       26.5395905846       26.4641178918
  C        23.0400498450       27.5452260717       25.6109849058
  C        22.9240509855       27.4313655625       24.2273328696
  C        22.3517257959       26.2886134745       23.6396495682
  C        21.8676104898       25.2800905396       24.4917604657
  C        21.9479447684       25.4132014539       25.8759062307
  C        22.3109845137       26.1313491038       22.1693830565
  C        22.7537870786       24.9364684637       21.5756849660
  C        22.8160695075       24.8143196363       20.1908728067
  C        22.3999353311       25.8644348187       19.3533782796
  C        22.5764381403       25.7076756711       17.9033145134
  C        21.9171648321       27.0474375477       19.9433203976
  C        21.8888664189       27.1816472712       21.3279184656
  C        26.3702292938       23.1435804865       20.1460984459
  C        26.3072102614       23.0023669797       21.5293431773
  C        25.4371636278       22.0661814293       22.1153696506
  C        24.6604253507       21.2506122330       21.2653674765
  C        24.7523274955       21.3630480812       19.8815553620
  C        25.6007360223       22.3246852143       19.3013581389
  C        25.6585446705       22.5644360036       17.8542097463
  C        25.3144955018       21.9853818805       23.5875060053
  C        26.4531653127       21.9830751791       24.4128817981
  C        26.3320129670       21.9520993633       25.8003939131
  C        25.0679229583       21.9580430948       26.4175006656
  C        23.9298983331       21.9596359466       25.5917204863
  C        24.0506843793       21.9549639959       24.2048847989
  C        24.9322173331       22.0109097106       27.8897659961
  C        25.6988608997       21.1812587048       28.7348406291
  C        25.5948088389       21.2749877954       30.1195087905
  C        24.7413783423       22.2282496950       30.7063717747
  C        24.6831497227       22.4603102343       32.1555951669
  C        23.9764759463       23.0564592600       29.8659835381
  C        24.0548689273       22.9365092406       28.4816738405
  H        28.2306169194       26.3533166128       14.9832639290
  H        27.2167231112       27.7606067199       15.1158143853
  H        27.6959574448       22.9071467705       15.8272760008
  H        28.3713040080       24.5089574412       15.8981151288
  H        29.2818284285       23.2643826110       13.9245348263
  H        27.6333265705       23.0082504701       13.3011556000
  H        28.3112029934       24.6416706051       13.3504165136
  H        26.2535835375       21.7508033888       15.1493328229
  H        24.5252019263       21.5814711927       15.0162690782
  H        22.8941459332       22.3925115860       16.0360933793
  H        21.8403795532       23.7763598351       15.9827823048
  H        21.8389757731       23.7238104744       13.4556866175
  H        22.9169319068       22.3215680253       13.4837496602
  H        21.2695144303       22.1829079312       14.1427777768
  H        21.5334497303       25.5868600993       15.2000291308
  H        22.2419178720       27.1720218259       15.0729558775
  H        25.5082269992       28.4138917543       15.9008605114
  H        23.7837185908       28.1999689728       15.9902881828
  H        25.4142546677       28.3656632667       13.3711638424
  H        23.6609493607       28.1412465625       13.4428960468
  H        24.3828849274       29.6548456043       14.0391708727
  H        25.8613973504       21.4956529239       34.9795315373
  H        24.1270095398       21.5937527936       34.8628427166
  H        27.4674223656       22.3777840282       34.0440295134
  H        28.4444658825       23.8166396646       34.0621242022
  H        29.1074193257       22.2998721865       35.9378358292
  H        27.4530399042       22.3544216014       36.5926811919
  H        28.4478062558       23.8176651398       36.5957284623
  H        27.8945663216       27.1846276552       35.0049001026
  H        28.6727382540       25.6359064778       34.8429112013
  H        24.5802248231       28.2918941096       34.1650747274
  H        26.3136086901       28.1581527062       34.1082052707
  H        24.6240409222       28.2153568239       36.6938432861
  H        25.6083941054       29.5581355735       36.0616486656
  H        26.3871982468       28.0721021432       36.6565139570
  H        21.9462176939       26.1039152363       35.0380773432
  H        22.8980579159       27.5548372196       34.8957734576
  H        22.6403348051       22.6964277272       34.1302755977
  H        21.8816949015       24.2621646665       34.1303106100
  H        21.0587725410       22.8861037306       36.0578729052
  H        22.7242659974       22.7039476109       36.6617560385
  H        21.9518885914       24.2957663767       36.6776261982
  H        24.9493491639       26.8518499600       19.6644488596
  H        25.1634041819       26.8315801744       22.1099067392
  H        29.4610407799       26.7130730597       21.7228718394
  H        29.2342632366       26.8006500843       19.2499003182
  H        25.8049319915       26.5335688550       17.5696866410
  H        29.2428368747       27.8238081458       23.7707112148
  H        29.4124159825       27.5762502025       26.2114778218
  H        25.7863420897       25.2342591064       26.2162790256
  H        25.6468642645       25.4369075156       23.7886869050
  H        28.5405983135       28.1865559890       28.2739236133
  H        28.5714151166       27.9164796899       30.7433688026
  H        26.9305309274       24.9102113775       32.4319228913
  H        26.8419905128       23.9969145609       30.3196428818
  H        26.8720569670       24.2255988474       27.8753988874
  H        20.9782187947       26.1512745916       30.8591711894
  H        20.6648870274       26.0762592828       28.3849563792
  H        24.7921174033       27.2035942157       27.8379544685
  H        25.1132671007       27.2092000854       30.2852751563
  H        24.3932291400       26.5686763000       32.4440882269
  H        23.5095975613       28.4305702174       26.0418801024
  H        23.3180631048       28.2227121855       23.5874058901
  H        21.4105194041       24.3888654791       24.0593543657
  H        21.5631269350       24.6172930775       26.5160094189
  H        23.1177725790       24.1240044009       22.2054706968
  H        23.2226019588       23.9017553860       19.7509759649
  H        23.2457791495       24.8725319202       17.6282863811
  H        21.5922887542       27.8613304569       19.2942267663
  H        21.5286296781       28.1093616274       21.7756964042
  H        27.0083824772       23.9164876418       19.7135724332
  H        26.8958548192       23.6641870001       22.1657416914
  H        23.9915920620       20.5087429714       21.7052371861
  H        24.1576702119       20.7257979255       19.2260120630
  H        26.0957942452       23.5424847750       17.5827932287
  H        27.4442029311       22.0001027852       23.9575012726
  H        27.2310167663       21.9605870168       26.4191751152
  H        22.9392499842       21.9520741511       26.0484807005
  H        23.1519270633       21.9579195869       23.5857672421
  H        26.3744638285       20.4484720030       28.2902454985
  H        26.1875343783       20.6319489835       30.7709780219
  H        24.2312967273       23.4302625013       32.4319815596
  H        23.3350817238       23.8244347025       30.3025222891
  H        23.4803103428       23.6141766954       27.8493693339
