# Supplementary material for: High-throughput discovery of organic cages and catenanes using computational screening fused with robotic synthesis
Source: Nat Commun. 2018 Jul 20;9:2849. doi: 10.1038/s41467-018-05271-9 (PMC6054661; doi:10.1038/s41467-018-05271-9)
Supplement: Supplementary file 3 — Supplementary Data 1 [file 41467_2018_5271_MOESM3_ESM.zip › Computational_structures/C18_6p4.xyz]

312
XYZ
  C        14.6892219679       30.7996683386       15.4435881957
  N        15.3657050080       29.5037854651       15.5396430608
  C        15.1061809954       31.9248167297       16.3748182796
  C        14.4701830111       32.0728114560       17.6274851173
  C        14.8285570360       33.1476482315       18.4660749162
  C        15.8557387683       34.0390379220       18.0861324999
  C        16.4902274785       33.8777320418       16.8382628044
  C        16.1327388535       32.8104177381       15.9872989261
  C        16.8398859435       32.6296260165       14.6564505012
  C        16.1626854946       33.3939619432       13.5042535398
  C        17.5620964170       34.8628879077       16.3945172084
  N        18.9103936344       34.3716633032       16.6759092297
  C        16.2525773105       35.1707935105       19.0159952280
  C        15.4613578612       36.4665323373       18.7649254578
  C        14.1005610346       33.3586801184       19.7870238984
  N        14.8469113842       32.8139744489       20.9187664558
  C        13.3965715042       31.0844569554       18.0505762763
  C        11.9785432957       31.5047383843       17.6266429778
  C        34.2799436298       34.4619748087       18.9947421119
  N        32.8275605368       34.5464734846       18.8295846583
  C        34.8812441482       33.3286492585       19.8083698999
  C        35.2955071553       32.1381391169       19.1738762071
  C        35.9079806593       31.1207360307       19.9352071037
  C        36.0523353464       31.2594738919       21.3308234204
  C        35.6348960704       32.4529769869       21.9562301675
  C        35.0283985530       33.4801773187       21.2043626088
  C        34.5368662801       34.7477249238       21.8810741527
  C        35.6062423513       35.8496964769       21.9738216168
  C        35.8465563464       32.6276166350       23.4532253098
  N        34.7797518561       32.0008789435       24.2298377084
  C        36.6488646106       30.1305344153       22.1520191789
  C        38.1785812555       30.2194825923       22.3038367527
  C        36.4262929832       29.8651816147       19.2486396211
  N        35.4718004587       28.7626733529       19.3197466768
  C        35.0887570323       31.9662804234       17.6791697632
  C        36.2762576304       32.4618755528       16.8354184066
  C        22.3720280607       23.1953295505       35.0950116777
  N        22.4752222574       22.4111289007       33.8624073471
  C        22.3895114396       24.7139377874       35.0219262192
  C        21.1802215595       25.4169556739       34.8182105103
  C        21.1885870490       26.8262734469       34.8066155570
  C        22.4007397319       27.5349831874       34.9593529843
  C        23.6011025703       26.8251569315       35.1667760955
  C        23.6050971286       25.4137973036       35.1671126087
  C        24.9106656162       24.6547646718       35.3311043042
  C        25.2605349909       24.3420326014       36.7973223009
  C        24.8983014535       27.5821517751       35.4188499507
  N        25.6838211984       27.7777667974       34.2018415728
  C        22.3999134411       29.0527170931       34.9047164305
  C        22.2009890980       29.7158039739       36.2789503748
  C        19.8834756684       27.5940624675       34.6401168192
  N        19.6577810901       28.0086355867       33.2571536832
  C        19.8827549548       24.6502342213       34.6238704805
  C        19.1182036603       24.3896944752       35.9338054874
  C        22.1123097071       15.7438141050       16.3953232659
  N        21.4747480472       17.0621061579       16.3593427197
  C        23.3608887667       15.5416550094       17.2365387217
  C        24.6316887208       15.7762804294       16.6714085896
  C        25.7905333685       15.5469838629       17.4427012869
  C        25.6841572842       15.1334092867       18.7857272573
  C        24.4084315564       14.8973091979       19.3421804432
  C        23.2445244278       15.1236352877       18.5805504943
  C        21.8699919439       14.9110025043       19.1899035598
  C        21.3449599860       13.4742214843       19.0212811026
  C        24.2965307945       14.3983767943       20.7750058224
  N        24.3375278792       15.4966982516       21.7385464026
  C        26.9265741026       14.9395094700       19.6356583734
  C        27.5121141052       13.5192826291       19.5550952369
  C        27.1647262325       15.7438124325       16.8175252175
  N        27.6024271837       17.1372818917       16.8791408923
  C        24.7523781980       16.2588446744       15.2373445517
  C        24.8390489359       15.1084800610       14.2186776184
  C        30.0078687605       34.8248489430       18.5027062634
  C        28.6342324040       34.9013910970       18.3446290668
  C        27.7969421704       33.8371281661       18.7633392871
  C        26.3945069359       33.9387113790       18.5834117757
  C        25.1971081235       34.0928534708       18.3933453959
  C        23.8209446523       34.3277342989       18.1521597580
  C        23.2682230549       35.6032834285       18.4032688637
  C        21.9270234976       35.8514953781       18.1378011517
  C        21.0969123905       34.8503656240       17.6023501386
  C        19.7027528919       35.1729917631       17.2865582636
  C        21.6428117605       33.5743285008       17.3618004699
  C        22.9774076089       33.3133175931       17.6368029630
  C        28.3945357019       32.7016347164       19.3517607191
  C        29.7765897640       32.6392400831       19.5177798923
  C        30.6045705519       33.6934475202       19.0940081965
  C        32.0632469176       33.6142554853       19.2665169913
  C        16.8489373928       27.7738389297       30.9101656467
  C        16.4203340898       28.1713318842       29.6494233145
  C        17.2790396950       28.9118886112       28.8058472235
  C        16.8310507895       29.3601135832       27.5411485845
  C        16.4123056534       29.7815428782       26.4727423753
  C        15.8967486466       30.3008346321       25.2623325329
  C        14.5727476535       30.0089289074       24.8645317121
  C        14.0545617015       30.5574003505       23.6978072382
  C        14.8288175234       31.4099086578       22.8904248793
  C        14.2273226726       32.0010389454       21.6920117401
  C        16.1555254938       31.6878509238       23.2747073113
  C        16.6815909629       31.1454336945       24.4369863025
  C        18.5840256743       29.2185908528       29.2674726983
  C        19.0016013690       28.8196063545       30.5280728450
  C        18.1370783746       28.0972730539       31.3747217002
  C        18.5300692857       27.7011974906       32.7302805640
  C        20.2013089176       19.6398849226       16.2345219364
  C        19.6395444434       20.9064778719       16.2133230390
  C        20.2145735914       21.9682825196       16.9574205558
  C        19.6262798215       23.2559146105       16.9215200287
  C        19.0822917116       24.3494578607       16.8580791614
  C        18.4072346258       25.5893537430       16.7490996831
  C        18.7544679789       26.6980877308       17.5526990677
  C        18.0657316374       27.9011834321       17.4275845564
  C        17.0170102031       28.0449045975       16.5013152543
  C        16.3145399070       29.3311589721       16.3853760968
  C        16.6697461135       26.9389771203       15.6991511705
  C        17.3477368107       25.7367101926       15.8176214664
  C        21.3721821806       21.7020230622       17.7220864062
  C        21.9299749808       20.4264292634       17.7355225155
  C        21.3577506505       19.3759390948       16.9960848577
  C        21.9711158723       18.0406568332       17.0232703451
  C        32.5673120780       33.1021439564       26.9360980918
  C        31.6007051521       32.6598804980       27.8304197807
  C        31.1533342211       31.3201933556       27.7903692775
  C        30.2095211605       30.8609605429       28.7376711972
  C        29.4280263963       30.4924117388       29.6022296800
  C        28.5590546654       30.1054789306       30.6480626939
  C        28.1444205383       28.7583381780       30.8013452454
  C        27.3287700694       28.3853581787       31.8582876564
  C        26.8915640305       29.3399451577       32.7981648288
  C        26.0576419562       28.9772953782       33.9459263644
  C        27.2873931549       30.6800043256       32.6378351582
  C        28.1084481360       31.0633454887       31.5848576304
  C        31.6941584863       30.4532982159       26.8085211630
  C        32.6604792141       30.9034918295       25.9219411000
  C        33.1215572768       32.2340206976       25.9782435228
  C        34.1790685266       32.7316359010       25.0942611743
  C        33.6807488477       26.4688606681       19.3032171959
  C        32.8827228647       25.3381262471       19.2161380359
  C        32.6429571053       24.7173969441       17.9662507637
  C        31.8754526320       23.5266077223       17.8810059426
  C        31.2592018100       22.4752332319       17.7997913966
  C        30.6054925159       21.2182761027       17.7163263405
  C        31.2278647422       20.0642003061       18.2401989028
  C        30.6038025299       18.8261426602       18.1408229272
  C        29.3458559207       18.6946796494       17.5260497235
  C        28.7421455556       17.3626115127       17.4203400249
  C        28.7192915960       19.8472229037       17.0127514162
  C        29.3366121534       21.0868986511       17.1025833728
  C        33.2177886321       25.2832084620       16.8083553898
  C        34.0206360876       26.4147318640       16.9059996410
  C        34.2717210294       27.0195826313       18.1496228432
  C        35.1639517519       28.1809210432       18.2203751205
  C        22.5649083094       20.8431609880       31.4676764096
  C        22.6570614238       20.1325181027       30.2832516539
  C        23.0027580197       20.7843397895       29.0724244450
  C        23.0921536617       20.0285372593       27.8781000399
  C        23.1542047744       19.3020813780       26.8972197892
  C        23.2043353569       18.4039048863       25.8038629386
  C        22.3351464941       17.2899423016       25.7697302111
  C        22.4053699373       16.3787689403       24.7234593135
  C        23.3477941703       16.5323958884       23.6906753516
  C        23.4224454747       15.5181522227       22.6360562830
  C        24.2050184808       17.6502996357       23.7139980731
  C        24.1311266282       18.5745370853       24.7457740840
  C        23.2440797189       22.1748153619       29.0986173658
  C        23.1350344502       22.8833829022       30.2926250511
  C        22.8005071757       22.2322096496       31.4930513919
  C        22.6941955382       22.9972344790       32.7429790199
  H        13.6147256192       30.5876016574       15.5504329925
  H        14.7904779211       31.1145669563       14.3937320957
  H        16.8880669945       31.5611614688       14.4044526815
  H        17.8861440616       32.9487935004       14.7543079618
  H        16.1246977173       34.4744337069       13.7042633567
  H        16.7044315561       33.2434091577       12.5597122579
  H        15.1252171091       33.0610716401       13.3576259861
  H        17.3879094059       35.8597502217       16.8368676641
  H        17.4937421398       34.9993676183       15.3048855197
  H        17.3274322837       35.3732184483       18.9135433533
  H        16.1224040730       34.8472758110       20.0570973716
  H        15.7674648023       37.2585528107       19.4633520586
  H        15.6125444107       36.8374434608       17.7411737255
  H        14.3805458915       36.3070170817       18.8884812912
  H        13.0743008547       32.9539553568       19.7383673626
  H        13.9918171976       34.4390509647       19.9671959283
  H        13.6241265637       30.0934708086       17.6341436589
  H        13.4286958883       30.9469145716       19.1398682999
  H        11.6998594445       32.4728199014       18.0664658361
  H        11.9061830478       31.6171255493       16.5357025489
  H        11.2337000352       30.7597185479       17.9410838031
  H        34.5912534089       35.4324262162       19.4095860363
  H        34.6973089362       34.4694043485       17.9761556271
  H        34.1682145864       34.5098424120       22.8879806074
  H        33.6602088941       35.1353905263       21.3443176942
  H        36.4803289893       35.5126134104       22.5488178083
  H        35.9712790093       36.1372088609       20.9777548370
  H        35.2046611999       36.7501421859       22.4601307311
  H        35.9714422832       33.6944291066       23.7108409564
  H        36.7855309261       32.1322808452       23.7423194536
  H        36.1775815322       30.1207192946       23.1441345717
  H        36.3767555405       29.1706130454       21.6929413171
  H        38.5620732325       29.3821076390       22.9037602413
  H        38.6850340645       30.1955875657       21.3281059284
  H        38.4835300310       31.1545887575       22.7954886698
  H        37.3389020197       29.5284429994       19.7630200532
  H        36.7262306661       30.0830831863       18.2080261448
  H        34.8923529110       30.9097325289       17.4520649952
  H        34.1762600305       32.4956878584       17.3709221808
  H        36.4732694246       33.5284725778       17.0131656479
  H        37.1992023615       31.9205240284       17.0867301207
  H        36.0828727597       32.3268741113       15.7616601003
  H        23.1784555931       22.8328163635       35.7502266653
  H        21.4540437149       22.8507086370       35.5949781423
  H        25.7238675365       25.2300768729       34.8680759151
  H        24.8628005827       23.7155618855       34.7618275558
  H        26.2109541891       23.7943018840       36.8667074772
  H        24.4812093419       23.7317847081       37.2753921377
  H        25.3552865718       25.2605963724       37.3939877605
  H        24.6942971148       28.5389973561       35.9318955479
  H        25.5237441525       26.9964790591       36.1088717961
  H        23.3414614510       29.4049543653       34.4625237242
  H        21.6176729761       29.3879726595       34.2106563667
  H        21.2489326129       29.4123889031       36.7375642851
  H        22.1986585348       30.8117366561       36.1914770151
  H        22.9966017741       29.4320746161       36.9823208058
  H        19.9286508430       28.5129126320       35.2440595788
  H        19.0337736024       27.0113879421       35.0376218669
  H        20.0915894934       23.6923789259       34.1283138910
  H        19.2344614374       25.1946091759       33.9236420437
  H        18.8501767223       25.3295839968       36.4366824047
  H        18.1924234779       23.8277335564       35.7449069449
  H        19.7271646917       23.8106472459       36.6423324271
  H        22.3116517056       15.4792836495       15.3456871080
  H        21.3252036453       15.0366380833       16.6975736035
  H        21.8933790255       15.1703101086       20.2569863358
  H        21.1553903394       15.6160738755       18.7433134625
  H        20.3468617853       13.3627030911       19.4686422407
  H        21.2737602059       13.1977974246       17.9598767982
  H        22.0156835112       12.7449678482       19.4972545999
  H        25.1530834877       13.7443211098       20.9967310151
  H        23.3959798209       13.7714051676       20.9033032122
  H        26.6933739061       15.1895167041       20.6792443133
  H        27.6930101003       15.6668759451       19.3371036155
  H        26.7822923659       12.7650402611       19.8828695656
  H        27.7966921814       13.2589539422       18.5257039308
  H        28.4045664530       13.4234910367       20.1900168238
  H        27.9027789122       15.0617867440       17.2758887040
  H        27.1181733818       15.4707396294       15.7529302279
  H        23.8954019302       16.9005109824       14.9897808250
  H        25.6335154527       16.9080954667       15.1450015305
  H        23.9497988233       14.4639665132       14.2648421802
  H        25.7090126770       14.4644590178       14.4119204178
  H        24.9253198146       15.4952211712       13.1933783453
  H        30.6554809348       35.6384941160       18.1760105963
  H        28.1785355112       35.7813091064       17.8900537288
  H        23.9078257087       36.3888910686       18.8051317021
  H        21.5119517818       36.8425631559       18.3346472473
  H        19.3715390076       36.1869567945       17.5947086927
  H        20.9945274044       32.8002603796       16.9501941833
  H        23.3961865276       32.3249365400       17.4468410710
  H        27.7621144175       31.8767639445       19.6797955453
  H        30.2257672195       31.7575050769       19.9803722752
  H        32.4516120291       32.7190027578       19.7871243625
  H        16.1728126248       27.2099767103       31.5569299699
  H        15.4170997519       27.9248598541       29.3021516617
  H        13.9621213462       29.3562518195       25.4882449429
  H        13.0264981320       30.3316196386       23.4054633411
  H        13.1729633605       31.7110773478       21.4995797747
  H        16.7538298865       32.3442142576       22.6421435177
  H        17.7060477551       31.3693775567       24.7352439898
  H        19.2534267888       29.7830217107       28.6180360759
  H        20.0008772900       29.0628687052       30.8901658174
  H        17.7662063892       27.1272115339       33.2956692734
  H        19.7611575664       18.8228353672       15.6623756284
  H        18.7453301144       21.1032948286       15.6213977234
  H        19.5653182980       26.5987061813       18.2744119281
  H        18.3432279672       28.7502297004       18.0564741454
  H        16.6561966105       30.1335651887       17.0652640866
  H        15.8560264327       27.0547039578       14.9827565275
  H        17.0738968594       24.8851824592       15.1942241298
  H        21.8244039763       22.5078363770       18.3003016937
  H        22.8267206336       20.2354827591       18.3294482951
  H        22.8805520260       17.9359495372       17.6437789503
  H        32.9138814039       34.1370438150       26.9842846995
  H        31.1865873695       33.3358776062       28.5783273462
  H        28.4855799651       28.0164226130       30.0790729210
  H        27.0156131490       27.3487553937       31.9856498530
  H        25.7779790083       29.8214687264       34.6104605467
  H        26.9499868943       31.4273868296       33.3595823767
  H        28.4184895900       32.1021664175       31.4731325573
  H        31.3466921079       29.4207574526       26.7677600249
  H        33.0880776148       30.2363895289       25.1729140371
  H        34.4500336424       33.7988759603       25.2367176781
  H        33.8748682843       26.9452531821       20.2646006686
  H        32.4362599875       24.9080037301       20.1129406166
  H        32.2046324902       20.1561611101       18.7148325999
  H        31.0988240692       17.9387410542       18.5418275120
  H        29.3567885893       16.5355563578       17.8335794116
  H        27.7427841035       19.7417161028       16.5391933279
  H        28.8502967744       21.9752262731       16.6989686980
  H        33.0367286497       24.8146170368       15.8411164124
  H        34.4719057813       26.8354829457       16.0044259003
  H        35.5858580046       28.5164984230       17.2497970789
  H        22.3054377895       20.3455123244       32.4021202632
  H        22.4692300310       19.0587190653       30.2667807197
  H        21.6131242701       17.1554122081       26.5748146436
  H        21.7294365628       15.5207969974       24.7077930970
  H        22.6328462670       14.7383622113       22.6731459295
  H        24.9280101529       17.7686369380       22.9065394148
  H        24.7976551769       19.4370772700       24.7626015663
  H        23.5065131769       22.6877154633       28.1733972712
  H        23.3130584540       23.9610121718       30.3001670104
  H        22.8113952465       24.0936348148       32.6585318451
