# Supplementary material for: High-throughput discovery of organic cages and catenanes using computational screening fused with robotic synthesis
Source: Nat Commun. 2018 Jul 20;9:2849. doi: 10.1038/s41467-018-05271-9 (PMC6054661; doi:10.1038/s41467-018-05271-9)
Supplement: Supplementary file 3 — Supplementary Data 1 [file 41467_2018_5271_MOESM3_ESM.zip › Computational_structures/A16_6p4.xyz]

234
XYZ
  C        34.2538249935       31.5333978677       23.1473650252
  C        34.3634899091       30.9815029092       21.8710021071
  C        33.7326409136       31.6237496115       20.7942006779
  C        33.0110593548       32.8032525020       20.9824332526
  C        32.9120089577       33.3423362213       22.2751426657
  C        33.5333337354       32.7202063547       23.3587120782
  C        33.4528706866       33.3273994317       24.7441567827
  N        32.7236726410       32.4759229443       25.6794992627
  C        32.3707056081       33.4986858885       19.7957661489
  N        30.9450518205       33.7373895008       19.9977370694
  C        35.1744750171       29.7229032807       21.6385769239
  N        34.3842627904       28.6646393240       21.0199467451
  C        16.3119525344       32.7247162710       20.1187065920
  C        15.5502799474       31.5493853716       20.0077800077
  C        15.6282086975       30.7991098712       18.8348175026
  C        16.4439851042       31.2101574418       17.7682073952
  C        17.1886509192       32.3826812723       17.8945256410
  C        17.1248413999       33.1525280212       19.0681193463
  C        17.9278988771       34.4342663080       19.1894063305
  N        19.3453932237       34.2032096704       18.9280815683
  C        16.5151633472       30.3831597267       16.4991690459
  N        16.9953465142       29.0340039549       16.7750171007
  C        14.6440653895       31.1105623186       21.1417834249
  N        15.3720550138       30.9836983331       22.3975372743
  C        26.7202113598       16.6502225943       19.1729163131
  C        27.0168320092       17.2828265472       17.9579168324
  C        25.9676301100       17.6360875857       17.1055530089
  C        24.6362871879       17.3581591913       17.4434891400
  C        24.3649953164       16.7236422028       18.6583649730
  C        25.4009645805       16.3557958181       19.5277825660
  C        25.0998651535       15.6071758895       20.8094956774
  N        24.6579960356       16.4869631160       21.8874470936
  C        23.5128056176       17.6969624970       16.4869593937
  N        23.1053798927       19.0962236403       16.5665643521
  C        28.4539126372       17.5510314666       17.5606070712
  N        29.0172571477       18.6677336077       18.3105894694
  C        22.9833365219       26.4868920582       34.0113445410
  C        21.7249979044       25.9493225166       33.7287794193
  C        21.6098283557       24.5677441737       33.5184013489
  C        22.7243807584       23.7306853321       33.6007190004
  C        23.9773432389       24.2936116514       33.8822580051
  C        24.1184151784       25.6664119279       34.0978429576
  C        25.4641769282       26.2639691805       34.4580130350
  N        26.1659364787       26.7919169976       33.2926243682
  C        22.5670238926       22.2336343539       33.4284522037
  N        23.1786938180       21.7627674513       32.1919514502
  C        20.4913884845       26.8264017028       33.6962039314
  N        19.9285944434       26.9576381222       32.3549927797
  O        28.9440135358       34.9986480713       21.0531237176
  C        28.1359568329       34.2195834613       20.3092044132
  C        26.7473274853       34.3986474519       20.3855085780
  C        25.8722976222       33.6225118322       19.6132748688
  C        26.4069498038       32.6364009925       18.7498839671
  C        27.7770040904       32.4548764698       18.6647970784
  C        28.6700717451       33.2334983814       19.4273632411
  C        30.0983522089       33.0503216592       19.2994818581
  C        24.4097203062       33.8308026087       19.6875502897
  C        23.7806229840       34.1931047385       20.8924559682
  C        22.4015654915       34.3791417462       20.9462921799
  C        21.6027949059       34.2066719541       19.8032875880
  C        20.1525232451       34.4028588427       19.9024826414
  C        22.2267007415       33.8488216228       18.5940314962
  C        23.6017970501       33.6667189612       18.5409306104
  O        32.8622562974       27.7176067991       19.1471166537
  C        32.8867492984       26.5444116034       19.8076820979
  C        32.2016182767       25.4429327780       19.2762768134
  C        32.1940598545       24.2063700613       19.9356158117
  C        32.8856224014       24.0737457051       21.1632678412
  C        33.5682874010       25.1552257916       21.6947872143
  C        33.5909278147       26.4026253734       21.0407241864
  C        34.3263887952       27.5117738940       21.6044058166
  C        31.4877023193       23.0459400673       19.3500810931
  C        30.8300224798       22.1046315579       20.1712610519
  C        30.1879602323       20.9994966979       19.6287716183
  C        30.1767489359       20.7925293812       18.2367546000
  C        29.5366605299       19.6211883515       17.6293032896
  C        30.8164187869       21.7337203277       17.4128469202
  C        31.4622282468       22.8398847228       17.9586901586
  O        32.3184608023       30.2572076312       26.9671489778
  C        31.2898520026       30.8727075926       27.5804051584
  C        30.5544390320       30.1795720616       28.5537523398
  C        29.4915482860       30.7932205711       29.2293217532
  C        29.1488111050       32.1285156298       28.9112885844
  C        29.8630764057       32.8178007292       27.9465719165
  C        30.9436375725       32.2209455693       27.2681362634
  C        31.7009608902       32.9753602063       26.2955907086
  C        28.7291755740       30.0664731158       30.2683668752
  C        28.4003241900       28.7019913845       30.1238578545
  C        27.6723111241       28.0307994459       31.0986980049
  C        27.2520099231       28.7007406787       32.2637972046
  C        26.5027331983       28.0278077089       33.3304989734
  C        27.5801250998       30.0585361878       32.4129044319
  C        28.3014202306       30.7319796509       31.4314874185
  O        23.5430216427       21.6519565320       16.3632852058
  C        22.2205996117       21.8257252021       16.5397766691
  C        21.6890047611       23.1226935712       16.4941041840
  C        20.3175925301       23.3522277864       16.6683515348
  C        19.4601829042       22.2524138106       16.9122104609
  C        19.9747464479       20.9675952036       16.9537611420
  C        21.3490194726       20.7190012166       16.7661470449
  C        21.8544779285       19.3647781517       16.7594926378
  C        19.7602626190       24.7193420154       16.5700232999
  C        20.2761199911       25.6484130528       15.6480178223
  C        19.7194812354       26.9196417080       15.5298280698
  C        18.6290786567       27.3081408503       16.3257718924
  C        18.0432230484       28.6424153712       16.1508156714
  C        18.1201930531       26.3887818259       17.2623499803
  C        18.6743041839       25.1210264741       17.3779848870
  O        19.0563913285       26.0074830724       30.0928904498
  C        18.7458927430       27.2726771910       29.7566808051
  C        18.1558265055       27.5220623998       28.5089832918
  C        17.8134970064       28.8223279383       28.1142570443
  C        18.0740352593       29.8989309853       28.9955848179
  C        18.6647051077       29.6642424044       30.2254808990
  C        19.0140018320       28.3629194368       30.6370756222
  C        19.6195374872       28.1399390290       31.9309976989
  C        17.1860819724       29.0767671646       26.7992960395
  C        16.3135989548       28.1426113296       26.2107871605
  C        15.7134190430       28.4025495142       24.9810364157
  C        15.9569563786       29.6065427822       24.2980831014
  C        15.2853903816       29.8664802745       23.0185595021
  C        16.8387029937       30.5392536380       24.8753557612
  C        17.4407441755       30.2761292322       26.0979559293
  O        22.9653069618       18.0954035653       23.0334169412
  C        23.7521635713       18.0456881358       24.1226535386
  C        23.3637716178       18.7391957508       25.2775989914
  C        24.1512635520       18.7118952830       26.4353336140
  C        25.3662218215       17.9861344019       26.4293268940
  C        25.7529243623       17.2898315385       25.2963054290
  C        24.9648429638       17.2939188073       24.1286030134
  C        25.3558210278       16.5128825584       22.9775948326
  C        23.7067136773       19.3982335764       27.6672858046
  C        22.3530020738       19.3843145945       28.0474714661
  C        21.9432015493       19.9809382834       29.2365818271
  C        22.8680107582       20.6189813919       30.0796990031
  C        22.4036350465       21.1894372120       31.3475714616
  C        24.2203891677       20.6583422660       29.6913799865
  C        24.6299116291       20.0543017626       28.5099136956
  H        34.7363877505       31.0402802814       23.9945274654
  H        33.8113370246       31.1928660084       19.7935456634
  H        32.3428296262       34.2610879838       22.4323423251
  H        33.0002535674       34.3343844488       24.6842765272
  H        34.4759773029       33.4507018796       25.1394959179
  H        32.5503121684       32.9005615464       18.8837572310
  H        32.8539656454       34.4788559233       19.6462139372
  H        35.6231507890       29.3857083606       22.5912847709
  H        36.0062700661       29.9578906827       20.9513717934
  H        16.2687474419       33.3004245464       21.0455323438
  H        15.0602196428       29.8708729319       18.7428297138
  H        17.8427233936       32.7047990518       17.0818318551
  H        17.5692065122       35.1549579944       18.4340385359
  H        17.7512652981       34.8837447292       20.1866984883
  H        17.1362411721       30.9089454473       15.7467488680
  H        15.4985798239       30.2865828058       16.0791219888
  H        13.8711484235       31.8852724390       21.2939092471
  H        14.1199548626       30.1760514808       20.8582129916
  H        27.5377982229       16.3626361079       19.8382637493
  H        26.1897830722       18.1176295561       16.1498486595
  H        23.3317772201       16.4854026253       18.9237119916
  H        25.9909346216       15.0271548583       21.1153768446
  H        24.2879774892       14.8857101928       20.6190740749
  H        23.8587365474       17.5150684744       15.4553812193
  H        22.6531109364       17.0241875358       16.6679916722
  H        28.5147036203       17.7062805570       16.4645268388
  H        29.0586844108       16.6595840095       17.8007335014
  H        23.0828299590       27.5613722896       34.1874907883
  H        20.6276085318       24.1374119365       33.3076722221
  H        24.8525642110       23.6436519532       33.9501545264
  H        25.3252072729       27.0373543676       35.2417578378
  H        26.0967480055       25.4696080322       34.8868659389
  H        21.4925396469       21.9681912665       33.4928854393
  H        23.0826322097       21.7252830300       34.2612443278
  H        20.7213282874       27.8175767221       34.1300846592
  H        19.7151194764       26.3654767203       34.3318205250
  H        29.8963648234       34.6963401998       20.8355670969
  H        26.3705418205       35.1879573076       21.0361065843
  H        25.7372728923       31.9982469103       18.1749229402
  H        28.1851558678       31.6870547343       18.0035915989
  H        30.4451980596       32.2988168524       18.5667530541
  H        24.3754796345       34.2987505056       21.8003165502
  H        21.9287421954       34.6476429402       21.8937460260
  H        19.7862598260       34.7395421685       20.8943786454
  H        21.6084677966       33.7257178745       17.7045797023
  H        24.0720560805       33.4176471722       17.5889198597
  H        33.4289541050       28.3597991966       19.7040572405
  H        31.6485674693       25.5853574017       18.3478414186
  H        32.9104877431       23.1097095653       21.6698115170
  H        34.1145084029       25.0471041990       22.6346221363
  H        34.8527580451       27.3328982705       22.5600114314
  H        30.8047179883       22.2631786033       21.2501629094
  H        29.6756317839       20.2793863341       20.2672192770
  H        29.5445750683       19.5985435106       16.5197806180
  H        30.8197007525       21.5852759031       16.3306264888
  H        31.9820308811       23.5389406220       17.3025863467
  H        32.7140645311       30.9459628801       26.3261515619
  H        30.8567191957       29.1604913233       28.7960694049
  H        28.2990271560       32.5999646431       29.4038068557
  H        29.5895856179       33.8449192469       27.6942318548
  H        31.3775798889       34.0153269793       26.1056389143
  H        28.7000389573       28.1755429898       29.2164336020
  H        27.4080589871       26.9799168590       30.9774176996
  H        26.2529116970       28.6655774409       34.2046780559
  H        27.2710109853       30.5882772422       33.3169744170
  H        28.5660133886       31.7796366062       31.5785652144
  H        23.7040503107       20.6459118833       16.4139494421
  H        22.3801793492       23.9515787327       16.3411723724
  H        18.3885504573       22.4144249513       17.0222542669
  H        19.3074016949       20.1182745535       17.1179601930
  H        21.1164996306       18.5535272515       16.9034016330
  H        21.0990251342       25.3567054912       14.9945406041
  H        20.1234867899       27.6207498618       14.7959324268
  H        18.5631258356       29.3003515847       15.4241669861
  H        17.2861606462       26.6965916672       17.8933682191
  H        18.2809011955       24.4298732739       18.1245947001
  H        19.4697905165       26.0568448396       31.0236935628
  H        18.0019772191       26.6739175677       27.8419534136
  H        17.7808758351       30.9106438598       28.7183050463
  H        18.8565436377       30.4972612642       30.9058890845
  H        19.8032149751       29.0329577850       32.5573194841
  H        16.0801310146       27.2169450948       26.7378048352
  H        15.0300936447       27.6689311783       24.5471509991
  H        14.6783674347       29.0280973847       22.6187080094
  H        17.0434377598       31.4642667758       24.3359988027
  H        18.1459839739       30.9973640024       26.5123619707
  H        23.4224421163       17.5178043548       22.3279114124
  H        22.4403729144       19.3174315914       25.2416828078
  H        25.9719088158       17.9392564847       27.3337208260
  H        26.6770195040       16.7070592472       25.3023418457
  H        26.2775751767       15.9090002239       23.0728764810
  H        21.6251850106       18.8661984633       27.4220152626
  H        20.8912156093       19.9414780884       29.5278370313
  H        21.3184749409       21.0736309774       31.5488814436
  H        24.9340094420       21.1690136837       30.3384284414
  H        25.6789879306       20.1037239953       28.2147714241
