# Supplementary material for: High-throughput discovery of organic cages and catenanes using computational screening fused with robotic synthesis
Source: Nat Commun. 2018 Jul 20;9:2849. doi: 10.1038/s41467-018-05271-9 (PMC6054661; doi:10.1038/s41467-018-05271-9)
Supplement: Supplementary file 3 — Supplementary Data 1 [file 41467_2018_5271_MOESM3_ESM.zip › Computational_structures/B12_6p4.xyz]

216
XYZ
  C        26.4760453418       17.9677319564       21.2699263498
  C        25.1268703154       18.1315655691       20.6031039402
  C        25.0368281176       18.5996018394       19.2768793650
  C        23.7776262940       18.7979385864       18.6727939064
  C        22.6044134250       18.4828016586       19.3901905350
  C        22.6853419588       18.0363370634       20.7266768757
  C        23.9480954076       17.8208402991       21.3121328019
  C        24.0370557769       17.1854448428       22.6884544559
  N        23.9684879242       18.1556223117       23.7825128668
  C        21.4255946535       17.7878318479       21.5281897929
  C        21.2511789925       18.5530782952       18.7101837840
  N        20.5285898053       19.8283594369       18.7040728089
  C        23.6930849249       19.3625011483       17.2695403278
  C        26.3021212309       18.8463762420       18.4766567231
  N        26.9179533159       20.1429288690       18.7739637373
  C        20.2233970857       23.7816220473       30.8079079028
  C        21.6139685195       24.1548340515       31.2742952570
  C        21.9724523896       25.5115470650       31.4008460394
  C        23.2821206254       25.8700051005       31.7769692100
  C        24.2148110401       24.8617968250       32.1015111349
  C        23.8660906048       23.5012400862       31.9770500376
  C        22.5530513332       23.1523058820       31.5967023793
  C        22.1030913119       21.7043033861       31.6552316535
  N        22.1890437651       20.8722211905       30.4538963201
  C        24.8881427731       22.4212311840       32.2682697730
  C        25.5434543877       25.2573739683       32.7172752199
  N        26.6655189635       25.6200891322       31.8518253258
  C        23.6828144806       27.3290407033       31.8420876107
  C        20.9177469506       26.5891642809       31.2394509802
  N        20.7697143749       27.0830593954       29.8677689642
  C        33.0738385960       25.3465485312       23.2730101789
  C        32.5420812689       26.7125854721       22.8914169788
  C        32.4879339607       27.0999260489       21.5353600560
  C        31.9357221271       28.3448496330       21.1683333795
  C        31.4734054694       29.2226897650       22.1718854023
  C        31.5341064068       28.8474029373       23.5310957949
  C        32.1037578632       27.6071772539       23.8876728127
  C        32.3433594380       27.2718400739       25.3490946858
  N        31.1597205180       26.7805063073       26.0616998564
  C        31.0028383794       29.7735272516       24.6050383449
  C        30.9834701006       30.6170116430       21.7974636815
  N        29.6303504545       30.6264707584       21.2398866256
  C        31.8579825168       28.7356577169       19.7075009037
  C        33.1185914855       26.1945153292       20.4930089469
  N        32.3667852161       25.0152288066       20.0490175288
  C        16.7701803493       28.6613243272       21.2245085516
  C        17.8808731122       29.6248568763       20.8603790482
  C        18.1493587057       30.7434314962       21.6790350057
  C        19.2320627422       31.5991320197       21.3851305597
  C        20.0198118329       31.3568538383       20.2392249900
  C        19.7553933719       30.2438172898       19.4155855343
  C        18.6553937338       29.4101835469       19.7052325285
  C        18.2634926538       28.3178640510       18.7282671096
  N        19.0111432393       27.0773648167       18.9273281429
  C        20.6492686634       29.9392055082       18.2319933228
  C        21.1025540463       32.3488786383       19.8323815279
  N        22.3863419996       32.1191741931       20.4980391766
  C        19.5504408549       32.7712152120       22.2893768455
  C        17.2078734887       31.0503959822       22.8288031453
  N        17.4472674982       30.3970169834       24.1214885456
  O        24.5235855085       20.4446497857       24.9300641176
  C        23.7884851568       20.0116370477       25.9771788903
  C        23.6465466901       20.8243961776       27.1030635513
  C        22.9131482652       20.4003877209       28.2259612485
  C        22.8117734199       21.2650567945       29.3905776387
  C        22.2828288077       19.1148219210       28.2224390215
  O        21.5792044235       18.6609606246       29.2845461670
  C        22.4018856345       18.3164342060       27.0861648449
  C        23.1455049085       18.7363110382       25.9686887378
  C        23.2554795648       17.8589778598       24.8201878291
  O        26.8688319827       22.6076625210       19.6543933029
  C        28.2155260988       22.5953430579       19.5367202565
  C        28.9508728095       23.7236694188       19.9032602370
  C        30.3520420821       23.7569280106       19.7840253837
  C        31.0843268202       24.9385537251       20.2065121065
  C        31.0531969978       22.6158531617       19.2785226678
  O        32.3977342166       22.6107147066       19.1362483653
  C        30.3210913367       21.4768120276       18.9478197631
  C        28.9197359060       21.4445358032       19.0671510478
  C        28.2093396193       20.2233956245       18.7483163428
  O        18.3639854499       21.1423290847       18.1946863941
  C        19.0404563460       22.2535195810       18.5644757148
  C        18.4107367859       23.4951190206       18.5025744354
  C        19.0922741125       24.6789281155       18.8391234146
  C        18.4085077635       25.9507369016       18.7231670542
  C        20.4547790911       24.6238230932       19.2669957629
  O        21.1485074122       25.7405414850       19.5781359437
  C        21.0751887527       23.3773393929       19.3628199094
  C        20.3971874281       22.1958013515       19.0159728924
  C        21.0965767035       20.9241900758       19.0905739175
  O        28.8488631040       25.5626723640       26.2465514765
  C        28.8655848594       25.8824560934       27.5587232709
  C        27.7966232797       25.5096777552       28.3766945484
  C        27.7905534012       25.8005856679       29.7532507311
  C        26.6550929512       25.4114484967       30.5752838719
  C        28.8976187873       26.4971264811       30.3365933746
  O        28.9482506199       26.7810313568       31.6560131855
  C        29.9439632163       26.9044457233       29.5113518807
  C        29.9499864407       26.6107190779       28.1367733105
  C        31.0589104810       27.0614049805       27.3212566597
  O        16.5529910743       29.6452328786       26.4242064266
  C        17.7922469244       29.1590874229       26.6614488741
  C        18.0683201514       28.5540813396       27.8858877521
  C        19.3521128748       28.0649395694       28.1901270927
  C        19.5977566545       27.4849545348       29.4942730883
  C        20.4020150102       28.1692263805       27.2269393344
  O        21.6539775205       27.7286001772       27.4872004413
  C        20.1174627050       28.7420437828       25.9865188390
  C        18.8376603410       29.2437435590       25.6884062779
  C        18.5901580392       29.8554316406       24.3934330895
  O        28.0110045028       30.4078062280       19.2237722835
  C        27.0488717617       30.8995730932       20.0345030485
  C        25.7623753351       31.0905172814       19.5337358065
  C        24.7260237745       31.5748689455       20.3498359018
  C        23.4075398071       31.7793016743       19.7808839330
  C        24.9815459327       31.8854649944       21.7203753208
  O        24.0013668924       32.3309641001       22.5390192436
  C        26.2807829402       31.7440776750       22.2078871622
  C        27.3178006972       31.2557810751       21.3920174435
  C        28.6657259138       31.1554297400       21.9203107193
  H        27.2284114165       18.6326372915       20.8353745813
  H        26.8534104159       16.9352469334       21.1832772318
  H        26.4247366450       18.2124940230       22.3377480665
  H        24.9984053052       16.6580702248       22.7786171606
  H        23.2536257531       16.4136824072       22.7998458438
  H        21.5786332921       18.0095248206       22.5899328747
  H        20.5996752043       18.4254230972       21.1922087448
  H        21.0875078415       16.7410155306       21.4533768077
  H        20.5698617621       17.8091260441       19.1467485330
  H        21.3466741202       18.2486401402       17.6548975708
  H        23.9383319789       18.6080177632       16.5045802672
  H        22.6952418517       19.7493772899       17.0382891045
  H        24.3920752811       20.1993065488       17.1400953092
  H        26.0643207522       18.8286251454       17.4034537407
  H        27.0223913385       18.0246798312       18.6426819209
  H        20.2096507723       22.8048558467       30.3107181836
  H        19.8389385164       24.5102962975       30.0847178181
  H        19.5071312972       23.7367712164       31.6449987008
  H        21.0551883479       21.6584294716       31.9877540146
  H        22.6623400168       21.1703878404       32.4402099393
  H        24.6984029436       21.5156808451       31.6794850675
  H        24.8881204692       22.1274921103       33.3307542057
  H        25.9046681767       22.7511446764       32.0208986589
  H        25.3882431551       26.1157874519       33.3890787563
  H        25.9072828468       24.4554774863       33.3785415699
  H        23.4059064079       27.7897714505       32.8049068850
  H        24.7629057454       27.4609119007       31.7142612962
  H        23.1958774783       27.9084749747       31.0480517541
  H        21.1957691754       27.4495754836       31.8676604547
  H        19.9493033630       26.2304721837       31.6313218741
  H        34.1261083068       25.3908206799       23.5992082289
  H        33.0185869571       24.6373531564       22.4409118699
  H        32.4923516462       24.9114360002       24.0956792711
  H        33.1110940102       26.4877279604       25.4127859038
  H        32.7692251002       28.1514236756       25.8664391567
  H        31.6770222622       30.6258104735       24.7868659069
  H        30.8548529008       29.2564340189       25.5566127466
  H        30.0251913078       30.1844814075       24.3247920512
  H        31.6520998877       31.0315108170       21.0271361526
  H        31.0524387132       31.2910330630       22.6657324349
  H        31.5910498041       27.8781505255       19.0762106374
  H        32.8211648147       29.1248227363       19.3388613083
  H        31.0995092264       29.5029962949       19.5280658142
  H        34.0801755081       25.8182561091       20.8742081008
  H        33.3806426051       26.7648460409       19.5893253634
  H        16.5963801373       28.6353436720       22.3063732780
  H        15.8153132697       28.9283346851       20.7424578379
  H        17.0174184143       27.6368669321       20.9220606364
  H        17.1759324359       28.1361229406       18.7675554604
  H        18.4718435040       28.6701485826       17.7050298165
  H        20.5601721860       28.8967421565       17.9108596934
  H        21.7038770098       30.0902335312       18.4884646970
  H        20.4255563922       30.5808307313       17.3642012509
  H        20.7749856738       33.3640826659       20.1019993297
  H        21.2249886579       32.3407896927       18.7359225784
  H        19.2475081167       32.5809583740       23.3258389510
  H        20.6260843225       32.9802306749       22.3092530035
  H        19.0395924792       33.6918108212       21.9619622689
  H        17.1823187565       32.1340317702       23.0243956732
  H        16.1775145292       30.7968993968       22.5397903183
  H        24.4992184024       19.7040617120       24.2405339118
  H        24.1299296020       21.8028527065       27.1038692696
  H        23.2845656753       22.2604925004       29.3324342122
  H        21.6528315738       19.3967383632       29.9882568118
  H        21.9144981802       17.3399547881       27.0819811086
  H        22.6956542585       16.9056896908       24.8697431502
  H        26.5507120881       21.6975672096       19.3452249217
  H        28.4155019725       24.5923573164       20.2902099254
  H        30.5105460003       25.7501189393       20.6850738746
  H        32.7016370557       23.5410460415       19.4293492944
  H        30.8584321313       20.5978273526       18.5876164808
  H        28.8291717869       19.3409057948       18.5003647808
  H        19.0305967542       20.3767022690       18.2933467812
  H        17.3735396617       23.5388488734       18.1658706256
  H        17.3404988224       25.9195862281       18.4365602330
  H        20.5182892036       26.5171167829       19.4126567947
  H        22.1124050940       23.3337387764       19.6996310412
  H        22.1297087625       20.9351599899       19.4761911764
  H        29.7060267892       25.9294201707       25.8521737998
  H        26.9572322208       24.9771825457       27.9262975714
  H        25.7887998539       24.9496789153       30.0710781259
  H        28.0903914159       26.3863109914       32.0470314032
  H        30.7743004348       27.4548804086       29.9570203596
  H        31.8278399790       27.6737047909       27.8296660251
  H        16.6021044708       30.0630394022       25.4948828996
  H        17.2680338546       28.4825155857       28.6245092448
  H        18.7282066606       27.4104396697       30.1743711946
  H        21.6373470811       27.3797827134       28.4368768193
  H        20.9164440216       28.8102790448       25.2463215074
  H        19.4111498560       29.8365692696       23.6572221392
  H        28.8439292403       30.3397931780       19.8022812369
  H        25.5668255146       30.8441193862       18.4887897633
  H        23.3165785474       31.6489409001       18.6869286500
  H        23.1538067794       32.3266043150       21.9820888793
  H        26.4808385040       32.0087657983       23.2475094002
  H        28.8393989672       31.5788377131       22.9263134335
