# Supplementary material for: High-throughput discovery of organic cages and catenanes using computational screening fused with robotic synthesis
Source: Nat Commun. 2018 Jul 20;9:2849. doi: 10.1038/s41467-018-05271-9 (PMC6054661; doi:10.1038/s41467-018-05271-9)
Supplement: Supplementary file 3 — Supplementary Data 1 [file 41467_2018_5271_MOESM3_ESM.zip › Computational_structures/B24_4p4.xyz]

300
XYZ
  C        34.8199444014       22.6534200765       20.1067914134
  C        34.3958099796       23.8732679490       19.3169236804
  C        34.7694440645       25.1693528643       19.7180088702
  C        34.2929486807       26.3002115243       19.0178656768
  C        33.4783671392       26.1252219927       17.8815204067
  C        33.0909184119       24.8265667729       17.4777188750
  C        33.5859228044       23.7071648184       18.1719359964
  C        33.2316783939       22.3007390036       17.7107949129
  N        32.1148269878       21.7810357912       18.4946150202
  C        32.1233140063       24.6489333812       16.3252498603
  C        32.9744759217       27.3213672132       17.0957032679
  N        31.6693875748       27.8924781302       17.4668013310
  C        34.6344548237       27.6853926256       19.5258359389
  C        35.6800563457       25.3671900074       20.9212624397
  N        34.8953225359       25.6174511567       22.1287509472
  C        15.0936339857       27.1830202750       20.2315132717
  C        15.5204595763       25.9542162839       19.4580185304
  C        15.1533054150       24.6608153268       19.8763157917
  C        15.6280277669       23.5242540168       19.1848811976
  C        16.4393449306       23.6893745472       18.0444639634
  C        16.8251369744       24.9844860626       17.6285895403
  C        16.3269080060       26.1104374696       18.3098564958
  C        16.6709113676       27.5112588802       17.8216998631
  N        17.8013625581       28.0457948342       18.5751611712
  C        17.7926301172       25.1567605896       16.4760630129
  C        16.9238053073       22.4841893740       17.2583729108
  N        18.2193208145       21.8871438583       17.6189895098
  C        15.2863231607       22.1427724858       19.7026976023
  C        14.2515132876       24.4695033347       21.0880810522
  N        15.0535097154       24.2286405571       22.2864594672
  C        22.3957157044       34.3742923928       30.1839054464
  C        23.7828215443       34.1294346416       30.7411680799
  C        24.9108440925       34.6920923260       30.1018610310
  C        26.2080991461       34.3921269801       30.5623653543
  C        26.3733374033       33.5712338537       31.6992343490
  C        25.2552189961       33.0095104421       32.3438906950
  C        23.9586414431       33.3266280173       31.8834124599
  C        22.7459882445       32.8008308566       32.6380450364
  N        22.4050528128       31.4443854570       32.2139090783
  C        25.4185193397       32.0501697234       33.5038842781
  C        27.7774027573       33.2851450860       32.2090247366
  N        28.3659590622       32.1729715799       31.4677955761
  C        27.4318733384       34.9077511295       29.8358339651
  C        24.7036204298       35.5980948739       28.9030609388
  N        24.6214306121       34.9789437442       27.5713012452
  C        27.6975641028       15.6061832787       30.2056339985
  C        26.3310962526       15.8581313339       30.8087912923
  C        25.1807356442       15.2902265680       30.2151359957
  C        23.9006710966       15.6101726994       30.7089856245
  C        23.7754941352       16.4534567109       31.8357033791
  C        24.9176609139       17.0080846897       32.4426773574
  C        26.1968787170       16.6749335986       31.9459346394
  C        27.4358605471       17.1989165809       32.6561846511
  N        27.7679747021       18.5533009819       32.2193729424
  C        24.8027475909       17.9772455493       33.5995223444
  C        22.3872100504       16.7640038432       32.3747383019
  N        21.7810048041       17.8617163999       31.6228632105
  C        22.6520052442       15.0925758133       30.0277599840
  C        25.3525342239       14.3504642637       29.0358071780
  N        25.4238116790       14.9336572559       27.6867706236
  C        24.3174398043       33.5872341657       25.0132518896
  C        24.3111594772       32.8875388422       23.8118212590
  C        24.9990922526       31.6637743565       23.6804222130
  C        25.6849275107       31.1599582572       24.7993772635
  C        25.6681818340       31.8463260267       26.0114617408
  C        24.9934903289       33.0724806941       26.1351125642
  C        25.0135704513       33.7663547161       27.4299625797
  C        24.9926008452       30.9163822912       22.4004890451
  C        26.1831783031       30.3871425954       21.8778986100
  C        26.1959271295       29.7005619787       20.6536688617
  C        24.9860057964       29.5191632656       19.9660463136
  C        23.7727287077       30.0022604991       20.4846493242
  C        23.7966828577       30.7203774053       21.6926208196
  C        22.4897802493       29.6824197347       19.8151825296
  C        21.3510077469       29.3545453442       20.5821698759
  C        20.1606720637       28.9720216833       19.9795360173
  C        20.0598640295       28.9028262992       18.5778056971
  C        18.8372410690       28.4244921012       17.9219101102
  C        21.1813720831       29.2534786859       17.8066509403
  C        22.3768544797       29.6356126050       18.4138489775
  C        27.4611742174       29.1567394176       20.1106395846
  C        28.3491664136       28.4501471947       20.9394056421
  C        29.5319535855       27.9233045999       20.4272926003
  C        29.8824540282       28.1143754223       19.0803587717
  C        31.1591539658       27.5699834832       18.5982035346
  C        28.9985864232       28.8252453351       18.2475275045
  C        27.8038699282       29.3258770540       18.7533298949
  C        29.7640331531       20.8777399708       19.9521269267
  C        28.5831109569       20.4844843497       20.5671736625
  C        27.4478786862       20.1217579544       19.8105890877
  C        27.5514518171       20.1462259901       18.4086778500
  C        28.7363505488       20.5392484646       17.7897681811
  C        29.8561032143       20.9206123856       18.5484137347
  C        31.0671306759       21.3928883176       17.8676275686
  C        26.1758480089       19.7856423522       20.4892763288
  C        26.1726302998       19.0754263338       21.7017484971
  C        24.9854347040       18.8660757880       22.4190999019
  C        23.7844674788       19.3756603823       21.9013951045
  C        23.7526431566       20.0591143028       20.6763263352
  C        24.9529241330       20.2491101612       19.9753455493
  C        22.4767794779       20.6057835273       20.1599005036
  C        21.6250211889       21.3386683191       21.0046693125
  C        20.4331882131       21.8729979303       20.5214482356
  C        20.0394392562       21.6642754042       19.1892976303
  C        18.7599205355       22.2222353411       18.7324241243
  C        20.8860470166       20.9255626027       18.3420754349
  C        22.0892496587       20.4169319612       18.8182718594
  C        24.9945768095       18.1444232517       23.7129648545
  C        24.3066888106       18.6686348659       24.8214182179
  C        24.3323853234       18.0134508202       26.0500914376
  C        25.0191863434       16.7973021877       26.2034295865
  C        25.0122564659       16.1363472473       27.5154839071
  C        25.6971042339       16.2616341142       25.0924267243
  C        25.6947753013       16.9314424676       23.8736496120
  C        29.7349141374       28.8829529020       32.3247502842
  C        30.2150766387       27.7032040425       31.7615504915
  C        30.3163574960       27.5636755710       30.3660484077
  C        29.9349605831       28.6553300836       29.5577664070
  C        29.4502172004       29.8299053390       30.1178217612
  C        29.3360694595       29.9584183156       31.5145036439
  C        28.7828520927       31.1645840365       32.1386020713
  C        30.7774857505       26.2956975861       29.7576891974
  C        31.5998061856       26.2935522094       28.6190101319
  C        32.0274332624       25.0908969003       28.0329416797
  C        31.6177242749       23.8776323636       28.6091590214
  C        30.7906948887       23.8483843196       29.7426406003
  C        30.3809103522       25.0658784277       30.3066571387
  C        30.3230744636       22.5566841189       30.2942928155
  C        28.9991463438       22.4001411039       30.7558239962
  C        28.5484929810       21.1808582852       31.2441402972
  C        29.4083186010       20.0675253857       31.2907779714
  C        28.9536960115       18.7614658208       31.7805146589
  C        30.7295917000       20.2196195316       30.8391475619
  C        31.1800549091       21.4433026983       30.3499517151
  C        32.8581040326       25.0837401671       26.8071842165
  C        33.8745173359       24.1285656896       26.6282756752
  C        34.6075881067       24.0795771775       25.4446625950
  C        34.3485992310       24.9801971327       24.3979109588
  C        35.0988866073       24.8611019620       23.1422083164
  C        33.3471884510       25.9526919516       24.5800571771
  C        32.6218573794       26.0038417004       25.7638636200
  C        21.6036942447       28.8148147538       31.2526508210
  C        21.1396216336       27.5977798491       30.7708982857
  C        19.8081264113       27.4457845918       30.3285016442
  C        18.9561847862       28.5621908939       30.3957443020
  C        19.4189556263       29.7824562831       30.8835146128
  C        20.7471828692       29.9299566681       31.3162577534
  C        21.2106534600       31.2350916729       31.7996931723
  C        19.3285020130       26.1520765653       29.7917066203
  C        18.4908747154       26.1143631753       28.6660197846
  C        18.0652967359       24.8956897287       28.1131227666
  C        18.4888495085       23.6980994580       28.7141763581
  C        19.3221549739       23.7045246687       29.8451081679
  C        19.7324417379       24.9398245096       30.3716588890
  C        19.7830311283       22.4426515861       30.4687728939
  C        20.1563905572       21.3369943607       29.6761632817
  C        20.6544729866       20.1743743480       30.2505767424
  C        20.7928596167       20.0701653493       31.6475477705
  C        21.3686748760       18.8793189431       32.2832730087
  C        20.3973539280       21.1583999049       32.4436007745
  C        19.9009261276       22.3243578867       31.8651579719
  C        17.2178578383       24.8872351501       26.8983249696
  C        16.2053865069       25.8456772154       26.7137035456
  C        15.4454641708       25.8647324883       25.5460829924
  C        15.6699984170       24.9293067359       24.5220260071
  C        14.8863934568       25.0155764845       23.2833382054
  C        16.6715795828       23.9581648961       24.7085203264
  C        17.4272913343       23.9394343938       25.8740222090
  H        34.0243987749       21.8989288126       20.1072333058
  H        35.7283886881       22.1890139364       19.6883480862
  H        35.0291661515       22.8959646418       21.1532572935
  H        34.0957153433       21.6392046580       17.8808801277
  H        33.0303348000       22.2811163021       16.6241441445
  H        32.6445759231       24.4916618520       15.3669437260
  H        31.4705920891       25.5210936478       16.2082053749
  H        31.4659750346       23.7870688754       16.4854549207
  H        33.6999086257       28.1492200098       17.1404560131
  H        32.9141996378       27.0737394280       16.0258884617
  H        33.9351342156       28.4436380482       19.1571958147
  H        34.5935519706       27.7149195696       20.6219423221
  H        35.6475913923       27.9956420748       19.2212206576
  H        36.3692936550       24.5108055257       21.0385202491
  H        36.3115586966       26.2528489423       20.7509383116
  H        14.1837280485       27.6396990395       19.8078867033
  H        14.8856157419       26.9549605893       21.2814120506
  H        15.8871318203       27.9397889253       20.2210770411
  H        16.8518420095       27.5129515365       16.7311173674
  H        15.8089209805       28.1738134282       17.9972139482
  H        18.4265223005       24.2730120842       16.3445599637
  H        18.4680909419       26.0023933605       16.6479615358
  H        17.2729268187       25.3393177647       15.5213970338
  H        16.9829940943       22.7306838789       16.1879816448
  H        16.1828322793       21.6701524875       17.3051480609
  H        15.9840414992       21.3814654388       19.3372854682
  H        14.2719673066       21.8320461995       19.4025581451
  H        15.3300778779       22.1203471436       20.7988426662
  H        13.6191654837       23.5827288158       20.9287756298
  H        13.5642952489       25.3270083035       21.2075296342
  H        21.9103287242       35.2470454202       30.6504996796
  H        21.7417227054       33.5103665950       30.3441583976
  H        22.4214938387       34.5494617987       29.1024271255
  H        21.8936917239       33.4978081366       32.5356278320
  H        22.9853569138       32.7593399455       33.7121838814
  H        26.3710876674       31.5129120501       33.4561038640
  H        25.3817293826       32.5688171042       34.4762315137
  H        24.6261879978       31.2923609403       33.4947303778
  H        28.4096768527       34.1700582641       32.0389510736
  H        27.7727322467       33.1080459799       33.3002709725
  H        27.8702278927       35.7838577982       30.3416371176
  H        27.2054751853       35.2038897961       28.8058071131
  H        28.2058825141       34.1315969948       29.7856954512
  H        23.7842176876       36.1882877750       29.0288597960
  H        25.5028571199       36.3542207573       28.8460263404
  H        28.2048825616       14.7457559569       30.6719687479
  H        28.3522827793       16.4766535379       30.3239656430
  H        27.6324731275       15.4078645607       29.1298728254
  H        27.2325724873       17.2442682113       33.7377828755
  H        28.2819515540       16.4987344502       32.5278632849
  H        23.8487862387       18.5144463210       33.5881547467
  H        24.8806241416       17.4664657397       34.5736825631
  H        25.5944075362       18.7342778322       33.5509670387
  H        22.4210485005       16.9671101107       33.4607854738
  H        21.7449413563       15.8795027797       32.2434325466
  H        22.2153419693       14.2362135426       30.5678239789
  H        22.8477013313       14.7660934605       29.0005799769
  H        21.8869466833       15.8776763226       29.9773246634
  H        24.5408631051       13.6057798798       29.0119493175
  H        26.2652691361       13.7504381221       29.1638960293
  H        23.8017108557       34.5430548516       25.1094700808
  H        23.7878828826       33.2982688400       22.9466610122
  H        26.2037015509       30.2031390152       24.7227264030
  H        26.1817352622       31.4292378952       26.8808069486
  H        25.3982789535       33.1686488701       28.2769726087
  H        27.1226043009       30.5591371706       22.4053046597
  H        24.9809835786       28.9247891745       19.0514491858
  H        22.8666747532       31.1173077330       22.1019160611
  H        21.4234008672       29.3573333779       21.6706042137
  H        19.2951706219       28.6873307841       20.5781444981
  H        18.8718578294       28.3855367256       16.8131055679
  H        21.1158851972       29.2169329792       16.7167191945
  H        23.2325110092       29.9104637951       17.7954971718
  H        28.0879231134       28.2851600568       21.9857793130
  H        30.2008127804       27.3543166376       21.0771789732
  H        31.6590314503       26.8672369459       19.2899959291
  H        29.2747639501       28.9771089692       17.2037126014
  H        27.1296848407       29.8840845859       18.1013165367
  H        30.6279180722       21.1870973681       20.5408583046
  H        28.5145853791       20.4991228821       21.6557716929
  H        26.6973980179       19.8451375117       17.8003698104
  H        28.7969384953       20.5569503752       16.6990430567
  H        31.0128647039       21.4141227788       16.7590023376
  H        27.1124774701       18.6984243275       22.1076160709
  H        22.8517549897       19.1995344668       22.4391880083
  H        24.9440400721       20.8408113244       19.0589839489
  H        21.9222412187       21.5163690261       22.0392819302
  H        19.7925911338       22.4617670166       21.1820696591
  H        18.2895575358       22.9484042911       19.4207775992
  H        20.5747766416       20.7606174959       17.3102323434
  H        22.7362424011       19.8398839966       18.1550642076
  H        23.7789371870       19.6184037574       24.7227076237
  H        23.8171333481       18.4480698105       26.9098100419
  H        24.6235532186       16.7503879728       28.3488181215
  H        26.2233650368       15.3141204352       25.2111009933
  H        26.2214640125       16.5046824529       23.0182744974
  H        29.6638723539       28.9750921590       33.4109829916
  H        30.5339747250       26.8850676009       32.4086736280
  H        29.9860504082       28.5576260171       28.4722540867
  H        29.1314701279       30.6629206049       29.4906997880
  H        28.7294468986       31.1432970677       33.2471933715
  H        31.9470259569       27.2422411716       28.2076675092
  H        31.8886139218       22.9397507828       28.1233102717
  H        29.7304784778       25.0568930274       31.1819872032
  H        28.3095124953       23.2432841699       30.6939518439
  H        27.5188733331       21.0568877382       31.5806875194
  H        29.7098271553       17.9495101553       31.7446293197
  H        31.4116814678       19.3671508195       30.8782295102
  H        32.2159410988       21.5464956116       30.0236957150
  H        34.0995428118       23.4266879919       27.4324977141
  H        35.3919637210       23.3287980541       25.3240695952
  H        35.8580097875       24.0513532437       23.1186161032
  H        33.1413569543       26.6464907852       23.7644900689
  H        31.8238896709       26.7398274147       25.8739763439
  H        22.6389412088       28.9345883026       31.5728909798
  H        21.8244899735       26.7515161965       30.6985639087
  H        17.9156716659       28.4638053451       30.0829697779
  H        18.7406743167       30.6374155522       30.9340712861
  H        20.4532069704       32.0463459622       31.7797182511
  H        18.2225011774       27.0477644798       28.1701134080
  H        18.1292121867       22.7464344791       28.3206680024
  H        20.3905824839       24.9577108866       31.2410663033
  H        20.0910681961       21.4144194836       28.5897306838
  H        20.9684972548       19.3326988650       29.6326571094
  H        21.4438288415       18.9218551421       33.3900160746
  H        20.4843067693       21.0876967103       33.5302636586
  H        19.5876080782       23.1520782007       32.5028248744
  H        16.0019031685       26.5714624913       27.5022438214
  H        14.6635133100       26.6174867106       25.4217419284
  H        14.1370320079       25.8342602626       23.2557396587
  H        16.8542259664       23.2389870474       23.9095508060
  H        18.2235745600       23.2020019187       25.9861579463
