# Supplementary material for: High-throughput discovery of organic cages and catenanes using computational screening fused with robotic synthesis
Source: Nat Commun. 2018 Jul 20;9:2849. doi: 10.1038/s41467-018-05271-9 (PMC6054661; doi:10.1038/s41467-018-05271-9)
Supplement: Supplementary file 3 — Supplementary Data 1 [file 41467_2018_5271_MOESM3_ESM.zip › Computational_structures/A4_3p2.xyz]

126
XYZ
  C        23.9388796639       26.0701153915       20.3442005796
  C        23.7801332814       27.4616787576       20.2901920269
  C        24.9258630984       28.2645089845       20.2003809495
  C        26.2088971916       27.7020859862       20.1395721898
  C        26.3323181431       26.3075255911       20.1991051819
  C        25.2070389065       25.4773038999       20.2895019947
  C        25.3588053346       23.9728683453       20.2995976752
  N        25.5274049212       23.2916629556       21.5819769255
  C        27.4310675183       28.5766443824       19.9567210730
  N        28.1371967684       29.0835245750       21.1324638024
  C        22.3992160321       28.0816834611       20.2877273791
  N        21.7883906611       28.4628665420       21.5608410834
  C        27.0162924217       26.8032051179       29.7752544484
  C        26.8971291323       28.1985867277       29.7187105245
  C        25.6140340402       28.7620940948       29.7575613829
  C        24.4674978565       27.9637053490       29.8705358249
  C        24.6220888643       26.5718230229       29.9261078530
  C        25.8899728026       25.9766303313       29.8905490631
  C        26.0404475396       24.4763415033       30.0079666881
  N        26.0158543617       23.6655577368       28.7911654926
  C        23.0949120188       28.5926962963       29.9842971209
  N        22.3130084755       28.8380009546       28.7731763687
  C        28.1274743962       29.0778498622       29.6548951634
  N        28.6611723291       29.4612929017       28.3469457607
  C        27.9834852942       28.9564484877       24.7865404149
  C        28.6275854645       29.4286072941       25.9411269746
  C        28.1076129334       29.0534435941       27.2681063741
  C        29.7508889771       30.2571760864       25.8080829835
  C        30.2300724522       30.6169991078       24.5337910266
  C        31.3631734787       31.4697788825       24.4077408930
  C        32.3353395480       32.2090560384       24.3066960485
 Si        33.7857718629       33.3262688389       24.1657239604
  C        35.3394744968       32.2770165867       24.0697361953
  C        33.8368485885       34.4270540069       25.6860504473
  C        33.5935759794       34.3574920785       22.6086714210
  C        29.5732046009       30.1292220768       23.3875496602
  C        28.4490499195       29.2993691592       23.5075764529
  C        27.7461931597       28.7913565231       22.3147225348
  C        22.5305768742       28.4360871481       25.1443343734
  C        21.8120205681       28.6563700482       23.9588064430
  C        22.4079211791       28.2787359986       22.6648687233
  C        20.5385867994       29.2384650955       24.0279858795
  C        19.9784676195       29.5965962494       25.2694974729
  C        18.6842287135       30.1881448453       25.3255812949
  C        17.5701186147       30.6976168551       25.3574739675
 Si        15.9047401238       31.4684884552       25.4052536771
  C        14.7856894437       30.4028923182       26.4722466015
  C        16.0691569572       33.1888261800       26.1372552810
  C        15.2431955321       31.5735019114       23.6518808035
  C        20.7141384191       29.3647645600       26.4481827334
  C        21.9904093918       28.7858666248       26.3913802685
  C        22.7718945667       28.5402723730       27.6171211215
  C        25.7031605807       24.0195781041       25.1631305362
  C        25.6920925347       23.2690573575       23.9768246598
  C        25.5302196683       23.9487093871       22.6794941613
  C        25.8317355681       21.8754903167       24.0448506222
  C        25.9816787064       21.2287495681       25.2860173663
  C        26.1165397496       19.8126860639       25.3501200118
  C        26.2284079486       18.5938691250       25.4093977552
 Si        26.3949547948       16.7684341238       25.4902835838
  C        25.3520056035       16.0184985751       24.1218883443
  C        25.7857325181       16.1901236029       27.1686707581
  C        28.2042176306       16.3239309599       25.2553577509
  C        25.9934506933       21.9985509780       26.4650227071
  C        25.8566929024       23.3931544976       26.4097150310
  C        25.8732954078       24.2049859716       27.6400858702
  H        23.0521068443       25.4319618577       20.3937936421
  H        24.8136460683       29.3504411418       20.1347640962
  H        27.3262554009       25.8560281625       20.1330341116
  H        26.2230385638       23.6806137553       19.6794432531
  H        24.4846949950       23.5051303233       19.8161124771
  H        27.1656886087       29.4620469306       19.3545212422
  H        28.1840209282       28.0372874591       19.3573252327
  H        22.4013099881       28.9919713961       19.6646379894
  H        21.6857361817       27.3981199951       19.7972960501
  H        28.0121141467       26.3509236231       29.7673929927
  H        25.5076099629       29.8503770190       29.7375858458
  H        23.7371052211       25.9389387114       30.0371646058
  H        26.9884180008       24.2344754409       30.5176143675
  H        25.2497846993       24.0719150111       30.6623595454
  H        22.4575029592       27.9742843238       30.6386176716
  H        23.1752931323       29.5658014152       30.4977459795
  H        28.9591943829       28.5938414030       30.1941304186
  H        27.9406199389       30.0195065759       30.1981590963
  H        27.1057081782       28.3112164241       24.8849757537
  H        27.2129019669       28.4027998607       27.2644227642
  H        30.2460644323       30.6219996029       26.7072026428
  H        35.4499998023       31.6532151532       24.9681178402
  H        35.3165314561       31.6097734187       23.1967112493
  H        36.2323484766       32.9151481849       23.9876718812
  H        33.9240173399       33.8285296629       26.6038999791
  H        34.6990903895       35.1092840023       25.6415831506
  H        32.9251458638       35.0358246333       25.7655615818
  H        33.5418822806       33.7180346655       21.7160436959
  H        32.6765457089       34.9623023513       22.6442180636
  H        34.4479727080       35.0404519469       22.4886368067
  H        29.9284168460       30.3951812806       22.3926838187
  H        26.8670829137       28.1492647882       22.5126692118
  H        23.5257184926       27.9844734095       25.0956770009
  H        23.4173567358       27.8289928897       22.7160448719
  H        19.9870083312       29.4086120004       23.1041180181
  H        14.6944198776       29.3877342811       26.0610886435
  H        15.1796396205       30.3188673620       27.4949720394
  H        13.7771324681       30.8391948030       26.5308876060
  H        16.7376672555       33.8135132137       25.5279811586
  H        16.4787413521       33.1512439862       27.1564658907
  H        15.0878459700       33.6848241400       26.1822495424
  H        15.1593875338       30.5766577132       23.1965749463
  H        15.9025220831       32.1813670382       23.0163010022
  H        14.2443331079       32.0354270368       23.6448410690
  H        20.3007191135       29.6342262505       27.4193096153
  H        23.7693593849       28.0850484024       27.4676219125
  H        25.5928005461       25.1068549410       25.1157816940
  H        25.4125737830       25.0477306878       22.7221950923
  H        25.8213467974       21.3010230590       23.1194721180
  H        24.2944547217       16.2962251060       24.2338345049
  H        25.6884943723       16.3621789206       23.1335089356
  H        25.4196173926       14.9203067830       24.1414549966
  H        26.3758179018       16.6368196762       27.9812700997
  H        24.7334505199       16.4677172204       27.3229745527
  H        25.8647325230       15.0957108441       27.2521271847
  H        28.8291377532       16.7739946376       26.0395178996
  H        28.3412249114       15.2327731981       25.2940778847
  H        28.5748561450       16.6789119334       24.2832802414
  H        26.1108840391       21.5191483224       27.4360537097
  H        25.7589750668       25.2962247266       27.4989279260
