# Supplementary material for: High-throughput discovery of organic cages and catenanes using computational screening fused with robotic synthesis
Source: Nat Commun. 2018 Jul 20;9:2849. doi: 10.1038/s41467-018-05271-9 (PMC6054661; doi:10.1038/s41467-018-05271-9)
Supplement: Supplementary file 3 — Supplementary Data 1 [file 41467_2018_5271_MOESM3_ESM.zip › Computational_structures/B18_3p2.xyz]

138
XYZ
  C        26.6710321512       23.5409940542       16.3923503024
  C        25.7346857434       24.7292028084       16.3122041395
  C        24.3348188545       24.4960604496       16.3086559871
  C        23.4375963112       25.5786040782       16.3255937061
  C        23.9361645245       26.9078120387       16.3234886145
  C        25.3222940148       27.1447166398       16.3194470504
  C        26.2229302835       26.0475817215       16.3053267673
  C        27.6987196910       26.3462773197       16.4834232770
  N        28.1234927706       26.5727833499       17.8834547428
  C        25.8824634606       28.5496805250       16.4012114064
  C        22.9405283622       28.0319378879       16.5378476433
  N        22.5652447619       28.2634319370       17.9522940909
  C        21.9420877939       25.3596061172       16.4194039039
  C        23.8626883245       23.0658427429       16.4851810829
  N        23.8714158661       22.5724391867       17.8815571783
  C        27.8638714760       24.8058117517       33.5909984175
  C        26.4005755357       25.1866901320       33.6779628904
  C        26.0556640812       26.5640291158       33.6960616063
  C        24.7059740481       26.9557695194       33.6927285454
  C        23.6858851143       25.9684539980       33.6956006224
  C        24.0207646561       24.6035420507       33.6794645187
  C        25.3859918828       24.2139554203       33.6759289213
  C        25.6913547581       22.7444446172       33.4606481996
  N        25.6021274543       22.2996717631       32.0507110965
  C        22.9569028500       23.5287022201       33.5953108795
  C        22.2554891879       26.4409180994       33.5183729765
  N        21.8724163343       26.7447045775       32.1216887158
  C        24.3067762059       28.4148068572       33.6168330311
  C        27.1745899731       27.5717417150       33.5141528699
  N        27.6011908897       27.7777549425       32.1107735175
  C        28.3388783683       27.7791793453       29.2517415750
  C        28.5819455706       27.7006228508       27.8869795843
  C        27.5161897286       27.5041982402       26.9756525910
  C        27.7424495553       27.3042480668       25.5907732681
  C        27.8597748061       27.0662489314       24.3977695401
  C        27.8812250142       26.7493305881       23.0162438427
  C        28.6375429769       27.5035848187       22.0859628731
  C        28.5489553107       27.2404867954       20.7256877053
  C        27.7022258567       26.2210682886       20.2465819343
  C        27.4483787288       26.0085732681       18.8174331367
  C        26.9903029007       25.4396216640       21.1749818903
  C        27.0784814791       25.6897768032       22.5382382320
  C        26.1969723776       27.4428014438       27.4766060381
  C        25.9642322092       27.5176647919       28.8434551949
  C        27.0277458127       27.6638982919       29.7535628376
  C        26.7306100588       27.5845659847       31.1873375406
  C        24.1937561776       27.7720007617       21.1976263857
  C        23.9583366393       27.6825603258       22.5641524410
  C        22.6522315952       27.8550400090       23.0736253360
  C        22.4015668726       27.6223991408       24.4491512706
  C        22.2394816334       27.3480828741       25.6287474226
  C        22.1624579646       26.9956883138       26.9995654678
  C        21.5016133942       27.8170271988       27.9454694763
  C        21.5446843215       27.5115659133       29.2989509968
  C        22.2497678915       26.3804330820       29.7554442389
  C        22.4658840850       26.1064528238       31.1801248559
  C        22.8613067055       25.5358262736       28.8108254075
  C        22.8177639577       25.8296431699       27.4537430111
  C        21.6106336568       28.1910339507       22.1744100240
  C        21.8570833700       28.2838750073       20.8116749557
  C        23.1468072876       28.0442986039       20.2981982134
  C        23.4209155982       27.9582570130       18.8590125779
  C        26.1142094341       23.8567120034       28.7769186972
  C        25.8689513181       23.7055466745       27.4183656697
  C        25.1919960358       22.5615140478       26.9394022731
  C        24.8474029100       22.4826447559       25.5669712274
  C        24.5450048102       22.5121328764       24.3832811750
  C        24.2302326435       22.6654961436       23.0095631713
  C        23.7689157047       23.9166926094       22.5431738228
  C        23.5723085804       24.1270831417       21.1844221096
  C        23.8178417848       23.1047392079       20.2489342270
  C        23.7388738705       23.4354582254       18.8224512935
  C        24.2238831226       21.8398671831       20.7177699713
  C        24.4268735493       21.6207618150       22.0733487547
  C        24.8275929645       21.5506096383       27.8624576189
  C        25.0827237702       21.7076661505       29.2180281885
  C        25.7066416486       22.8757473319       29.6992905360
  C        25.8550510047       23.1582844957       31.1313533486
  H        26.7043705217       22.9915772887       15.4381181179
  H        27.6975499237       23.8294800354       16.6378455630
  H        26.3460149233       22.8297687939       17.1636519407
  H        27.9834210067       27.2476765190       15.9248633043
  H        28.3344162653       25.5494264093       16.0694017951
  H        25.1182962538       29.2956944213       16.6381408609
  H        26.3493398259       28.8497434374       15.4497946227
  H        26.6562438273       28.6249670825       17.1774370664
  H        22.0054497939       27.8333777160       15.9982559640
  H        23.3010360123       28.9878478281       16.1296349168
  H        21.5001019674       25.9759559701       17.2142732663
  H        21.4365407867       25.6319968378       15.4796681197
  H        21.6809919951       24.3205066267       16.6407126212
  H        22.8487639270       22.9127501009       16.0869619457
  H        24.4941515644       22.3757467594       15.9100911645
  H        28.3878439832       25.0109616286       34.5377599777
  H        28.0118842428       23.7464704469       33.3614010112
  H        28.3776380331       25.3788879121       32.8070236368
  H        24.9931353820       22.1149340901       34.0277886881
  H        26.6870914878       22.4670217005       33.8363001978
  H        23.1744797824       22.8169376796       32.7868949120
  H        22.9008055134       22.9483079506       34.5295721605
  H        21.9594641106       23.9352537491       33.4048012087
  H        22.0764501424       27.3583335481       34.0943067817
  H        21.5278026991       25.7167506505       33.9133119069
  H        23.5607503888       28.5820304444       32.8278299160
  H        23.8581352938       28.7569048369       34.5627688094
  H        25.1532445711       29.0734445399       33.4013959885
  H        26.9154890123       28.5567284609       33.9298777572
  H        28.0706803292       27.2625141094       34.0677932540
  H        29.1599274397       27.8964983135       29.9596911329
  H        29.6012998068       27.7564830908       27.5044318711
  H        29.2656999341       28.3165959025       22.4506071847
  H        29.1032608986       27.8403445210       20.0032739702
  H        26.5831816263       25.3533713993       18.6076109007
  H        26.3316380674       24.6454173307       20.8186235442
  H        26.5052086367       25.0888755586       23.2441672373
  H        25.3651759401       27.3099740933       26.7851586950
  H        24.9427139604       27.4285010819       29.2173543767
  H        25.6904251859       27.2861756192       31.4116236740
  H        25.2005245220       27.5932560138       20.8160108265
  H        24.7747863784       27.4476103900       23.2466860988
  H        20.9863559253       28.7130407253       27.5987088982
  H        21.0674650263       28.1602721949       30.0340290069
  H        23.2307501648       25.3338716830       31.3801703015
  H        23.4082860293       24.6541298661       29.1496384951
  H        23.3136152253       25.1773495643       26.7350512204
  H        20.6031812688       28.3385467640       22.5639245902
  H        21.0501585017       28.5040104676       20.1120159740
  H        24.4178981758       27.5479482174       18.6163596064
  H        26.6011829299       24.7655309008       29.1350112927
  H        26.1728458919       24.4823451209       26.7167543017
  H        23.5931267629       24.7241163283       23.2540924213
  H        23.2530119838       25.1114805445       20.8369495110
  H        23.6075831934       24.5138279702       18.6184919795
  H        24.4090746645       21.0487496912       19.9903171088
  H        24.7739739903       20.6504895340       22.4292351222
  H        24.3144703494       20.6609463491       27.4971023654
  H        24.7741272992       20.9477541830       29.9365597655
  H        26.1512250086       24.1987558649       31.3580435129
