# Supplementary material for: High-throughput discovery of organic cages and catenanes using computational screening fused with robotic synthesis
Source: Nat Commun. 2018 Jul 20;9:2849. doi: 10.1038/s41467-018-05271-9 (PMC6054661; doi:10.1038/s41467-018-05271-9)
Supplement: Supplementary file 3 — Supplementary Data 1 [file 41467_2018_5271_MOESM3_ESM.zip › Computational_structures/C12_3p2.xyz]

126
XYZ
  C        24.8965633981       21.3537123649       19.9429802494
  N        24.5668788851       21.1001992846       21.3559751517
  C        24.9208238447       22.8634219015       19.7183309418
  C        26.1476745655       23.5579721168       19.7058494710
  C        26.1418562451       24.9723657610       19.7582068267
  C        24.9294491562       25.6855434861       19.8131302027
  C        23.7067176152       24.9815846619       19.7185606017
  C        23.6960224912       23.5714860363       19.6884045799
  C        22.3834037980       22.8133666479       19.5994027714
  C        21.9626892584       22.5606802089       18.1417409040
  C        22.4113659265       25.7675077169       19.8254748357
  N        22.0320015288       26.1084081287       21.2164553421
  C        24.9236431308       27.1933113039       19.9824641659
  C        25.0483750214       27.9519691555       18.6514950273
  C        27.4711443228       25.6962685702       19.9586080623
  N        27.8590474006       25.4428002512       21.3434860934
  C        27.4690837576       22.8147229087       19.6015736074
  C        27.8351716534       22.4992172731       18.1412186066
  C        25.0915851725       21.4373470432       30.1265089742
  N        25.4475315983       21.1686461864       28.7231020576
  C        25.0074581240       22.9498672960       30.3065970139
  C        26.2053479361       23.7024442008       30.3184308618
  C        26.1404932777       25.1083338779       30.2336634537
  C        24.8925553766       25.7639194230       30.1227533278
  C        23.7074475571       25.0084039223       30.1998018920
  C        23.7556318288       23.5975208227       30.2889056630
  C        22.4651170392       22.8046490759       30.4032937479
  C        22.1180176734       22.4912630663       31.8681265189
  C        22.3547584781       25.6787800221       29.9747378854
  N        21.9977762706       25.3901665215       28.5893965509
  C        24.8381441276       27.2668977868       29.9233008572
  C        24.6861111994       28.0422654979       31.2423080104
  C        27.4048305519       25.9384557726       30.0974788779
  N        27.7549384895       26.2597880598       28.6954190727
  C        27.5432780027       22.9977972729       30.4569192900
  C        27.9511213133       22.8259223136       31.9303346981
  O        28.2569089861       27.9742231828       26.7879587903
  C        28.1157258578       26.9409284613       25.9244335573
  C        28.1787037903       27.1708938544       24.5511428372
  C        28.0387323479       26.1181019629       23.6266418644
  C        27.9477834256       26.4020723217       22.2070429626
  C        27.8523207290       24.7768337948       24.0934837108
  O        27.7391944971       23.7359712445       23.2382262978
  C        27.7331748020       24.5573810039       25.4647998926
  C        27.8495579017       25.6142845499       26.3831776445
  C        27.5982652890       25.3504048504       27.7865377037
  O        21.3985162531       27.8175018673       23.1120335558
  C        21.6310441233       26.8133725642       23.9905205334
  C        21.5604972373       27.0558372075       25.3614046411
  C        21.7842952601       26.0270777369       26.2976895714
  C        21.8536563046       26.3322183716       27.7147735921
  C        22.0683199957       24.6981055446       25.8448003159
  O        22.2577535622       23.6726160265       26.7055394517
  C        22.2040823923       24.4744944310       24.4760996911
  C        22.0016181982       25.5080285298       23.5470704937
  C        22.2694605737       25.2412731984       22.1481465412
  O        27.1785492041       21.0560712072       26.7812507557
  C        26.1194589387       20.9782509773       25.9362715459
  C        26.3357695098       20.9642102505       24.5596941764
  C        25.2601072785       20.9470922943       23.6526612598
  C        25.5230864414       21.0377194476       22.2283352264
  C        23.9192219706       20.9284157040       24.1423155839
  O        22.8584983784       20.9641073165       23.2996177260
  C        23.7030833137       20.9166349429       25.5186384187
  C        24.7777339647       20.9493943546       26.4245902693
  C        24.5026487433       21.0474397046       27.8458855586
  H        24.1268946114       20.8741062902       19.3245624402
  H        25.8545483661       20.8902618044       19.6698972427
  H        21.5843143195       23.3603218224       20.1178598798
  H        22.4594297397       21.8590926284       20.1344390672
  H        21.0134624071       22.0089993781       18.0938571254
  H        22.7253999871       21.9770766305       17.6065740514
  H        21.8378301701       23.5070039412       17.5962678725
  H        21.5726266110       25.2252472593       19.3648726473
  H        22.4825014856       26.7131056048       19.2742766638
  H        25.7384148186       27.4946526629       20.6549987208
  H        24.0099595297       27.5063982230       20.5036232841
  H        24.2216769048       27.6978947436       17.9727276665
  H        25.0348050694       29.0390315777       18.8123363657
  H        25.9816669751       27.6942501842       18.1303679081
  H        28.2401252256       25.2850416841       19.2885203254
  H        27.3991623219       26.7722371959       19.7391019736
  H        28.2757107903       23.3908995907       20.0670758620
  H        27.4378326872       21.8793536828       20.1725111533
  H        27.0705440637       21.8662236617       17.6684756840
  H        28.8002999746       21.9770674293       18.0797626667
  H        27.9056494477       23.4207009917       17.5453801810
  H        25.8714848828       21.0034747153       30.7654639885
  H        24.1486014653       20.9438871592       30.3990698777
  H        21.6354917851       23.3433979197       29.9333886877
  H        22.5322231851       21.8652217416       29.8418575652
  H        22.9114743798       21.8985829302       32.3455443463
  H        21.1769968903       21.9280324796       31.9407045043
  H        22.0096141425       23.4163228235       32.4526010757
  H        21.5932369224       25.2470939018       30.6404650678
  H        22.3819304709       26.7594637359       30.1805622708
  H        25.7375306337       27.6068326962       29.3941968154
  H        24.0107830244       27.5234895169       29.2478046079
  H        25.5239192528       27.8322934780       31.9225095232
  H        24.6561207226       29.1261960222       31.0635088936
  H        23.7649981453       27.7561778397       31.7702066591
  H        28.2666895304       25.4393712016       30.5636713728
  H        27.3018128491       26.8940916112       30.6258077665
  H        27.5107299848       22.0188540163       29.9639079817
  H        28.3297157533       23.5505507251       29.9254699885
  H        28.9177841581       22.3101497478       32.0155874422
  H        27.2007360921       22.2413765384       32.4816013225
  H        28.0361402018       23.7999352548       32.4331243362
  H        28.1407145088       27.5732405569       27.7140180392
  H        28.3184664136       28.1937710570       24.1969454668
  H        27.8869392864       27.4624031091       21.9006314733
  H        27.7764430626       24.1571778069       22.3051393160
  H        27.5324921985       23.5457552506       25.8220190648
  H        27.2156753128       24.3451048148       28.0235367527
  H        21.5393981427       27.4168943558       22.1920085057
  H        21.3434119192       28.0687403298       25.7052053901
  H        21.8449968789       27.3976939299       28.0095206036
  H        22.1830750135       24.0935879725       27.6349311375
  H        22.4795154523       23.4766143402       24.1302578326
  H        22.7387426963       24.2684586559       21.9340654269
  H        26.7758863261       21.1118658285       27.7136976065
  H        27.3585624615       21.0292202041       24.1873486617
  H        26.5836932196       21.0896224342       21.9318910100
  H        23.2585250432       21.0159139747       22.3636282790
  H        22.6782960141       20.9468332577       25.8891722786
  H        23.4385001899       21.0545100635       28.1343804471
