# Supplementary material for: High-throughput discovery of organic cages and catenanes using computational screening fused with robotic synthesis
Source: Nat Commun. 2018 Jul 20;9:2849. doi: 10.1038/s41467-018-05271-9 (PMC6054661; doi:10.1038/s41467-018-05271-9)
Supplement: Supplementary file 3 — Supplementary Data 1 [file 41467_2018_5271_MOESM3_ESM.zip › Computational_structures/B11_9p6_collapsed.xyz]

306
XYZ
  C        32.8127216965       27.9505687609       17.0199991753
  C        31.8500154505       26.9060465280       16.4951854952
  C        30.6599723965       27.2772613784       15.8351657522
  C        29.7760172304       26.2836154835       15.3608225481
  C        30.1293638804       24.9238843361       15.4740431975
  C        31.2742386093       24.5441365988       16.2049090402
  C        32.1376099454       25.5387619596       16.7045355681
  C        33.3357493122       25.1757965179       17.5571561194
  N        33.1554448818       25.2716200694       19.0168392459
  C        31.5628019107       23.0827610508       16.4805501667
  C        29.2779887716       23.8687382933       14.7863542037
  N        28.1385097388       23.4559281983       15.6007680740
  C        28.4451240887       26.6617600272       14.7459828583
  C        30.3221290642       28.7429080991       15.6368074595
  N        29.7655031560       29.5066530233       16.7604748968
  C        20.1474770511       20.2768247029       25.3936663248
  C        20.5426404958       20.2116608013       23.9380336357
  C        21.1454946691       19.0545771470       23.4051694768
  C        21.5357739743       19.0199648019       22.0484183169
  C        21.2166280333       20.1032947459       21.2066125633
  C        20.6437603935       21.2793587709       21.7383436012
  C        20.3004665246       21.3249231025       23.1030021416
  C        19.6256453739       22.5585491367       23.6892249444
  N        20.5691976256       23.3395605482       24.4807559621
  C        20.4098607816       22.4752302819       20.8383980149
  C        21.3978612974       19.9660747578       19.7018335667
  N        22.5726012051       20.6612344227       19.1853679725
  C        22.2962117324       17.8239376058       21.5105523611
  C        21.2763655735       17.8012700468       24.2558247011
  N        22.4000677602       17.6300106397       25.1774543120
  C        26.3908893702       25.7036759907       30.2076520667
  C        27.5253098920       25.9460202365       29.2400334709
  C        28.5417326874       24.9791421256       29.0885972878
  C        29.7098445437       25.2930869954       28.3665306416
  C        29.8398222869       26.5664459666       27.7701614304
  C        28.7359631870       27.4450485435       27.7328880369
  C        27.5913371147       27.1441157264       28.4974149898
  C        26.3922315660       28.0830533289       28.4967096579
  N        25.2570959073       27.3531761794       27.9459872450
  C        28.7813320035       28.6979944167       26.8882505903
  C        31.1919144789       27.0154722654       27.2441616875
  N        31.5955407922       26.7327311902       25.8654046825
  C        30.8272803440       24.2792211484       28.2398087458
  C        28.3655045769       23.6064158624       29.7162136563
  N        27.0893206444       23.0082318648       29.3336760298
  C        25.1691877573       32.5486123525       25.0612977889
  C        26.1191590343       32.4264124350       26.2348743555
  C        27.5116498188       32.4759900029       26.0222114923
  C        28.4038250619       32.2610737099       27.0938764935
  C        27.8963410424       32.0854160213       28.3984066502
  C        26.5041521919       32.0695031954       28.6247698145
  C        25.6207842768       32.2666783350       27.5439778569
  C        24.1337789782       32.4211645434       27.8197676445
  N        23.4416203508       31.1536681934       28.0337353290
  C        25.9592491009       31.8511908799       30.0192352482
  C        28.8449354844       32.0035844063       29.5889158837
  N        28.9893640040       30.6449044212       30.1082400996
  C        29.8924634421       32.2066572448       26.8192624199
  C        28.0496818311       32.9196344694       24.6706879247
  N        28.3803468951       31.8531620953       23.7200416121
  C        27.0507846026       18.4679567609       33.0470112428
  C        28.0376669555       19.6161129502       33.0807431289
  C        28.9532873956       19.7942083746       32.0245613304
  C        29.8579850053       20.8786720151       32.0428914304
  C        29.8641485037       21.7598176588       33.1418360717
  C        28.9284343111       21.6058658649       34.1878062785
  C        28.0490978985       20.5055562338       34.1790225110
  C        27.1739830328       20.2156251571       35.3870960360
  N        25.7813838981       20.6680294635       35.4059820166
  C        28.8838054243       22.6236766657       35.3082718171
  C        30.9263097676       22.8394981374       33.2589922929
  N        30.4670753116       24.1481487450       32.7972232124
  C        30.8035741798       21.0871496134       30.8794041639
  C        29.0124841423       18.7741432261       30.8964669133
  N        28.1199359819       19.1033464615       29.7824465244
  C        18.4741643943       21.0318709713       31.7385907320
  C        18.0999512990       22.1871267499       30.8382161040
  C        18.1846744572       22.0537421153       29.4363018418
  C        17.8052801928       23.1183783058       28.5942553097
  C        17.2715534328       24.2959948824       29.1577344578
  C        17.2909684218       24.4814620221       30.5580562062
  C        17.7160122796       23.4285268350       31.3941077526
  C        17.9082268404       23.6637229664       32.8862466408
  N        19.3474918048       23.6987147697       33.1480973328
  C        16.9170059019       25.8187064481       31.1636286433
  C        16.7329522902       25.3849354851       28.2504219208
  N        17.6196341019       26.4856009742       27.8626812438
  C        18.0393368263       23.0053388862       27.1040657889
  C        18.8399030531       20.8240892135       28.8227697279
  N        20.2652757179       21.1210133040       28.6940335696
  C        25.9333757398       22.4858403635       17.2297352325
  C        24.8452799038       21.9505694528       17.8997446433
  C        24.5941571702       20.5620666483       17.8632639834
  C        23.4137614555       19.9745133335       18.5058240093
  C        25.4772284467       19.7289385756       17.1571716866
  C        26.5769677516       20.2665087615       16.4912647756
  C        26.8113116014       21.6510733536       16.5054909793
  C        27.9408451189       22.1984102092       15.7470007008
  C        22.3992289052       24.9146747299       26.0299358785
  C        23.3560567350       25.6832511156       26.6656183506
  C        23.6524148790       26.9862178890       26.2118804203
  C        24.7112167526       27.7701595937       26.8658693136
  C        22.9390479805       27.5009530113       25.1187558802
  C        21.9663335652       26.7285250817       24.4816887980
  C        21.6987443332       25.4195517144       24.9145358113
  C        20.7417436178       24.5755319301       24.1895078769
  C        31.7459836459       28.2860289097       30.6277903044
  C        32.0160633890       26.9995136490       31.0911187286
  C        30.9994469622       26.2239090585       31.6741558496
  C        31.3076548640       24.8738322609       32.1548415707
  C        29.7013560954       26.7648112446       31.7776381620
  C        29.4286533404       28.0341067045       31.2981185327
  C        30.4470170060       28.8142081080       30.7120785564
  C        30.1715147686       30.1545960740       30.1823294183
  C        23.5484869303       22.8177247369       33.4465181481
  C        22.2116514853       23.1789698225       33.3238073201
  C        21.2535959938       22.6549485904       34.2110381074
  C        19.8168791289       22.8819784530       34.0154867148
  C        21.6773422902       21.7902980716       35.2397724650
  C        23.0133325964       21.4368609036       35.3677227343
  C        23.9666017526       21.9314385555       34.4583433760
  C        25.3656063782       21.4838277780       34.5078017111
  C        30.3519106796       25.5314216002       21.3600134269
  C        30.0463298920       25.7563530731       22.7023459893
  C        31.0669920631       26.0275081119       23.6281403644
  C        30.7234114262       26.2993922809       25.0320141635
  C        32.4056691671       26.0415946263       23.1815003534
  C        32.7111207707       25.7983607353       21.8521369958
  C        31.6852278530       25.5480978033       20.9161177360
  C        31.9644019901       25.3644376571       19.4865461541
  C        20.2232210899       29.7523734827       26.9660716047
  C        19.3663151244       28.6761050091       27.1563918574
  C        19.7356434031       27.6218110585       28.0113067891
  C        18.8266364764       26.5032294641       28.2958463076
  C        20.9894838034       27.6700577586       28.6503051277
  C        21.8404471874       28.7533641963       28.4725355791
  C        21.4655519869       29.8135250929       27.6280046563
  C        22.3185141320       30.9897941313       27.4368507865
  C        28.5944113843       30.9891950040       18.9428756195
  C        28.1961615748       31.7096277783       20.0606922488
  C        28.4402098654       31.2283692434       21.3635684060
  C        28.0753395836       32.0865803264       22.4957588207
  C        29.0642510376       29.9763063226       21.5181073146
  C        29.4437986697       29.2438586814       20.3969025242
  C        29.2350376464       29.7468238277       19.0962746743
  C        29.7195629564       28.9876530649       17.9323314159
  C        25.2065689559       19.5357407754       26.5680999385
  C        26.2037459087       19.4625064899       27.5369010382
  C        26.3585299814       18.2921865759       28.3014413931
  C        27.3368269485       18.1667376285       29.3855918272
  C        25.5067153443       17.1971352690       28.0463822687
  C        24.5109075864       17.2728665858       27.0829989895
  C        24.3385891420       18.4518783848       26.3339071749
  C        23.2462991019       18.5773490126       25.3540266421
  C        24.3834883362       22.2146538944       28.8428699149
  C        23.0777640419       21.7935339490       28.6621614066
  C        22.5087289728       20.8331266254       29.5247222238
  C        21.0867210340       20.4839393934       29.4445885806
  C        23.3020118853       20.2808658613       30.5435625625
  C        24.6118657210       20.7171210629       30.7354582271
  C        25.1654046896       21.6972715007       29.8985735941
  C        26.5055334347       22.2321769459       30.1673839895
  H        33.0684291161       27.7643814982       18.0721708806
  H        33.7573121539       27.9378077929       16.4532505002
  H        32.4082984536       28.9652664444       16.9640853083
  H        34.1909263420       25.8245068549       17.3153327339
  H        33.6945051717       24.1574925798       17.3445300758
  H        32.2827732853       22.6602145983       15.7611672300
  H        31.9844342619       22.9439552439       17.4839231922
  H        30.6548320277       22.4725270512       16.4378698565
  H        28.8715047388       24.3002766846       13.8577125086
  H        29.9045725857       23.0107075580       14.4780382405
  H        28.0322496212       27.5634103712       15.2144756439
  H        28.5281365358       26.8632625855       13.6648256824
  H        27.7069288739       25.8642952792       14.8863733841
  H        31.2204463779       29.2965206376       15.3149375907
  H        29.6209019020       28.8692133095       14.8005753714
  H        19.0526011735       20.2182352674       25.5114461412
  H        20.5874457862       19.4717731337       25.9899846326
  H        20.4728989446       21.2217756979       25.8448711199
  H        18.8238923808       22.2306030465       24.3709179650
  H        19.1399439016       23.1588452252       22.8995245413
  H        21.0681235944       22.4480612803       19.9638237253
  H        20.6225336735       23.4134810699       21.3655221463
  H        19.3668575671       22.5289252273       20.4853357228
  H        21.3903092209       18.8989024730       19.4138867641
  H        20.5221321942       20.4228360435       19.2113997578
  H        22.9888498124       18.1196759104       20.7139400106
  H        21.6304813244       17.0480645587       21.0979061879
  H        22.9013266191       17.3545156228       22.2954379279
  H        21.2685490090       16.9079462844       23.6137076268
  H        20.3688848150       17.6881393605       24.8730745626
  H        25.9971588027       26.6488657209       30.6015812669
  H        25.5502009744       25.1803037375       29.7349469157
  H        26.7247651157       25.0978242323       31.0601777659
  H        26.6010489621       29.0206679205       27.9585746789
  H        26.1438971634       28.3689281494       29.5332043435
  H        27.9238426146       28.7382784986       26.2009703410
  H        29.6799782648       28.7529193586       26.2648723505
  H        28.7324361508       29.6092404244       27.4972430482
  H        31.9847347890       26.6077598258       27.8899197854
  H        31.2912773395       28.1065107914       27.3709295743
  H        30.4460360387       23.3159133877       27.8720212445
  H        31.6000867627       24.5969080678       27.5328603973
  H        31.3164015378       24.0834687323       29.2076239308
  H        29.1532170028       22.9345975199       29.3510320207
  H        28.4940921479       23.6507311594       30.8168799509
  H        24.8531190933       33.5893511302       24.8816874121
  H        25.6290105253       32.1791601443       24.1375334257
  H        24.2608201486       31.9552042410       25.2230502008
  H        24.0238534319       32.9998125043       28.7526387691
  H        23.6536231931       33.0265743032       27.0289226354
  H        24.9891726224       31.3420987723       29.9847550615
  H        26.6377123853       31.2280017904       30.6124675033
  H        25.8207107706       32.8063126253       30.5544165342
  H        29.8204447792       32.4572074784       29.3378352022
  H        28.4211598273       32.6115044216       30.4051279071
  H        30.4061579177       31.5353454812       27.5170686911
  H        30.0892264923       31.8242527364       25.8106751248
  H        30.3709319472       33.1962692879       26.9062563304
  H        28.9869629150       33.4717975319       24.8473391883
  H        27.3531065542       33.6550247358       24.2235529655
  H        27.5031882645       17.5289861334       33.4063610114
  H        26.1706352686       18.6676458820       33.6686208550
  H        26.6878092486       18.2828507268       32.0291702734
  H        27.1423264623       19.1286192783       35.5618249623
  H        27.6429185944       20.6172958637       36.2993740094
  H        27.8971225910       22.6585731268       35.7848406955
  H        29.6226793452       22.4040410752       36.0971504483
  H        29.0945404543       23.6301284541       34.9262536169
  H        31.1855233202       22.9509918396       34.3247477879
  H        31.8581068373       22.5247151803       32.7542539936
  H        30.3178082083       20.8260855604       29.9310041867
  H        31.7122622790       20.4692738794       30.9688463872
  H        31.1234552273       22.1311758422       30.7970288472
  H        30.0367736088       18.7468484038       30.4949798902
  H        28.8132393923       17.7607038328       31.2956860286
  H        19.5609231020       20.9838645900       31.9097877939
  H        17.9955838921       21.1113693815       32.7204830136
  H        18.1667090484       20.0705882216       31.3102846735
  H        17.3880044769       22.8950887096       33.4932270273
  H        17.4858459586       24.6336033591       33.1752819009
  H        17.7596151709       26.2314590347       31.7376099691
  H        16.0617836681       25.7356638718       31.8513500470
  H        16.6604971553       26.5654309994       30.4067808019
  H        16.3438994342       24.9493881869       27.3177790869
  H        15.8477962278       25.8544641472       28.7090591553
  H        17.9423091771       23.9669541968       26.5906222586
  H        19.0597441305       22.6507624087       26.9123213341
  H        17.3425899312       22.2972790480       26.6261521627
  H        18.4345663295       20.6382619634       27.8187906026
  H        18.6512775943       19.9158477327       29.4216882348
  H        26.1285827517       23.5584824209       17.2385778777
  H        24.1572445372       22.5866256467       18.4571563433
  H        23.2744585005       18.8856909196       18.3411375392
  H        25.2918387926       18.6531115891       17.1256811032
  H        27.2549416692       19.6120496104       15.9389504805
  H        28.6125695300       21.4476945863       15.2805591260
  H        22.1746122287       23.9018491793       26.3625408791
  H        23.9124335291       25.3004677704       27.5210231674
  H        25.0132596054       28.7158281581       26.3733737730
  H        23.1502076665       28.5135115995       24.7685369019
  H        21.4188064194       27.1355107034       23.6286776350
  H        20.1897959924       25.0636954594       23.3596028802
  H        32.5417912385       28.8824666962       30.1764854909
  H        33.0240256195       26.5879616100       31.0039061991
  H        32.3337299011       24.5113684996       31.9344950810
  H        28.9179655346       26.1547403703       32.2260496833
  H        28.4230514700       28.4499160960       31.3505790432
  H        31.0594876820       30.7275467906       29.8426769745
  H        24.2793461391       23.1940832741       32.7275898123
  H        21.8755525228       23.8312272194       32.5177393081
  H        19.1503837187       22.2356699987       34.6240342224
  H        20.9362484522       21.3779074607       35.9286706316
  H        23.3462201507       20.7529572754       36.1484869504
  H        26.0256838083       21.8687402185       33.7075405121
  H        29.5503129291       25.3411309312       20.6425022310
  H        29.0073612463       25.7371146551       23.0381003983
  H        29.6717876269       26.1154347511       25.3216734472
  H        33.1886153830       26.2544848290       23.9098799375
  H        33.7424616561       25.8105951841       21.4984268827
  H        31.0711154129       25.3485025702       18.8345070080
  H        19.9306637807       30.5713423821       26.3043414504
  H        18.3949880018       28.6308128501       26.6638318347
  H        19.2374496180       25.7021367448       28.9369077986
  H        21.2893522148       26.8445347664       29.2991962798
  H        22.8083421049       28.7935223922       28.9705597216
  H        21.9139515684       31.7634787171       26.7501734243
  H        28.4308470739       31.3709510873       17.9351717508
  H        27.7024032699       32.6763132833       19.9358237240
  H        27.5360598634       33.0157401356       22.2127668549
  H        29.2529741108       29.5989942373       22.5236905054
  H        29.9326648550       28.2754549749       20.5268783977
  H        30.0671978286       27.9593022830       18.1416504373
  H        25.0758229506       20.4573779095       25.9971784932
  H        26.8524988158       20.3157890442       27.7355977054
  H        27.3480321948       17.1721589093       29.8804103744
  H        25.6264440101       16.2830436664       28.6330583094
  H        23.8375376654       16.4361905176       26.8970542222
  H        23.1853508839       19.5377924052       24.8090676489
  H        24.8319025084       22.9660426918       28.1920710652
  H        22.4533580880       22.2108040060       27.8725130700
  H        20.7509026896       19.6728354268       30.1214871142
  H        22.8723241487       19.5350248905       31.2157897698
  H        25.2112079376       20.3092433258       31.5509366481
  H        26.9532124013       21.9649672070       31.1451303254
