# Supplementary material for: High-throughput discovery of organic cages and catenanes using computational screening fused with robotic synthesis
Source: Nat Commun. 2018 Jul 20;9:2849. doi: 10.1038/s41467-018-05271-9 (PMC6054661; doi:10.1038/s41467-018-05271-9)
Supplement: Supplementary file 3 — Supplementary Data 1 [file 41467_2018_5271_MOESM3_ESM.zip › Computational_structures/C2_3p2.xyz]

120
XYZ
  C        25.0863246304       23.7235398387       20.0746740956
  N        25.0559917507       22.9485267496       21.3158112590
  C        25.0857606932       25.2410028446       20.1462154917
  C        23.8609686508       25.9425236949       20.1572169581
  C        23.8624276212       27.3538379270       20.1653820922
  C        25.0818124775       28.0630775539       20.2151577154
  C        26.3029046876       27.3551489947       20.2114969333
  C        26.3084544906       25.9436239232       20.2028294172
  C        27.6241691604       25.1853271898       20.2346886171
  C        28.2018007440       24.9071201614       18.8353410792
  C        27.6162277461       28.1162622511       20.2151400334
  N        28.2346041469       28.4668730354       21.4936887820
  C        25.0787431352       29.5817673840       20.2468794821
  C        25.0947439193       30.2138471667       18.8434837905
  C        22.5474402845       28.1129021736       20.1187334506
  N        21.8771975855       28.4661063095       21.3711743703
  C        22.5476840128       25.1806518026       20.1431461336
  C        22.0268632000       24.8961553164       18.7236027756
  C        22.3813593679       27.9416008495       29.8696581233
  N        21.7595187794       28.3424649655       28.6076553674
  C        23.6942657186       27.1804828262       29.8397627954
  C        23.6880090967       25.7702273650       29.7862019411
  C        24.9097173820       25.0644902050       29.8190217819
  C        26.1349613634       25.7639073982       29.8485910970
  C        26.1335885061       27.1746835486       29.8919207551
  C        24.9157621319       27.8872095368       29.8607418568
  C        24.9198521198       29.4067766111       29.8564387387
  C        24.9050304900       30.0243874124       31.2656888795
  C        27.4490388285       27.9279380012       29.9674767561
  N        28.1241116546       28.3082414569       28.7268697900
  C        27.4476209692       25.0004449613       29.8459346325
  C        27.9527147594       24.6539836894       31.2576082479
  C        24.9032587148       23.5458216446       29.8236943380
  N        24.9227695515       22.8251504705       28.5508681162
  C        22.3734875605       25.0136866916       29.7050084974
  C        21.7878687814       24.6552052792       31.0824833377
  C        29.5192802925       29.1843657324       23.9324062643
  C        30.0844635207       29.5007639595       25.1644276840
 Br        31.7404722063       30.4666281388       25.2095616621
  C        29.4809614917       29.1354422460       26.3639337835
  C        28.2656019301       28.4290581587       26.3329779237
  C        27.6036509617       28.0359044599       27.5903560266
  C        27.6857637751       28.1070990951       25.0962869399
  C        28.3042311862       28.4779349872       23.8928325911
  C        27.6865642784       28.1315178629       22.5996853905
  C        20.5034214255       29.1817703153       23.7703767099
  C        19.9042459305       29.5071293231       24.9840901438
 Br        18.2426237112       30.4642337332       24.9755183791
  C        20.4772531622       29.1560111009       26.2025383051
  C        21.6938855838       28.4513947126       26.2112337707
  C        22.3121642844       28.0571102743       27.4897668736
  C        22.3084654012       28.1209308706       24.9940010716
  C        21.7229741292       28.4818003197       23.7705159761
  C        22.3841465840       28.1337902233       22.4982070363
  C        24.9842726693       21.3323346994       26.1273572221
  C        24.9962853631       20.6729322681       24.9017947661
 Br        24.9960282793       18.7555946339       24.8740005484
  C        25.0083663602       21.3667426534       23.6949606597
  C        25.0114545539       22.7727078195       23.7116921239
  C        25.0340360477       23.5366727505       22.4516250068
  C        24.9984224046       23.4473660566       24.9419521213
  C        24.9829743079       22.7380021893       26.1520398627
  C        24.9617936159       23.4572122896       27.4391577319
  H        25.9652798675       23.3644078540       19.5187722146
  H        24.2344767208       23.3658890904       19.4773109218
  H        27.4917411704       24.2348959514       20.7702356080
  H        28.3602191005       25.7471245420       20.8268370690
  H        27.5087267103       24.3081504257       18.2279244417
  H        29.1525223668       24.3605489327       18.9042016509
  H        28.3852998488       25.8401368328       18.2842307364
  H        28.3839498352       27.5632535552       19.6536152909
  H        27.5164969596       29.0611076209       19.6605350935
  H        24.1980563775       29.9393440146       20.7985244857
  H        25.9426447950       29.9441752961       20.8211693301
  H        25.9871188680       29.9102527766       18.2781978908
  H        24.2213017983       29.9021233841       18.2537053807
  H        25.0886985236       31.3108485055       18.9060197491
  H        21.8032922107       27.5576300069       19.5283527757
  H        22.6669548373       29.0570504736       19.5669154060
  H        21.7878076009       25.7420774136       20.7046967069
  H        22.6630432631       24.2325378386       20.6865943893
  H        21.0781251479       24.3427266856       18.7565992806
  H        21.8578923753       25.8270052923       18.1642683712
  H        22.7469568838       24.3013348174       18.1442803672
  H        21.6156452776       27.3663096063       30.4114761391
  H        22.4836207562       28.8638102653       30.4608580246
  H        24.0555694394       29.7771426428       29.2876302817
  H        25.8001935394       29.7712293566       29.3084710445
  H        25.7789348122       29.7075288594       31.8520599654
  H        24.9107927179       31.1219101792       31.2135497817
  H        24.0131737899       29.7157234569       31.8290712255
  H        27.3285130183       28.8599582142       30.5395659449
  H        28.1876275852       27.3568705676       30.5495670132
  H        28.2146742279       25.5831840494       29.3170916543
  H        27.3371483648       24.0764225455       29.2612791782
  H        28.1141442933       25.5598368279       31.8587915949
  H        27.2267001427       24.0340118261       31.8022380030
  H        28.9024089577       24.1032681314       31.2110746286
  H        24.0255301303       23.1669081290       30.3680215301
  H        25.7561965339       23.1581672732       30.4004207127
  H        22.5116606833       24.0951448634       29.1177726368
  H        21.6397768943       25.6066440052       29.1412113046
  H        20.8401690514       24.1094304909       30.9760019998
  H        21.5958795495       25.5552551437       31.6833813936
  H        22.4787453180       24.0260894135       31.6611542261
  H        29.9918212000       29.4703558772       22.9940051163
  H        29.9222971549       29.3818061043       27.3282772646
  H        26.6404861794       27.5010634948       27.4871277526
  H        26.7398751382       27.5592586431       25.0705254136
  H        26.7335646889       27.5712539393       22.6487150066
  H        20.0550973213       29.4573643230       22.8171030666
  H        20.0082292837       29.4079253129       27.1523106036
  H        23.2685875833       27.5050615908       27.4198032985
  H        23.2555756392       27.5746787940       24.9989063955
  H        23.3359368173       27.5757516884       22.5821558832
  H        24.9731842015       20.7896759645       27.0712667670
  H        25.0184348376       20.8514584587       22.7358099850
  H        25.0347497457       24.6385973114       22.5522672313
  H        24.9996427375       24.5405858881       24.9573224968
  H        24.9784487652       24.5621925427       27.3808001601
