# Supplementary material for: High-throughput discovery of organic cages and catenanes using computational screening fused with robotic synthesis
Source: Nat Commun. 2018 Jul 20;9:2849. doi: 10.1038/s41467-018-05271-9 (PMC6054661; doi:10.1038/s41467-018-05271-9)
Supplement: Supplementary file 3 — Supplementary Data 1 [file 41467_2018_5271_MOESM3_ESM.zip › Computational_structures/B2_3p2.xyz]

102
XYZ
  C        25.1126632277       29.6847869118       20.2258570251
  C        25.0382797976       28.1721301450       20.1975437925
  C        26.2207320754       27.4037204876       20.2288578675
  C        26.1521824775       25.9956102029       20.2838419656
  C        24.8969143405       25.3543145439       20.2347304982
  C        23.7107754738       26.1173254586       20.2009717201
  C        23.7863668503       27.5245764125       20.1461936806
  C        22.5178904151       28.3429874962       20.0062279698
  N        21.8195647790       28.7834066119       21.2156527623
  C        22.3619499438       25.4293519834       20.2283977148
  C        24.8229536432       23.8405527006       20.1866453333
  N        24.7445897901       23.0890332033       21.4417011588
  C        27.4212603975       25.1763375160       20.4006817810
  C        27.5709422154       28.0921422373       20.1797461831
  N        28.2192024922       28.4745614403       21.4364623097
  C        24.7408868786       29.8709509352       29.6022731374
  C        24.6748450019       28.3608293532       29.6936525961
  C        25.8623144616       27.6027890632       29.7723131023
  C        25.8053484631       26.1933953089       29.7795071568
  C        24.5532857473       25.5437997537       29.7783873208
  C        23.3628364734       26.2960194691       29.6968953682
  C        23.4261959283       27.7049233732       29.6931011514
  C        22.1457869608       28.5180543369       29.7186158589
  N        21.5263770726       28.9097694140       28.4504471757
  C        22.0240827111       25.5947683810       29.6037882086
  C        24.4870334542       24.0333204854       29.8975989272
  N        24.5087743934       23.2207156966       28.6786897547
  C        27.0823126413       25.3782294880       29.7798435169
  C        27.2016556209       28.3057593638       29.8865160998
  N        27.9432700445       28.6376516497       28.6670858053
  C        20.4114014610       29.6579726026       23.5453017528
  C        19.7881533875       30.0387066564       24.7306378360
 Br        18.1692895431       31.0622631679       24.6452471753
  C        20.3073607482       29.6971959218       25.9763239849
  C        21.4942946284       28.9472725245       26.0433806073
  C        22.0722050841       28.5691957178       27.3439309110
  C        22.1314630858       28.5591201367       24.8552480322
  C        21.5993806357       28.9079278195       23.6055251633
  C        22.2816222446       28.4843756750       22.3707946443
  C        24.5499155458       21.6145156823       26.2988948432
  C        24.5705509439       20.9201810290       25.0920170188
 Br        24.5188973503       19.0039879573       25.1181769203
  C        24.6293852210       21.5784744038       23.8668185502
  C        24.6696925874       22.9834795216       23.8427056802
  C        24.7381102182       23.7077699428       22.5619326369
  C        24.6494990504       23.6929077524       25.0521674153
  C        24.5885483664       23.0195641564       26.2814666717
  C        24.5673314033       23.7911223862       27.5347214075
  C        29.4244271678       29.2886319841       26.3047452456
  C        30.0690491308       29.5778755425       25.1048578877
 Br        31.7683303240       30.4641532199       25.1518252246
  C        29.5152970589       29.2400338159       23.8731088380
  C        28.2711393524       28.5864023315       23.8375921408
  C        27.6529117620       28.2153404792       22.5540545181
  C        27.6121195459       28.2917950808       25.0397461335
  C        28.1783422227       28.6386536060       26.2749493457
  C        27.4644250065       28.3228184902       27.5231307720
  H        25.1691963355       30.1112479122       19.2109812868
  H        25.9938421838       30.0350898296       20.7763273313
  H        24.2363175617       30.1240362298       20.7168186020
  H        21.7739851946       27.7935969435       19.4081657926
  H        22.7133045313       29.2531432208       19.4178879547
  H        21.9967692441       25.2051394549       19.2127751168
  H        21.6016927129       26.0486245396       20.7188508372
  H        22.4016518004       24.4813091368       20.7776324843
  H        25.6905160642       23.4346510815       19.6429788591
  H        23.9582214805       23.5197922059       19.5850086810
  H        27.8337271907       24.9179242800       19.4116806400
  H        27.2481603429       24.2364860634       20.9379268951
  H        28.2022465772       25.7160646539       20.9491900117
  H        28.2984712832       27.4668804175       19.6389178526
  H        27.5089232670       29.0114725842       19.5768194169
  H        23.8953536708       30.2791116838       29.0360768012
  H        24.7267421078       30.3426911764       30.5984835100
  H        25.6536376837       30.2058252576       29.0955226249
  H        22.2989360515       29.4511522255       30.2832972337
  H        21.3677048126       27.9862053429       30.2882903171
  H        21.5910988333       25.4033768563       30.5992406954
  H        22.1092601274       24.6279344856       29.0935522077
  H        21.2954046913       26.1885425515       29.0394448462
  H        23.5808376881       23.7336306117       30.4471015455
  H        25.3137681961       23.6645271127       30.5249499354
  H        27.9003775967       25.9071492049       29.2769324153
  H        27.4205410906       25.1475099983       30.8032843573
  H        26.9516791810       24.4236272811       29.2565119426
  H        27.8899221208       27.7127387795       30.5092783880
  H        27.0885686451       29.2505864584       30.4408198627
  H        20.0038631683       29.9234111505       22.5710182206
  H        19.8192743784       29.9960314180       26.9028344991
  H        23.0068100387       27.9776685019       27.3008292054
  H        23.0556523603       27.9769610433       24.9043724438
  H        23.2081957769       27.8944393763       22.5074826174
  H        24.5040460434       21.0992044264       27.2571301042
  H        24.6457605297       21.0350521890       22.9233055507
  H        24.7854756280       24.8115607003       22.6323278966
  H        24.6814936189       24.7857444332       25.0374982723
  H        24.6048605187       24.8917218810       27.4222195063
  H        29.8580371916       29.5531392969       27.2679804626
  H        30.0196494133       29.4661804790       22.9349152382
  H        26.6732472383       27.7044616442       22.6200919154
  H        26.6434611218       27.7853113613       25.0134012354
  H        26.4945135668       27.8020226014       27.4070882336
