# Supplementary material for: High-throughput discovery of organic cages and catenanes using computational screening fused with robotic synthesis
Source: Nat Commun. 2018 Jul 20;9:2849. doi: 10.1038/s41467-018-05271-9 (PMC6054661; doi:10.1038/s41467-018-05271-9)
Supplement: Supplementary file 3 — Supplementary Data 1 [file 41467_2018_5271_MOESM3_ESM.zip › Computational_structures/A20_6p4.xyz]

168
XYZ
  C        32.9874149732       30.0591960181       23.1025060317
  C        33.0736936666       29.4631873171       21.8446267198
  C        32.5300842349       30.1274127335       20.7325557988
  C        31.9206201626       31.3744232217       20.8736325189
  C        31.8451921152       31.9593929337       22.1477315775
  C        32.3786731490       31.3147111383       23.2630133752
  C        32.3088750386       31.9637539106       24.6315788902
  N        31.6890785538       31.0815574594       25.6109520929
  C        31.3509762810       32.1003661715       19.6695118007
  N        29.9517906769       32.4575370986       19.8726412927
  C        33.7605848219       28.1213252431       21.6777451859
  N        32.9001308116       27.1530418457       21.0094711050
  C        17.8018716774       31.9392582166       19.8889679842
  C        16.9808973898       30.8053708221       20.0007587710
  C        17.0275783670       29.8301566076       19.0049089455
  C        17.8746476257       29.9763510742       17.8943886651
  C        18.6836766271       31.1087221010       17.8001607843
  C        18.6501961960       32.1014294262       18.7935163392
  C        19.5230508746       33.3367400593       18.6744773489
  N        20.9230678725       32.9825025827       18.4842811185
  C        17.9010677490       28.9194188200       16.8072299435
  N        18.1458993823       27.5922572586       17.3557122985
  C        16.0478036635       30.6456771555       21.1859705281
  N        16.7623344861       30.7518219467       22.4512780912
  C        26.2278798151       17.7209032249       20.9915772291
  C        26.0910065492       18.1646322970       19.6658459877
  C        24.8136049979       18.2978464628       19.1213795695
  C        23.6737070339       17.9803588366       19.8779760369
  C        23.8291679281       17.5406234707       21.1924149755
  C        25.1068259335       17.4026290305       21.7582887171
  C        25.2662639632       16.9016099884       23.1808459007
  N        24.4958212797       17.7029805983       24.1229447877
  C        22.2895978041       18.1024304509       19.2698219332
  N        22.0469628383       19.4400063640       18.7453047157
  C        27.3172273429       18.4886954410       18.8329072032
  N        28.1659979819       19.4720939464       19.4921217443
  C        22.9798211679       27.8754535689       32.4843662086
  C        21.6374561920       27.6151992224       32.2087036138
  C        21.2034753633       26.2838669460       32.1072594698
  C        22.0957863914       25.2269965144       32.2882520202
  C        23.4436006309       25.5078828540       32.5660068186
  C        23.8912888712       26.8246044641       32.6740114700
  C        25.3409840450       27.1210452930       33.0093487586
  N        25.9485398871       28.0118693259       32.0285362400
  C        21.6113278130       23.7916335840       32.2016536331
  N        22.4039199431       23.0108056017       31.2611898443
  C        20.6552944642       28.7559799461       32.0276520687
  N        19.9402843906       28.6453292346       30.7630789602
  C        24.1559391152       33.5267027645       20.1711221259
  C        23.1783247540       33.1041753330       19.2808366355
  C        21.7647884474       33.3966191442       19.3608110206
  S        23.8231988253       32.1431980993       17.9672519327
  C        25.4268630623       32.3051076592       18.6055867531
  C        26.7087758267       31.8552934706       18.2207265804
  C        27.6867337888       32.2852088102       19.1075457797
  C        29.1029204786       32.0108895723       19.0184437198
  S        27.0401741469       33.2412461884       20.4235095440
  C        25.4368491714       33.0736991542       19.7872596772
  C        29.5232454152       22.8336900360       18.8206624327
  C        29.2158362020       21.6222845735       19.4249773016
  C        28.3907837349       20.5726935098       18.8704219945
  S        29.9504346699       21.4428405073       21.0036540741
  C        30.6855700423       23.0062191098       20.8639370542
  C        31.5175664121       23.7977299412       21.6855790917
  C        31.8245036141       25.0100451952       21.0813385384
  C        32.6540202619       26.0574782977       21.6335191162
  S        31.0921623942       25.1877887641       19.5012636271
  C        30.3621381664       23.6220242248       19.6379954124
  C        28.8112223094       27.9728726885       29.7026135460
  C        27.6801196177       28.3594546260       30.4089391497
  C        26.9894525137       27.5812352239       31.4118103228
  S        27.1124117785       29.9554395003       29.9689046149
  C        28.4015495950       30.1215307275       28.8231467557
  C        28.8135082134       31.1237140339       27.9181829244
  C        29.9436946098       30.7361541534       27.2112284395
  C        30.6406640147       31.5140395440       26.2129054248
  S        30.5104583211       29.1399431410       27.6512967412
  C        29.2239971309       28.9768770535       28.8003140914
  C        20.5804197345       24.8512428861       16.9386755015
  C        19.5092910202       25.6212957830       17.3715076307
  C        19.1656202719       26.9489059439       16.9131100193
  S        18.5382112684       24.8159048250       18.5854268743
  C        19.5716325314       23.4259121359       18.5225753712
  C        19.6098079116       22.1754375575       19.1780778187
  C        20.6832826202       21.4077443391       18.7469722806
  C        21.0283179582       20.0777824808       19.1978040811
  S        21.6546802023       22.2145717622       17.5344907549
  C        20.6179360376       23.6018233650       17.5948556007
  C        17.2828165835       28.7416384081       25.5002466582
  C        17.3359332090       29.7550204454       24.5522697517
  C        16.6729992527       29.7644153701       23.2670676717
  S        18.3242977326       31.1087649550       25.0566147706
  C        18.6781891176       30.3193689013       26.5583577805
  C        19.4456845814       30.6384624927       27.6995395765
  C        19.3934795162       29.6249077412       28.6471960922
  C        20.0523706585       29.6191236970       29.9340213898
  S        18.4037381091       28.2717810304       28.1438368873
  C        18.0467988329       29.0624527365       26.6435242513
  C        21.8671792550       21.0240231423       28.2019901507
  C        22.4605426628       21.6602792954       29.2835453029
  C        21.7856509804       22.4635615629       30.2783876597
  S        24.1886608832       21.3923816871       29.3667455482
  C        24.1292295347       20.4148738288       27.9362952868
  C        25.0775175139       19.7096056701       27.1628397439
  C        24.4806199640       19.0790722644       26.0791590117
  C        25.1382619029       18.2634033338       25.0835735928
  S        22.7529100773       19.3466791464       25.9995689992
  C        22.8161051824       20.3159613199       27.4336973604
  H        33.3837390859       29.5444079344       23.9801095312
  H        32.5766153328       29.6488186978       19.7521895408
  H        31.3469203601       32.9244481664       22.2605762255
  H        33.3368093470       32.1673428720       24.9811272319
  H        31.7896445211       32.9391542072       24.5518904381
  H        31.9103255434       33.0419240618       19.5260192893
  H        31.5026776149       31.4856124255       18.7604625514
  H        34.6522110022       28.2576669486       21.0399459208
  H        34.1143223443       27.7623415896       22.6642971645
  H        17.7829496505       32.6897779403       20.6818345793
  H        16.4142481266       28.9309302905       19.0907696001
  H        19.3665467200       31.2241250369       16.9559870497
  H        19.2077023139       33.9115081309       17.7856634363
  H        19.3665690433       33.9850196081       19.5591703695
  H        18.6434957021       29.2021984770       16.0349740663
  H        16.9120197349       28.8910478990       16.3160314578
  H        15.3038700734       31.4620812239       21.1634269587
  H        15.4916717892       29.6920530801       21.0922792647
  H        27.2270930185       17.6402762328       21.4245172645
  H        24.6894583384       18.6641027664       18.1002189967
  H        22.9509828182       17.3124926351       21.7999156036
  H        24.8779593746       15.8690890036       23.2384777012
  H        26.3427055598       16.8627806897       23.4398968605
  H        21.5299126591       17.7967717024       20.0160199336
  H        22.2136882688       17.4014459939       18.4194112502
  H        27.9170308216       17.5694869012       18.7103652653
  H        27.0005231305       18.8129488653       17.8219750226
  H        23.3360596266       28.9058750737       32.5442282814
  H        20.1575189184       26.0820731903       31.8677701308
  H        24.1453698870       24.6800338085       32.6861715011
  H        25.3789546704       27.6364109544       33.9856196489
  H        25.8972573137       26.1692120696       33.1180308603
  H        20.5312900821       23.7819684234       31.9549499326
  H        21.7252008383       23.3190948874       33.1935678111
  H        21.1878919907       29.7220354209       32.1301727446
  H        19.9022364883       28.7089119744       32.8342487720
  H        23.9347111048       34.1338629966       21.0471165766
  H        21.4589311087       34.0064602171       20.2342011852
  H        26.9309105118       31.2481843716       17.3449609001
  H        29.4058668507       31.3835347857       18.1566119658
  H        29.1507234148       23.1146379081       17.8372188153
  H        27.9676173472       20.7849719657       17.8684392221
  H        31.8864540865       23.5183228735       22.6708329543
  H        33.0673557500       25.8455397810       22.6397720131
  H        29.2982154439       27.0101901826       29.8470499204
  H        27.4222776960       26.5804101622       31.6098715381
  H        28.3256891544       32.0856981033       27.7717446027
  H        30.2085348064       32.5133773190       26.0064940592
  H        21.2890718907       25.1937894968       16.1867980765
  H        19.8451242640       27.3719314421       16.1466025303
  H        18.9009955999       21.8317078593       19.9293100148
  H        20.3508007360       19.6473071592       19.9617843194
  H        16.7161725044       27.8239868388       25.3531657257
  H        16.0805701167       28.8567206816       23.0361999278
  H        20.0154909313       31.5544867250       27.8447222846
  H        20.6609724145       30.5184189451       30.1553279678
  H        20.8001396958       21.0823463302       27.9947407305
  H        20.6921177096       22.5704666105       30.1332145050
  H        26.1451754023       19.6513960333       27.3666176881
  H        26.2337626115       18.1534161593       25.2086585821
