# Supplementary material for: High-throughput discovery of organic cages and catenanes using computational screening fused with robotic synthesis
Source: Nat Commun. 2018 Jul 20;9:2849. doi: 10.1038/s41467-018-05271-9 (PMC6054661; doi:10.1038/s41467-018-05271-9)
Supplement: Supplementary file 3 — Supplementary Data 1 [file 41467_2018_5271_MOESM3_ESM.zip › Computational_structures/B11_3p2.xyz]

102
XYZ
  C        25.7976413045       28.0561065997       19.7453577065
  C        25.8281698023       26.5451224565       19.6853913055
  C        24.6456925160       25.7838789322       19.7691917634
  C        24.7060340166       24.3741143518       19.8404801660
  C        25.9572430704       23.7251295065       19.7697132322
  C        27.1476942314       24.4795463502       19.6420472407
  C        27.0808837938       25.8900523021       19.6392781248
  C        28.3155232316       26.7162177154       19.9421504189
  N        28.5741592870       26.9173289418       21.3905077579
  C        28.4942438249       23.7875152614       19.6143268162
  C        26.0404354668       22.2307452280       20.0610601087
  N        25.8395426512       22.0629606742       21.5025193340
  C        23.4305607556       23.5907202549       20.0595316344
  C        23.3186254406       26.4913899748       20.0235591922
  N        23.3505409669       26.9064846089       21.4237079172
  C        28.2939097990       24.1323329837       30.4707983297
  C        26.9044850820       24.7342232719       30.4741601866
  C        26.7251664180       26.1344341117       30.4841235480
  C        25.4194991807       26.6845496397       30.4490810641
  C        24.2993687540       25.8304911507       30.3901496440
  C        24.4790937807       24.4282100968       30.3054918713
  C        25.7771105071       23.8866952248       30.3629038843
  C        25.9745529482       22.3961450581       30.1039537493
  N        25.8107253834       22.1815669299       28.6647035888
  C        23.2762159499       23.5300090785       30.1069008140
  C        22.8883302639       26.3688505659       30.2298529483
  N        22.4001490651       26.4738936738       28.8344408368
  C        25.2620160027       28.1910528193       30.3861834749
  C        27.8995251247       27.0539775908       30.2118686204
  N        28.2526778195       27.2006924207       28.7774334553
  C        28.6753823647       27.3111294966       25.7771329742
  C        28.7281435470       27.2608411184       24.3887544974
  C        27.9608276729       26.3119154829       23.6792639813
  C        27.8794848827       26.2261392201       22.2186426595
  C        27.1651559267       25.4034561955       24.3963183336
  C        27.1202073354       25.4465290424       25.7821785810
  C        27.8602571114       26.4076133698       26.4920232411
  C        27.6735348627       26.4145410986       27.9444397372
  C        21.5674041510       26.2321129703       24.5613886509
  C        21.7394308816       26.2905956653       25.9418811038
  C        22.9642366925       26.7243955867       26.4816949690
  C        23.2739581637       26.6619929108       27.9147538909
  C        23.9838430732       27.1452548162       25.6058013388
  C        23.8038406723       27.1106838821       24.2311289245
  C        22.5990147504       26.6296797730       23.6876628415
  C        22.4773464104       26.4366245909       22.2349978683
  C        27.9469014681       21.3605288405       25.8018943600
  C        27.9503036965       21.3360760100       24.4074946462
  C        26.7869706219       21.6441446415       23.6841722553
  C        26.8414326029       21.7038012551       22.2166056368
  C        25.6072570202       21.9556829949       24.3950939581
  C        25.6037350834       21.9795128131       25.7808510912
  C        26.7800205815       21.6944677230       26.5085919850
  C        26.8230705187       21.8049865844       27.9745856055
  H        24.7845124067       28.4629451806       19.7426131353
  H        26.2775777044       28.4186651126       20.6661049941
  H        26.3407480334       28.4978826856       18.8971047234
  H        28.2519525557       27.7203945969       19.5026093937
  H        29.2349669000       26.2844492894       19.5219899678
  H        28.4690050216       22.8653478910       19.0220075906
  H        29.2697675728       24.4221697100       19.1739083914
  H        28.8343320820       23.5179264556       20.6273634605
  H        25.2438526752       21.6847038419       19.5353829590
  H        26.9982159088       21.8038080869       19.7234762799
  H        22.7001885334       23.7787248778       19.2593919872
  H        23.5992285632       22.5130814561       20.1131290047
  H        22.9564416257       23.8757074566       21.0101711830
  H        23.2324494751       27.3864602886       19.3904207203
  H        22.4552654011       25.8472234257       19.7866219783
  H        28.5371958466       23.6899562135       29.4925338742
  H        29.0703964477       24.8709462853       30.6878204148
  H        28.3888136924       23.3350698455       31.2201586486
  H        26.9521665741       22.0440861547       30.4722546265
  H        25.2025415738       21.8135619377       30.6275105412
  H        22.5247631440       24.0044941258       29.4643591051
  H        23.5483706898       22.5882524298       29.6227522006
  H        22.7885169741       23.2978380650       31.0680338478
  H        22.7717732789       27.3591723063       30.6947867506
  H        22.1737912650       25.7267168309       30.7617923109
  H        24.2197744506       28.5017485305       30.2702755355
  H        25.6495927689       28.6756656021       31.2949277029
  H        25.8156730885       28.6112827848       29.5341705872
  H        27.7162566637       28.0683092006       30.5894460753
  H        28.8169225911       26.7323959591       30.7264757700
  H        29.2460045356       28.0550141857       26.3344657714
  H        29.3424855663       27.9633543368       23.8242310521
  H        27.1228814165       25.4990646642       21.8790293102
  H        26.5637745432       24.6719562518       23.8540876992
  H        26.4862184999       24.7458371757       26.3285197002
  H        26.9416033138       25.6587842488       28.2759694209
  H        20.6312158714       25.8516917793       24.1459425089
  H        20.9527262054       25.9637985226       26.6223977719
  H        24.3522382298       26.7514913062       28.1389683175
  H        24.9430822002       27.4660508518       26.0166569655
  H        24.6038980348       27.4011068260       23.5507439202
  H        21.6252481251       25.8149401125       21.8911951518
  H        28.8641575018       21.1401830878       26.3522434839
  H        28.8701780757       21.0965674430       23.8697332111
  H        27.8230599761       21.4554104767       21.7644179720
  H        24.7092028666       22.1985679427       23.8264417029
  H        24.7026699714       22.2423518817       26.3358211188
  H        27.8009313449       21.5757093084       28.4450513985
