# Supplementary material for: High-throughput discovery of organic cages and catenanes using computational screening fused with robotic synthesis
Source: Nat Commun. 2018 Jul 20;9:2849. doi: 10.1038/s41467-018-05271-9 (PMC6054661; doi:10.1038/s41467-018-05271-9)
Supplement: Supplementary file 3 — Supplementary Data 1 [file 41467_2018_5271_MOESM3_ESM.zip › Computational_structures/C26_4p4.xyz]

456
XYZ
  C        37.0289011355       27.8319924862       14.7765817861
  N        35.7618948175       28.3827528769       15.2780100606
  C        37.5065901409       26.5068504602       15.3443173514
  C        38.3021814526       26.4917882001       16.5091857079
  C        38.7270523504       25.2592384663       17.0512293371
  C        38.3112907131       24.0443573056       16.4673067624
  C        37.5141768215       24.0646533734       15.3011829997
  C        37.0917026940       25.2938696060       14.7513682764
  C        36.1889547940       25.3154479459       13.5311978409
  C        36.9725541241       25.3390082737       12.2076761847
  C        37.0374393099       22.7548936800       14.7019291821
  N        35.7991531795       22.1700624541       15.2347284825
  C        38.7049433934       22.7212929331       17.1005772662
  C        40.0321961207       22.1606357321       16.5622835221
  C        39.5583648091       25.2488079513       18.3208207467
  N        38.8456771485       25.2517595470       19.6057632574
  C        38.6900417182       27.7947778789       17.1862035817
  C        40.0150199152       28.3771310863       16.6642314363
  C        13.0411456105       26.9299526819       14.8612442607
  N        14.1494678625       27.5022820233       15.6241664546
  C        12.5768380904       25.6297229643       15.5082751565
  C        11.7309815305       25.6829163185       16.6376062657
  C        11.3056462439       24.4843814277       17.2472699683
  C        11.7677170841       23.2391431182       16.7671055840
  C        12.6037192599       23.1925750471       15.6320624238
  C        13.0277920083       24.3891402925       15.0113113563
  C        13.9575825216       24.3226639541       13.8121891930
  C        13.2047098781       24.2950349543       12.4715675869
  C        13.1046380058       21.8557678697       15.1136748630
  N        14.3925755428       21.3510382806       15.6088508022
  C        11.3666099099       21.9568038951       17.4745206022
  C        10.0706387593       21.3407643267       16.9200982699
  C        10.4039941475       24.5304728729       18.4684946057
  N        11.0325794095       24.5641477091       19.7948177737
  C        11.2856412970       27.0228131362       17.1937063151
  C         9.9706492314       27.5250653802       16.5733046106
  C        27.2309512095       37.0016362492       34.8238661438
  N        27.8068016772       35.7236105239       34.3864352960
  C        25.8707401500       37.3991206997       34.2789430440
  C        25.7720631362       38.1731909615       33.1032092957
  C        24.4993755568       38.5138226953       32.5930341032
  C        23.3307075344       38.0406485801       33.2256593172
  C        23.4354086168       37.2722248730       34.4061571969
  C        24.7032540093       36.9300538452       34.9215545927
  C        24.8123086967       36.0626138591       36.1638423424
  C        24.8323649924       36.8807527025       37.4672457878
  C        22.1728926376       36.7630745386       35.0781171804
  N        21.6161446534       35.4815053077       34.6271324622
  C        21.9656688905       38.3518732847       32.6358895060
  C        21.3618977882       39.6653093465       33.1630665762
  C        24.3921773459       39.3267603640       31.3156075151
  N        24.3914661839       38.6081042681       30.0342232614
  C        27.0272027414       38.6396541312       32.3880437158
  C        27.5284662952       40.0048586283       32.8911122654
  C        27.9541115262       13.1967053321       35.2963102322
  N        28.5048233000       14.4578818880       34.7805331371
  C        26.6648373034       12.6804988345       34.6838427332
  C        26.7206644725       11.8919193108       33.5131121128
  C        25.5254399976       11.4358536151       32.9209477697
  C        24.2732677450       11.8179128040       33.4531991371
  C        24.2265307951       12.6014896428       34.6246002696
  C        25.4198947766       13.0484732109       35.2337392821
  C        25.3572289106       13.9249523253       36.4708515118
  C        25.3597865321       13.1123051380       37.7771270899
  C        22.8863859201       13.0286938507       35.2117741106
  N        22.5739706469       14.3990209649       34.8074812014
  C        22.9972193322       11.3892565839       32.7491602670
  C        22.4217684173       10.0637544895       33.2747751578
  C        25.5737913715       10.5914970926       31.6606942771
  N        25.5292834863       11.2811070156       30.3647587710
  C        28.0607287046       11.5445446478       32.8900385485
  C        28.6556382238       10.2329375136       33.4297557285
  C        16.4442759515       28.6454374136       17.0115487019
  C        17.6059373426       29.0994090486       17.6228957389
  C        18.8487075752       29.0485080904       16.9571244390
  C        18.8799014389       28.5463257141       15.6438735836
  C        17.7124923640       28.1082499534       15.0226586124
  C        16.4813992011       28.1382551162       15.6990443489
  C        15.2787237895       27.6266942351       15.0318181377
  C        20.0867298768       29.4880918239       17.6346003964
  C        20.1252676260       30.6655920047       18.4027141819
  C        21.2924632410       31.0663190972       19.0479254632
  C        22.4693885784       30.2962672718       18.9775715377
  C        22.4229970987       29.1127268483       18.2157287293
  C        21.2648980988       28.7245014119       17.5487955148
  C        23.7097920506       30.7094732562       19.6756079988
  C        23.6611304922       31.4651620805       20.8593198903
  C        24.8314431718       31.8586917941       21.5277630984
  C        26.0742245875       31.4750394327       20.9984500161
  C        26.1566696235       30.7111753149       19.8240084987
  C        24.9701831703       30.3448249910       19.1718466191
  C        27.4698674523       30.2935789123       19.2780071516
  C        27.6714080640       28.9768427580       18.8265576287
  C        28.9052764871       28.5671490427       18.3274450354
  C        29.9867205992       29.4630075195       18.2432764747
  C        29.7815883888       30.7838301796       18.6836747627
  C        28.5521807885       31.1876403124       19.1999687551
  C        31.2957988318       29.0281467344       17.7099707242
  C        32.0335217816       29.8549857667       16.8364214515
  C        33.2553323397       29.4448699095       16.3178723797
  C        33.7959300917       28.1935119825       16.6665873137
  C        35.0786298433       27.7162635962       16.1337330398
  C        33.0728261141       27.3749397175       17.5497676255
  C        31.8406613648       27.7787043413       18.0575836598
  C        24.7569829168       32.6460934977       22.7807666248
  C        23.8463068552       33.7093230720       22.9151415022
  C        23.7862207949       34.4629890750       24.0847548453
  C        24.6248997498       34.1770332681       25.1782042972
  C        25.5274582926       33.1051215541       25.0478315259
  C        25.5978738546       32.3616432433       23.8721147608
  C        24.5665601790       34.9815216193       26.4178812793
  C        24.6708467299       34.3790102150       27.6851666493
  C        24.6272446975       35.1493676311       28.8453423014
  C        24.4889267700       36.5462666805       28.7838877737
  C        24.4731664694       37.3284551642       30.0272865246
  C        24.3790791517       37.1521404436       27.5184427223
  C        24.4114703713       36.3831877660       26.3624970070
  C        16.9404059432       20.3738529774       16.6083213226
  C        18.1747687592       19.9912125760       17.1182664753
  C        18.9062929442       20.8401731187       17.9768542380
  C        18.3437819739       22.0872958450       18.3075814010
  C        17.1039211312       22.4696912587       17.8008389636
  C        16.3831416386       21.6220936633       16.9429608383
  C        15.0811880544       22.0613833281       16.4240460817
  C        20.2217883246       20.4359039282       18.5187298681
  C        21.2647482370       21.3704868275       18.6599324296
  C        22.4996582969       20.9997527742       19.1844423352
  C        22.7457731712       19.6789386479       19.6007954713
  C        21.7053325562       18.7431768900       19.4575959920
  C        20.4729707101       19.1112169193       18.9230908843
  C        24.0554435457       19.2916870337       20.1748368258
  C        25.2507579685       19.7813922758       19.6230525581
  C        26.4988143393       19.4289098036       20.1607067524
  C        26.5359227479       18.5842955892       21.2815244638
  C        25.3583098827       18.0889277014       21.8640468543
  C        24.1253058685       18.4416601517       21.2908041402
  C        25.4175178096       17.2467745375       23.0816145599
  C        24.5580897930       16.1466678102       23.2541066711
  C        24.6081495829       15.3662532506       24.4065361639
  C        25.5146788979       15.6559959273       25.4439081338
  C        26.3786128169       16.7533771199       25.2672205872
  C        26.3321820975       17.5294172543       24.1125887646
  C        25.5476501390       14.8509370855       26.6841051412
  C        25.7751195292       15.4600595422       27.9324079748
  C        25.7924372041       14.7062129293       29.1027603932
  C        25.5922060200       13.3162246552       29.0699698507
  C        25.6160799209       12.5597195211       30.3279080749
  C        25.3705938900       12.6995859870       27.8240693203
  C        25.3461028792       13.4538514138       26.6573770153
  C        27.7556326946       19.9228603506       19.5519294707
  C        28.8781792004       19.0843099640       19.4261208818
  C        30.0602785344       19.5444442821       18.8529015935
  C        30.1768636565       20.8690317579       18.3925873270
  C        29.0544781323       21.7083631778       18.5204744962
  C        27.8683858363       21.2444366062       19.0835043432
  C        31.4354971784       21.3639712292       17.7972038444
  C        32.2116364603       20.5452784407       16.9490880938
  C        33.3954543758       21.0058350187       16.3875379937
  C        33.8547029040       22.3084412393       16.6562218057
  C        35.0999649274       22.8318764503       16.0808740998
  C        33.0886026423       23.1250885897       17.5042122637
  C        31.8983851518       22.6660080968       18.0620363063
  C        29.6024004756       16.9154670251       33.6837141765
  C        30.0408468838       18.1147357633       33.1363070841
  C        29.2097484150       18.8793447410       32.2901990440
  C        27.9197826659       18.3892618355       32.0145096852
  C        27.4825392252       17.1821573115       32.5559591269
  C        28.3132856466       16.4260529691       33.4002690423
  C        27.8200104332       15.1563310943       33.9515563891
  C        29.6751458949       20.1574151992       31.7091918249
  C        28.8060249148       21.2589603334       31.6009596513
  C        29.2312992397       22.4606935642       31.0429244775
  C        30.5425694637       22.6138001338       30.5568336773
  C        31.4149785255       21.5162799591       30.6691296285
  C        30.9924233488       20.3165096622       31.2394705185
  C        30.9657812536       23.8871128134       29.9290221511
  C        30.5414619758       25.1168358843       30.4577288595
  C        30.8808659325       26.3332567111       29.8444913548
  C        31.6736315886       26.3028963140       28.6861249327
  C        32.1166459203       25.0898178339       28.1349925625
  C        31.7570053153       23.8892608327       28.7688706053
  C        32.9236047839       25.0818235539       26.8926658859
  C        33.9379144798       26.0324927415       26.6768778596
  C        34.6893721347       26.0293809559       25.5048121420
  C        34.4514633881       25.0831109566       24.4900663024
  C        33.4327457091       24.1359854204       24.7040584868
  C        32.6896073574       24.1318930427       25.8816546569
  C        35.2495801775       25.0829114445       23.2459479436
  C        36.6350193792       25.3510509796       23.2788693634
  C        37.3972373476       25.3525826049       22.1187955066
  C        36.7993011248       25.0934883112       20.8712992852
  C        37.5726010400       25.1023536263       19.6232598420
  C        35.4202062484       24.8264113207       20.8312806482
  C        34.6577343177       24.8159345652       21.9974913275
  C        30.3758414650       27.6173599819       30.3859410868
  C        29.9316009975       28.6393576764       29.5263409078
  C        29.4214719666       29.8333770238       30.0299246565
  C        29.3402819946       30.0642155175       31.4158378130
  C        29.7976463398       29.0480752823       32.2754538187
  C        30.2995457510       27.8503530289       31.7715112343
  C        28.7969293181       31.3327119798       31.9475986924
  C        27.6898506233       31.9590986618       31.3451941318
  C        27.1880190559       33.1580285104       31.8479954433
  C        27.7794941707       33.7805594872       32.9601539311
  C        27.2425742052       35.0586478088       33.4472221358
  C        28.8845583470       33.1557122320       33.5682653343
  C        29.3768982938       31.9547904107       33.0739761841
  C        21.7889315962       17.0784823008       33.9554003255
  C        21.3826038201       18.3055041859       33.4492597223
  C        20.2953598251       18.4077141118       32.5537971885
  C        19.6250847255       17.2216573595       32.1982741756
  C        20.0211728924       15.9918359700       32.7170932863
  C        21.1118767922       15.8975185324       33.5968688932
  C        21.5199811010       14.5835077181       34.1026790859
  C        19.8794101439       19.7154428777       32.0037984961
  C        20.8151117515       20.7445483840       31.7816770696
  C        20.4267297097       21.9714289891       31.2508216353
  C        19.0877637613       22.2227480509       30.9028929085
  C        18.1500037143       21.1985507977       31.1269075879
  C        18.5358516352       19.9765658429       31.6714250183
  C        18.6890911314       23.5136283286       30.2953859852
  C        19.1874102492       24.7284317973       30.7936333510
  C        18.8363519216       25.9546042382       30.2049767549
  C        17.9858217655       25.9449185233       29.0883857201
  C        17.4862015280       24.7448122658       28.5581221648
  C        17.8323461005       23.5364146916       29.1832575223
  C        16.6725318661       24.7512176565       27.3214870249
  C        15.5751981875       23.8882085810       27.1501009357
  C        14.8423924796       23.8844272987       25.9647653179
  C        15.1825107450       24.7360764109       24.8969809224
  C        16.2760678356       25.6036559397       25.0734260440
  C        17.0025743634       25.6130317419       26.2596553697
  C        14.4332246972       24.7142274401       23.6224454010
  C        13.0295247213       24.5710951299       23.5985418851
  C        12.3302450352       24.5534544979       22.3982399981
  C        13.0109162787       24.6686246068       21.1716382365
  C        12.3096749940       24.6412628361       19.8820934433
  C        14.4087919542       24.8065133160       21.1895161068
  C        15.1080848240       24.8325044260       22.3934038009
  C        19.3497428263       27.2349329300       30.7452407904
  C        18.5261651053       28.3726785873       30.8263958191
  C        19.0091075372       29.5751096538       31.3359139104
  C        20.3400102706       29.6964494330       31.7773900797
  C        21.1662457786       28.5605181804       31.6876450355
  C        20.6792991686       27.3550040939       31.1880868259
  C        20.8466973768       30.9757160066       32.3190526895
  C        22.1472658193       31.4276580573       32.0299800213
  C        22.6070389957       32.6450020766       32.5289079563
  C        21.7884433421       33.4492370658       33.3398261575
  C        22.2931285984       34.7387854951       33.8307411302
  C        20.4924978710       32.9930050628       33.6456399575
  C        20.0332605395       31.7831481030       33.1427890104
  H        37.7848992673       28.6161398950       14.9294988552
  H        36.9234067954       27.7735928981       13.6827616717
  H        35.5207374251       26.1862842658       13.5776106739
  H        35.5208479200       24.4431453282       13.5461421194
  H        37.6199062069       24.4555244012       12.1130243104
  H        36.2914916421       25.3567395291       11.3452379116
  H        37.6236793185       26.2226039950       12.1461809692
  H        37.8093022515       21.9778981126       14.8020223547
  H        36.8906069944       22.8474130750       13.6151702800
  H        37.9060075110       21.9834375933       16.9449233881
  H        38.7744310282       22.8388853553       18.1908196100
  H        40.8617283702       22.8596899341       16.7403884965
  H        40.2816066869       21.2057080415       17.0456896715
  H        39.9830229709       21.9904392940       15.4772946858
  H        40.2402082310       26.1108636971       18.3462391887
  H        40.2292066602       24.3762915532       18.3440205557
  H        38.7591043586       27.6421543113       18.2718772851
  H        37.8882328588       28.5340407930       17.0532999889
  H        40.2611188384       29.3175823219       17.1768298801
  H        40.8478067294       27.6765132956       16.8196530167
  H        39.9640343075       28.5805607046       15.5850827694
  H        12.2180783504       27.6594781702       14.8752746071
  H        13.3027881276       26.7752486140       13.8001518935
  H        14.6488635523       25.1753593470       13.8269982615
  H        14.6021447925       23.4371220483       13.8887726092
  H        12.5295612986       23.4293075284       12.4153288342
  H        13.9035821871       24.2368459132       11.6249462665
  H        12.5853413110       25.1939925461       12.3427150386
  H        12.3701824948       21.0617721817       15.3115983754
  H        13.1865901628       21.8715014359       14.0157227607
  H        11.2489046997       22.1488612161       18.5497298871
  H        12.1817358063       21.2233280074       17.4035227609
  H        10.1702310175       21.0932673607       15.8535538454
  H         9.8086750776       20.4200368181       17.4602025788
  H         9.2267050302       22.0394416093       17.0096144448
  H         9.7217104231       23.6674578790       18.4771292473
  H         9.7319683435       25.4006905241       18.4251024609
  H        12.0815054345       27.7629923525       17.0394260520
  H        11.1691822169       26.9500794783       18.2840231855
  H         9.1472767598       26.8188914373       16.7526003349
  H         9.6819001139       28.4980719160       16.9953059967
  H        10.0596532729       27.6416970913       15.4835046451
  H        27.2107567526       36.9661215593       35.9228528126
  H        27.9856735249       37.7697902979       34.5966206791
  H        25.7160850854       35.4409104100       36.1063657282
  H        23.9768412956       35.3493409647       36.1932124243
  H        23.9191792537       37.4833452924       37.5736544423
  H        24.9112615336       36.2233404155       38.3444620008
  H        25.6817469465       37.5783325827       37.4870232391
  H        22.3189383071       36.6681443863       36.1651205289
  H        21.3617222825       37.4989494139       34.9817265291
  H        21.2753192476       37.5225732110       32.8419995254
  H        22.0379571159       38.3967569253       31.5403739347
  H        21.2367533658       39.6374780747       34.2548662592
  H        22.0111557297       40.5229748708       32.9363414603
  H        20.3775271603       39.8549337153       32.7126024087
  H        23.4806922448       39.9425731803       31.3200047104
  H        25.2087638054       40.0615386362       31.2516779009
  H        27.8231075365       37.8910067149       32.5053081067
  H        26.8426127571       38.6922867554       31.3064047297
  H        27.7637790367       39.9715278806       33.9644235158
  H        28.4346098294       40.3161096902       32.3526418617
  H        26.7655467073       40.7842669345       32.7535460322
  H        28.7564442560       12.4511280476       35.1967895371
  H        27.8477308755       13.3306941032       36.3835122885
  H        26.2053771623       14.6237709000       36.4745497124
  H        24.4637112952       14.5603571029       36.4227271710
  H        26.2706519360       12.5029913404       37.8669633819
  H        24.5065661336       12.4200523691       37.8203072494
  H        25.3045362486       13.7732253830       38.6537114569
  H        22.9469767517       13.0126696454       36.3101461594
  H        22.0866594520       12.3207206164       34.9333555041
  H        23.1820286966       11.3057694871       31.6698959531
  H        22.2398881908       12.1786223954       32.8436572825
  H        23.1457921020        9.2442162259       33.1622496724
  H        22.1768095369       10.1304794895       34.3443996357
  H        21.5074293725        9.7861043714       32.7313395863
  H        26.4795190977        9.9663016899       31.6431350650
  H        24.7489073361        9.8640782752       31.6500015092
  H        28.7714249284       12.3655258326       33.0566415489
  H        27.9558144443       11.4762595242       31.7982983070
  H        27.9842280239        9.3830452349       33.2416973693
  H        29.6232719580       10.0138383173       32.9567475120
  H        28.8120053836       10.2838222147       34.5167661917
  H        15.4892319415       28.6612726880       17.5373353833
  H        17.5678156610       29.4706744765       18.6483818428
  H        19.8261346561       28.5224557768       15.1014342009
  H        17.7524751308       27.7304501296       13.9984130940
  H        15.4130475725       27.3362806974       13.9692059454
  H        19.2357552674       31.2949706230       18.4617117844
  H        21.2978650462       32.0106421706       19.5935373127
  H        23.3004072543       28.4667949825       18.1695960208
  H        21.2553785353       27.7882736907       16.9883438534
  H        22.6954953301       31.7083109627       21.3037380918
  H        26.9910314008       31.7712511662       21.5102176329
  H        25.0375099625       29.8051283309       18.2269409432
  H        26.8507097670       28.2602707545       18.8885633546
  H        29.0310081001       27.5416126032       17.9766888363
  H        30.6071469641       31.4961071394       18.6428084136
  H        28.4199720886       32.2185885921       19.5324340187
  H        31.6179955115       30.8194669395       16.5399376077
  H        33.8128820116       30.0776964731       15.6268878769
  H        35.4131179264       26.7339832861       16.5173805915
  H        33.4924741042       26.4116388051       17.8471964246
  H        31.3043427174       27.1352779087       18.7566091886
  H        23.1913281860       33.9616985213       22.0796725040
  H        23.0641980513       35.2773174115       24.1616102349
  H        26.2012172661       32.8690930105       25.8729662951
  H        26.3037867205       31.5325774194       23.8023396632
  H        24.7584091118       33.2940567644       27.7585337007
  H        24.6904596451       34.6622897213       29.8214244786
  H        24.5437976725       36.7376257448       30.9599378901
  H        24.2788511563       38.2366665969       27.4686062580
  H        24.3509976560       36.8728574736       25.3891902685
  H        16.3843647722       19.7207260590       15.9352178836
  H        18.6018845150       19.0296432267       16.8288861124
  H        18.8733925271       22.7499503126       18.9933453844
  H        16.6792260823       23.4375431279       18.0778194389
  H        14.7367695422       23.0500183745       16.7810677732
  H        21.1076545360       22.4009457212       18.3378034386
  H        23.2837219915       21.7504107071       19.2955463433
  H        21.8727133173       17.7073345240       19.7571188721
  H        19.6806475555       18.3658058266       18.8401423244
  H        25.2097501575       20.4010208833       18.7262897621
  H        27.4998523006       18.3126128642       21.7135504749
  H        23.2009950565       18.1040511402       21.7615123641
  H        23.8483779653       15.8924523353       22.4651739934
  H        23.9143485577       14.5316092700       24.5174810644
  H        27.1071760200       16.9928582604       26.0430511303
  H        27.0020212289       18.3851334079       24.0153828688
  H        25.9077456545       16.5413451797       27.9871808699
  H        25.9609069395       15.2000596793       30.0627026388
  H        25.7144162374       13.1702848015       31.2449323361
  H        25.2267993602       11.6190435138       27.7969341644
  H        25.1948108734       12.9551793748       25.6986475703
  H        28.8140039844       18.0492684093       19.7650391578
  H        30.9175630090       18.8734547546       18.7807844410
  H        29.1079516182       22.7341555866       18.1526854826
  H        27.0176850268       21.9210188640       19.1785410581
  H        31.8586706817       19.5407248951       16.7107930199
  H        33.9848018990       20.3740431497       15.7225313717
  H        35.3955611151       23.8393637521       16.4299111218
  H        33.4358671706       24.1366062449       17.7255980534
  H        31.3318839914       23.3115306156       18.7347965721
  H        30.2436001897       16.3337716149       34.3466359988
  H        31.0360019893       18.4876330882       33.3840458767
  H        27.2657729590       18.9474966826       31.3430418511
  H        26.4806134213       16.8137056392       32.3220987555
  H        26.8183895261       14.8439115735       33.6017637428
  H        27.7848792075       21.1738791322       31.9755986109
  H        28.5273400987       23.2896998576       30.9564171412
  H        32.4433632954       21.6096910030       30.3164374305
  H        31.6879115888       19.4778515907       31.2989939769
  H        29.9193960268       25.1260604630       31.3534711247
  H        31.9400355489       27.2397772535       28.1953953244
  H        32.0863784198       22.9401438831       28.3441220851
  H        34.1516534040       26.7731592696       27.4490833948
  H        35.4614133632       26.7867928285       25.3615343593
  H        33.2359403753       23.3788391421       23.9434572334
  H        31.8984512663       23.3921642618       26.0138919069
  H        37.1185036817       25.5326745110       24.2400609892
  H        38.4693598892       25.5482449989       22.1507394318
  H        36.9800414816       24.9747972299       18.6978084705
  H        34.9419631661       24.6233867637       19.8700190791
  H        33.5849340228       24.6261299100       21.9401471857
  H        29.9647359682       28.4843948133       28.4468655787
  H        29.0956766770       30.6107529132       29.3371297270
  H        29.7379892401       29.1910882148       33.3554432279
  H        30.6526817674       27.0846231104       32.4639797638
  H        27.2052402602       31.4867108752       30.4894859463
  H        26.3269254107       33.6286914906       31.3675932839
  H        26.3205295300       35.4102449198       32.9464004502
  H        29.3493532966       33.6427888664       34.4258268221
  H        30.2498045741       31.4981374040       33.5431375651
  H        22.6290932795       17.0077309715       34.6467699809
  H        21.8982573092       19.2111278018       33.7712391777
  H        18.8021822004       17.2604881444       31.4839303163
  H        19.4908515393       15.0837781173       32.4210384843
  H        20.8535003720       13.7410195254       33.8238929736
  H        21.8707734983       20.5673294815       31.9906111374
  H        21.1804888237       22.7364130107       31.0578767419
  H        17.0981307651       21.3783296420       30.8989894805
  H        17.7750888626       19.2209144613       31.8707246386
  H        19.8196890099       24.7206128922       31.6826021003
  H        17.7201683010       26.8896839905       28.6126513702
  H        17.4930557968       22.5933809066       28.7526348751
  H        15.2875783384       23.2181122433       27.9619076748
  H        14.0072183329       23.1913329984       25.8526560472
  H        16.5513455544       26.2889618462       24.2705131592
  H        17.8595156828       26.2808642654       26.3581674698
  H        12.4845145061       24.5017429997       24.5414144399
  H        11.2444582164       24.4553867895       22.3820797274
  H        12.9595604375       24.6872829964       18.9885274917
  H        14.9509339307       24.8842746630       20.2440533401
  H        16.1958310353       24.9130905753       22.3843572962
  H        17.4860201343       28.3057105643       30.5037786482
  H        18.3495451177       30.4432044199       31.3756926247
  H        22.1983757168       28.6187875154       32.0365404168
  H        21.3455430891       26.4933858185       31.1226728348
  H        22.7914598124       30.8322331684       31.3814333374
  H        23.6167667578       32.9838203890       32.2838241684
  H        23.2933060322       35.0304721331       33.4581023603
  H        19.8625421210       33.6103527592       34.2865504409
  H        19.0327922171       31.4364598624       33.4061190884
