# Supplementary material for: High-throughput discovery of organic cages and catenanes using computational screening fused with robotic synthesis
Source: Nat Commun. 2018 Jul 20;9:2849. doi: 10.1038/s41467-018-05271-9 (PMC6054661; doi:10.1038/s41467-018-05271-9)
Supplement: Supplementary file 3 — Supplementary Data 1 [file 41467_2018_5271_MOESM3_ESM.zip › Computational_structures/B3_3p2.xyz]

114
XYZ
  C        27.7084544337       25.7525618497       20.3918923521
  C        26.3764218232       26.4680320193       20.3087516405
  C        26.3311848662       27.8761154222       20.2599129821
  C        25.0917142025       28.5487377419       20.2714901651
  C        23.8928739229       27.8058145333       20.2517679288
  C        23.9320553950       26.3959315938       20.2901981118
  C        25.1752448329       25.7292912755       20.2860214748
  C        25.2263231932       24.2147702245       20.2092781054
  N        25.2490715578       23.4319610441       21.4476570602
  C        22.6432093635       25.6022239336       20.3382390395
  C        22.5614103612       28.5273144634       20.1502540273
  N        21.8632402104       28.9248254073       21.3754163604
  C        25.0506429749       30.0620661962       20.3119159791
  C        27.6210595653       28.6674368436       20.1588851314
  N        28.2953092039       29.0964639617       21.3874152784
  C        27.6971324458       25.8257654623       29.6981604302
  C        26.3683475801       26.5497612848       29.7615837991
  C        26.3295461597       27.9594662911       29.7764139331
  C        25.0924647543       28.6365677894       29.7495979217
  C        23.8904599994       27.8986736803       29.7742984321
  C        23.9237220461       26.4884273222       29.7628716863
  C        25.1635535254       25.8169926258       29.7961741493
  C        25.1999029010       24.3042549805       29.9114271387
  N        25.2126376727       23.4915234776       28.6928708343
  C        22.6331621137       25.6978135761       29.7065603133
  C        22.5606374807       28.6249231870       29.8606617394
  N        21.8643814506       29.0029212204       28.6273326381
  C        25.0560536091       30.1493155602       29.6866949384
  C        27.6224974349       28.7489770981       29.8666688365
  N        28.3005216626       29.1657134005       28.6364330332
  O        32.2499682072       31.5530907535       23.8246110528
  B        31.5856908459       31.1757672124       24.9766249345
  O        32.1394504198       31.5502861333       26.1788807606
  C        30.2457330337       30.3501153021       24.9865747058
  C        29.6405768615       29.9833959658       26.2018933775
  C        28.4442937788       29.2466287931       26.2301921166
  C        27.8024358556       28.8564618842       27.4985152594
  C        27.8476953449       28.8721772987       25.0157724699
  C        28.4268379908       29.2202233728       23.7874284384
  C        27.7856151216       28.8108765175       22.5273459334
  C        29.6219878800       29.9571007079       23.7924146232
  O        17.7589480894       31.2047591531       26.0914777249
  B        18.4791432343       30.8611525907       24.9629783180
  O        17.9442549301       31.2024925140       23.7417323602
  C        19.8598128901       30.1048440339       24.9925462458
  C        20.4917622318       29.7624580948       26.1986494800
  C        21.7190165921       29.0788567367       26.2223468659
  C        22.3803715739       28.7211838056       27.4896802941
  C        22.3194673892       28.7336426246       25.0026475343
  C        21.7155052538       29.0589896889       23.7781313982
  C        22.3796340177       28.6733532993       22.5193617643
  C        20.4893371713       29.7448517724       23.7876384197
  O        25.3048130445       18.9673201713       26.3472182176
  B        25.2917501913       19.5914820535       25.1209680027
  O        25.3049028994       18.7907049325       23.9947313759
  C        25.2591521312       21.1635082742       25.0856661794
  C        25.2464588808       21.8782753600       23.8780327171
  C        25.2067747532       23.2821180643       23.8504845484
  C        25.1949554038       24.0271267450       22.5803307372
  C        25.1794944298       23.9775493758       25.0676975782
  C        25.1982589077       23.2940977190       26.2928816340
  C        25.1823062862       24.0628632927       27.5480136680
  C        25.2376045345       21.8903229310       26.2885052415
  H        28.1139291152       25.5227201534       19.3929113827
  H        27.6235767065       24.8044367841       20.9359956993
  H        28.4580401014       26.3554449692       20.9180085167
  H        26.1072509881       23.8967680733       19.6299769991
  H        24.3719598148       23.8368448596       19.6257352046
  H        22.7724197998       24.6529665325       20.8715474661
  H        22.2717648021       25.3640990317       19.3280401928
  H        21.8492095603       26.1528994502       20.8565008206
  H        22.6747439505       29.4461179519       19.5534014126
  H        21.8447084773       27.9220350050       19.5735348864
  H        25.9179318040       30.4747412166       20.8408975689
  H        24.1574357494       30.4280150285       20.8318565208
  H        25.0440609797       30.4997305693       19.3002411708
  H        27.4598844292       29.5802940481       19.5640786363
  H        28.3683090846       28.1002430852       19.5819377173
  H        27.6067019539       24.8619149102       29.1834116085
  H        28.1042998415       25.6249180240       30.7026293786
  H        28.4478320229       26.4098486881       29.1524640655
  H        24.3433591244       23.9496522939       30.5062620073
  H        26.0790369564       23.9909438607       30.4961562314
  H        22.7691500754       24.7386631382       29.1932070552
  H        21.8508074230       26.2417507075       29.1638429205
  H        22.2422355531       25.4785288685       30.7136944353
  H        22.6746375088       29.5526172861       30.4432775678
  H        21.8423743876       28.0285143607       30.4450118341
  H        25.9303024683       30.5534716580       29.1629650722
  H        25.0381076976       30.6005153392       30.6923422217
  H        24.1695515945       30.5096983253       29.1512914985
  H        27.4641979327       29.6677291664       30.4530969453
  H        28.3688685629       28.1862345125       30.4491298800
  H        31.8110019505       31.2541629417       23.0132716861
  H        32.9621789770       32.0509333799       26.0457432038
  H        30.0963394857       30.2692266072       27.1503655992
  H        26.8627607909       28.2781454201       27.4033092580
  H        26.9158868761       28.2981778851       25.0278672936
  H        26.8416171836       28.2414801975       22.6266839471
  H        30.0387448655       30.2079302299       22.8131776420
  H        18.1862062088       30.9293286825       26.9173461888
  H        17.0923365340       31.6588745354       23.8474064842
  H        20.0576190813       30.0146658086       27.1700281569
  H        23.3485174981       28.1925405825       27.3959127964
  H        23.2753076840       28.2004692367       25.0071693179
  H        23.3513785838       28.1531573578       22.6278579984
  H        20.0275206178       29.9943975287       22.8319034861
  H        25.3230272207       18.0002343279       26.2504602389
  H        25.2932332356       19.2944937556       23.1662107600
  H        25.2654568029       21.3741512833       22.9079836086
  H        25.1384392078       25.1292358393       22.6664852545
  H        25.1471555279       25.0715286958       25.0610549067
  H        25.1467252860       25.1642969438       27.4383137429
  H        25.2503459966       21.3687772858       27.2458318533
