# Supplementary material for: High-throughput discovery of organic cages and catenanes using computational screening fused with robotic synthesis
Source: Nat Commun. 2018 Jul 20;9:2849. doi: 10.1038/s41467-018-05271-9 (PMC6054661; doi:10.1038/s41467-018-05271-9)
Supplement: Supplementary file 3 — Supplementary Data 1 [file 41467_2018_5271_MOESM3_ESM.zip › Computational_structures/C3_3p2.xyz]

132
XYZ
  C        27.9070913798       28.1905881929       19.9132319687
  N        28.5584698295       28.7383820691       21.1036830707
  C        26.7923106302       27.1688419093       20.0690079523
  C        25.4489245221       27.5967656654       20.1557401863
  C        24.4132569428       26.6403008614       20.2374901961
  C        24.7201004351       25.2625296903       20.2847483029
  C        26.0641150313       24.8408519611       20.1959663424
  C        27.1040483638       25.7925871217       20.1170242260
  C        28.5531492941       25.3378134082       20.0733396696
  C        29.0791577392       25.0908687441       18.6486723295
  C        26.3944103294       23.3580573787       20.1758131351
  N        26.6422778416       22.6590250267       21.4383912086
  C        23.6067681593       24.2373563232       20.4170919273
  C        23.0442378825       23.7650261440       19.0651225868
  C        22.9626843355       27.0918180389       20.2649455499
  N        22.3132121932       27.3612380402       21.5481528431
  C        25.1198884601       29.0798727350       20.1497439317
  C        24.9020848093       29.6541160429       18.7389120226
  C        28.5084726470       28.5371957693       29.6286511695
  N        28.9905083147       28.9965837096       28.3251444430
  C        27.3905161840       27.5109376074       29.6894918395
  C        26.0463240283       27.9392237281       29.7442520393
  C        25.0134056072       26.9837845454       29.8582283638
  C        25.3163184061       25.6044370625       29.8635123675
  C        26.6623465929       25.1823074599       29.8076876220
  C        27.7002580703       26.1331818982       29.6958388484
  C        29.1466091948       25.6770211979       29.6012368260
  C        29.8315681549       25.5300764790       30.9721573575
  C        26.9962611029       23.7013973653       29.8851582307
  N        27.0835171273       22.9126773871       28.6565035128
  C        24.1980456125       24.5793923569       29.9462897330
  C        23.8125786021       24.2101881382       31.3901102384
  C        23.5713431887       27.4433331791       29.9803960513
  N        22.7764059257       27.6422093997       28.7677143719
  C        25.7145184074       29.4210029851       29.6886918368
  C        25.6792558348       30.0954538738       31.0718404833
  O        32.2246949681       32.0513274224       25.5578475467
  B        31.5883927794       31.4817998337       24.4691984214
  O        31.9841677733       31.8938404462       23.2176862712
  C        30.4454672234       30.4030989337       24.5764055731
  C        29.8522544376       29.8724610670       23.4171931499
  C        28.8201789487       28.9206832361       23.4896550491
  C        28.1884453426       28.3761099281       22.2738730653
  C        28.3787620214       28.4907401084       24.7510636846
  C        28.9499982776       28.9998954232       25.9262202693
  C        28.4750254931       28.5455082575       27.2437712092
  C        29.9776229333       29.9516323196       25.8191955012
  O        18.1995206544       28.8589981585       24.1682041744
  B        18.8896594365       28.6894184100       25.3462386049
  O        18.2107602126       28.9487010803       26.5223373210
  C        20.3891200241       28.2135137211       25.2777839205
  C        20.9944226281       27.9481675867       24.0372283804
  C        22.3288553290       27.5168407938       23.9484934734
  C        22.9609226788       27.2411993688       22.6453204331
  C        23.0696119880       27.3500463098       25.1293116503
  C        22.4942566233       27.6045643322       26.3828730242
  C        23.2816419161       27.4178821493       27.6128773379
  C        21.1584991089       28.0355201075       26.4373449888
  O        27.9068355477       18.4411424879       26.3484759580
  B        27.6684416984       19.0250017712       25.1258018539
  O        27.7335169379       18.2159932642       24.0063314316
  C        27.3382921368       20.5630600829       25.0858890445
  C        27.2632884628       21.3048199605       26.2777596581
  C        26.9659895242       22.6782562912       26.2674447394
  C        26.8843953134       23.4561810889       27.5159487505
  C        26.7398433496       23.3169723925       25.0380843355
  C        26.8093471038       22.6046102483       23.8326162075
  C        26.5697176992       23.2878637259       22.5513550024
  C        27.1077193361       21.2331759128       23.8757366354
  H        28.7167461569       27.7792512766       19.2919503999
  H        27.5528672391       29.0601215487       19.3396982209
  H        29.1887049347       26.0831937218       20.5714407595
  H        28.6685282016       24.4202030827       20.6673316916
  H        29.0203517345       26.0010423728       18.0353753519
  H        28.4927571532       24.3184502843       18.1313402548
  H        30.1281097040       24.7635327111       18.6694083820
  H        25.5945101779       22.7945115217       19.6724052660
  H        27.2805634039       23.1724938516       19.5506889286
  H        22.7915401361       24.6552169093       21.0243601735
  H        23.9700768993       23.3686861190       20.9839201461
  H        22.2400713420       23.0299419140       19.2097360315
  H        22.6360654083       24.6040178362       18.4843206556
  H        23.8240017563       23.2978762048       18.4470442276
  H        22.8361668222       28.0080699435       19.6686578518
  H        22.3231736415       26.3567594336       19.7540619447
  H        24.2240168658       29.2623898020       20.7596206391
  H        25.9249688314       29.6373187196       20.6490329208
  H        24.6702734234       30.7274494800       18.7827154922
  H        24.0729330755       29.1482899627       18.2242518108
  H        25.7946886805       29.5247822173       18.1107407759
  H        29.3960773451       28.1681354754       30.1642468436
  H        28.2264496668       29.4452026594       30.1821209517
  H        29.1972126659       24.7191917532       29.0646351213
  H        29.7175380641       26.3830016514       28.9821357749
  H        30.8722624988       25.1960328277       30.8577422370
  H        29.3084049770       24.7999451156       31.6055355795
  H        29.8385305098       26.4823761361       31.5210689425
  H        26.2691407876       23.1793232158       30.5252101279
  H        27.9549577258       23.5529780646       30.4043037081
  H        23.3113193581       24.9580585020       29.4184337614
  H        24.4882515575       23.6696708302       29.4024907006
  H        24.6658410139       23.7829866485       31.9355910304
  H        22.9980139382       23.4725406156       31.4029346224
  H        23.4810005592       25.0924571729       31.9555712410
  H        22.9963371489       26.7428062777       30.6042156569
  H        23.5183957973       28.3927537842       30.5342407975
  H        24.7465057777       29.5643951091       29.1887782145
  H        26.4454616203       29.9374251347       29.0506381020
  H        24.9242380171       29.6339773822       31.7239288609
  H        25.4415175478       31.1646223729       30.9811445248
  H        26.6453778427       30.0050468077       31.5880235855
  H        31.8991846504       31.7170744069       26.4081440852
  H        32.6913554656       32.5585372725       23.2748404367
  H        30.1840400254       30.1997989929       22.4314888208
  H        27.3751710412       27.6422597665       22.4372729700
  H        27.5742297501       27.7518549510       24.8188987414
  H        27.6568507856       27.8002027725       27.2407709650
  H        30.3899950788       30.3233196917       26.7610618847
  H        17.2865654502       29.1481302676       24.3355078881
  H        18.7509695485       28.8097594123       27.3157355795
  H        20.4296833300       28.0735068999       23.1130551681
  H        24.0223744191       26.9265367779       22.6766781974
  H        24.1098854072       27.0150474029       25.0716519547
  H        24.3245561249       27.0722949624       27.4783728621
  H        20.7522460271       28.2234014132       27.4347906740
  H        28.0950771112       17.4919647366       26.2541303122
  H        27.5531086560       18.6915043624       23.1804999293
  H        27.4362984757       20.8192340108       27.2384504815
  H        26.6411604945       24.5309192765       27.4044880888
  H        26.5064872852       24.3859980198       25.0201964707
  H        26.3265041869       24.3659603392       22.6093185777
  H        27.1512212434       20.7181862675       22.9123085539
