# Supplementary material for: High-throughput discovery of organic cages and catenanes using computational screening fused with robotic synthesis
Source: Nat Commun. 2018 Jul 20;9:2849. doi: 10.1038/s41467-018-05271-9 (PMC6054661; doi:10.1038/s41467-018-05271-9)
Supplement: Supplementary file 3 — Supplementary Data 1 [file 41467_2018_5271_MOESM3_ESM.zip › Computational_structures/A14_3p2.xyz]

120
XYZ
  C        24.6518611117       23.2640559469       19.7798415090
  C        25.1032640337       24.5898909396       19.7701852095
  C        24.1651681565       25.6243693811       19.6993399149
  C        22.7930498736       25.3502559992       19.6456106803
  C        22.3653596915       24.0184494301       19.6625857555
  C        23.2862843535       22.9653276931       19.7311724728
  C        22.8189301612       21.5345436416       19.9219566588
  N        22.4833990834       21.3549959394       21.3412406254
  C        21.7830811532       26.4770783431       19.7561763406
  N        21.7016947962       26.8437122309       21.1726738156
  C        26.5618508312       24.8963893048       20.0588204261
  N        26.7242383799       24.7124238675       21.5034723231
  C        23.9374617357       23.4378004203       30.2157838408
  C        22.5777384206       23.1349435242       30.0923218341
  C        21.6539450040       24.1852211950       30.0168125867
  C        22.0736744823       25.5195544801       30.0568876529
  C        23.4417124469       25.7975515502       30.1760838201
  C        24.3824252650       24.7651094337       30.2527700218
  C        25.8667744826       25.0641884891       30.1486360186
  N        26.2192954795       24.8293059299       28.7454017948
  C        21.0817788609       26.6385732421       29.7955148141
  N        21.1866638382       26.9897623177       28.3759028879
  C        22.1423734722       21.6979019377       29.8765582344
  N        22.0095461638       21.4759689048       28.4308614796
  C        23.3549681726       24.3116556295       24.2099679976
  C        23.2579051045       24.3376633383       25.6247968375
  C        24.2959184641       24.8159679852       26.3822149111
  C        25.5116746499       25.2694023532       25.7800753421
  C        26.5976963247       25.7644254756       26.5470808030
  C        26.4781014297       25.8515381080       28.0199904724
  C        27.7674872062       26.2487654353       25.9155855538
  C        28.8858515680       26.7277003047       26.6652915660
  C        30.0260535793       27.1808234518       26.0433549744
  C        30.1219395666       27.1597788368       24.6270708409
  C        29.0769370760       26.6830952616       23.8696751056
  C        27.8661982945       26.2244895667       24.4745277333
  C        26.7942357243       25.7149518689       23.7042270453
  C        26.8773002328       25.7574632335       22.2260966060
  C        25.6112937306       25.2437906765       24.3306223513
  C        24.4884644596       24.7640017458       23.5851299650
  C        21.6099834423       30.0791734437       24.0259308451
  C        21.5146550702       30.0974078901       25.4408220128
  C        21.1017363726       28.9783220282       26.1225571115
  C        20.7582188297       27.7718435130       25.4362954084
  C        20.3114538120       26.6148005027       26.1287446074
  C        20.2717346194       26.5322246462       27.6012781429
  C        19.9214442916       25.4530307340       25.4053814760
  C        19.5489500890       24.2369644117       26.0634129323
  C        19.2669875489       23.0895388854       25.3635352448
  C        19.3539125590       23.0789248682       23.9497081924
  C        19.7226829085       24.2165396753       23.2756829310
  C        20.0132362639       25.4395974611       23.9611292480
  C        20.4974432435       26.5833223581       23.2719570919
  C        20.6549438683       26.4657478013       21.8083670032
  C        20.8538842759       27.7546820934       23.9893461689
  C        21.2887954368       28.9427130162       23.3244237954
  C        19.7000687931       19.3264015141       25.4639192642
  C        19.7929695321       19.3026239306       24.0480043240
  C        20.9315563397       19.7498856911       23.4226700323
  C        22.0512348418       20.2360472517       24.1674817651
  C        23.2519640282       20.6490896468       23.5343522594
  C        23.3619916414       20.7661871450       22.0665597083
  C        24.3886180913       21.0007571870       24.3090702522
  C        25.6056925147       21.4475202789       23.7044504331
  C        26.6724524414       21.8682109806       24.4588268394
  C        26.5787932966       21.8951401849       25.8729400486
  C        25.4206862725       21.5013986487       26.4952047875
  C        24.2932075452       21.0272118430       25.7534900530
  C        23.0638476492       20.7001314271       26.3843459550
  C        22.9788706390       20.8695300970       27.8494390301
  C        21.9563061824       20.2607772552       25.6129362572
  C        20.7475443694       19.7959430190       26.2192172327
  H        25.3794288990       22.4548987286       19.8782169810
  H        24.5013011763       26.6629702047       19.7440076660
  H        21.2958378808       23.7939423468       19.6644735008
  H        23.6087909032       20.8354111098       19.5854932526
  H        21.9130770055       21.3449347468       19.3264586012
  H        20.8067178823       26.1545994863       19.3431244923
  H        22.1275052311       27.3545760833       19.1877987176
  H        27.2161554284       24.1805167468       19.5383826348
  H        26.8169499541       25.9206310960       19.7223563469
  H        24.6724328087       22.6295653383       30.2319875695
  H        20.5938812863       23.9555258467       29.8837308230
  H        23.7799390109       26.8361678918       30.1517055687
  H        26.4440278549       24.3686023142       30.7767760437
  H        26.0785581646       26.1001478055       30.4791015028
  H        20.0618138624       26.3105156162       30.0775023056
  H        21.3388326173       27.5250207626       30.3949524572
  H        22.8769017602       21.0116313068       30.3408009806
  H        21.1616514706       21.5210604487       30.3435430719
  H        22.5272428019       23.9257500990       23.6156047115
  H        22.3558365651       23.9712383532       26.1137699548
  H        24.2014637270       24.8277604594       27.4631144382
  H        26.5671582978       26.8660317752       28.4630367280
  H        28.8365384486       26.7131525063       27.7547221440
  H        30.8656730987       27.5432791273       26.6379940686
  H        31.0349271584       27.5065559487       24.1410906022
  H        29.1768768902       26.6346864325       22.7847325631
  H        27.0212935747       26.7595673455       21.7692026482
  H        24.5433472412       24.7361903714       22.5016821640
  H        21.9346720713       30.9734597356       23.4915879144
  H        21.7656676714       31.0059589405       25.9905410245
  H        21.0463524056       28.9898972333       27.2076238083
  H        19.4125549771       25.9772131541       28.0243009526
  H        19.5424688419       24.1913731883       27.1503204458
  H        19.0257024503       22.1707658238       25.8969196050
  H        19.1776729997       22.1525192399       23.4041174150
  H        19.8509664306       24.1598363433       22.1968167338
  H        19.8295136401       25.9558468546       21.2745452355
  H        21.3752777189       28.9282199432       22.2411744048
  H        18.7965543756       18.9615002125       25.9550979151
  H        18.9608637855       18.9198245524       23.4549775202
  H        20.9969469135       19.7372310557       22.3375938316
  H        24.2913507916       20.3680779323       21.6150863854
  H        25.6767743984       21.5221370253       22.6214088656
  H        27.5709279049       22.2380868793       23.9641505801
  H        27.4052504563       22.2856338688       26.4672800437
  H        25.3482807068       21.6177082449       27.5745647045
  H        23.8396831626       20.4909490568       28.4340380879
  H        20.6684954185       19.8194215706       27.3031910349
