# Supplementary material for: High-throughput discovery of organic cages and catenanes using computational screening fused with robotic synthesis
Source: Nat Commun. 2018 Jul 20;9:2849. doi: 10.1038/s41467-018-05271-9 (PMC6054661; doi:10.1038/s41467-018-05271-9)
Supplement: Supplementary file 3 — Supplementary Data 1 [file 41467_2018_5271_MOESM3_ESM.zip › Computational_structures/B10_3p2.xyz]

141
XYZ
  C        28.0768548613       25.3514781081       18.9403526278
  C        26.7181021834       26.0198544882       18.9223451648
  C        25.5451783644       25.2360795605       18.8969899938
  C        24.2790509896       25.8568922220       18.9100608148
  C        24.1879342742       27.2633915945       18.8681569360
  C        25.3575468187       28.0497342050       18.9032724701
  C        26.6224003619       27.4263977336       18.8864306579
  C        27.8643395632       28.2598747690       18.6109483438
  N        28.6792217617       28.8149894729       19.6830380842
  C        25.2561146582       29.5608847753       18.9107751414
  C        22.8511078605       27.9231225904       18.5642959136
  N        21.9564221781       28.3858053711       19.6153657458
  C        23.0203082076       25.0138617567       18.9206625624
  C        25.6447103039       23.7418096571       18.6236118116
  N        25.6942807388       22.7510016358       19.6908143286
  C        27.9471606490       25.3783224043       31.1586682203
  C        26.5828178902       26.0361242653       31.1454693527
  C        25.4167239144       25.2435862523       31.1628078697
  C        24.1457662454       25.8532321459       31.1139977109
  C        24.0416179921       27.2592690192       31.1330749873
  C        25.2055736357       28.0549444881       31.1095744260
  C        26.4752142725       27.4423002100       31.1568514642
  C        27.7074147280       28.2876216442       31.4451037979
  N        28.5550715429       28.8221480930       30.3877945420
  C        25.0913039732       29.5650924184       31.0789678743
  C        22.6918180499       27.9091207372       31.3984216291
  N        21.8117592866       28.3446849770       30.3225433281
  C        22.8957348822       24.9992521238       31.0857619119
  C        25.5237888916       23.7539067026       31.4545098906
  N        25.5978628874       22.7552520424       30.3955558657
  C        30.3781953198       29.9553316535       21.6264291763
  C        29.2407439519       29.1851863257       21.9787638871
  C        28.3937689748       28.6202227124       20.9170798208
  C        28.9340339388       28.9742475930       23.3315389082
  C        29.7582771482       29.5222643812       24.3229777139
  C        29.7430650405       29.5198314845       25.7723459499
  C        28.8968649237       28.9707313139       26.7447530831
  C        29.1721044741       29.1806460118       28.1044406976
  C        28.2977955359       28.6228809726       29.1485058282
  C        30.3039925064       29.9470699941       28.4814380791
  C        31.1594817053       30.5010771359       27.5420543358
  C        30.8751212927       30.2804665268       26.1884557995
  N        31.5682424715       30.7169340241       25.0685929281
  C        30.8980202735       30.2853878416       23.9330230844
  C        31.2100341808       30.5115226296       22.5856202423
  C        32.7324423189       31.5800889585       25.0826005332
  C        19.9795703370       29.2460535080       28.3745186296
  C        21.2249790934       28.6640112432       28.0252578726
  C        22.1333606032       28.2090717710       29.0893520332
  C        21.5765062027       28.5300212180       26.6734361914
  C        20.6959607284       28.9776557092       25.6797569641
  C        20.7212868593       28.9930496406       24.2304335107
  C        21.6287044787       28.5550329755       23.2573288193
  C        21.3219794669       28.7173747160       21.8979173740
  C        22.2471637118       28.2481113626       20.8555727713
  C        20.0985590154       29.3263752761       21.5197455582
  C        19.1805033531       29.7668872559       22.4596536127
  C        19.4995742080       29.5986137881       23.8128527990
  N        18.7594283246       29.9514835003       24.9313629270
  C        19.4576303424       29.5690765701       26.0674525560
  C        19.0893604887       29.6981809215       27.4133389712
  C        17.4417592573       30.5540296453       24.9161404096
  C        25.7132495315       20.6917763935       28.4725603014
  C        25.6244399215       22.0589164103       28.1069612480
  C        25.5578854982       23.0854675078       29.1580369386
  C        25.6088239791       22.4180517245       26.7507716819
  C        25.6827957235       21.4223378346       25.7685338159
  C        25.6987518260       21.4224510863       24.3193224567
  C        25.6470556243       22.4184844208       23.3357789855
  C        25.6949382044       22.0598128808       21.9801822115
  C        25.6457305684       23.0856630199       20.9266628568
  C        25.7979568761       20.6929074798       21.6169795723
  C        25.8519532129       19.6863152517       22.5680087241
  C        25.7938866117       20.0573773019       23.9175728882
  N        25.8168704827       19.2500009929       25.0454150368
  C        25.7673295067       20.0572639894       26.1724348840
  C        25.7874994935       19.6854321894       27.5228076124
  C        25.9524652736       17.8071102389       25.0477071643
  H        28.8221530995       25.9734436835       19.4513146521
  H        28.0422105820       24.3886377486       19.4648911007
  H        28.4550501952       25.1567495350       17.9228989549
  H        28.5548612487       27.6742347841       17.9818331680
  H        27.5866533485       29.1135579456       17.9711300661
  H        24.3412332060       29.8980760181       19.4133609048
  H        26.1039335019       30.0158790346       19.4376359491
  H        25.2421186546       29.9794803626       17.8905691948
  H        23.0255043628       28.7949090061       17.9120959816
  H        22.2517465618       27.2424169338       17.9373344471
  H        22.6776199130       24.7707673403       17.9010501495
  H        22.1960623373       25.5317458394       19.4265405706
  H        23.1794538295       24.0639697723       19.4457672027
  H        26.5330402975       23.5533089211       17.9985889449
  H        24.8025542590       23.4427362045       17.9777358623
  H        28.3083501964       25.1978449099       32.1848843447
  H        28.6966698626       26.0005264275       30.6543270396
  H        27.9289972313       24.4094109420       30.6445589115
  H        27.4095905818       29.1547858760       32.0573456888
  H        28.3798904345       27.7183382122       32.1080791554
  H        25.0572543967       29.9983606170       32.0924865592
  H        24.1821359373       29.8871445005       30.5564833291
  H        25.9437501521       30.0198173317       30.5591634859
  H        22.8432975787       28.7942000870       32.0384606870
  H        22.0876530368       27.2327863482       32.0251610704
  H        23.0754010937       24.0433410251       30.5785329471
  H        22.5296003381       24.7675898808       32.0998878075
  H        22.0797685210       25.5024353275       30.5523529088
  H        24.6728869649       23.4542407660       32.0886211619
  H        26.4029490888       23.5780232393       32.0957399018
  H        30.5769897622       30.1015074658       20.5652317682
  H        27.5161313927       28.0264423083       21.2393118222
  H        28.0549548883       28.3853007450       23.6034624942
  H        28.0231583768       28.3836861538       26.4520010879
  H        27.4238200389       28.0335164905       28.8081133971
  H        30.4803127212       30.0918548322       29.5468243523
  H        32.0180590257       31.0950548109       27.8561161969
  H        32.0727075338       31.1101230933       22.2922124288
  H        32.4512381460       32.6450005108       25.0802444045
  H        33.3545947064       31.3752607680       24.2031280035
  H        33.3342450856       31.3736638672       25.9756659109
  H        19.7411893143       29.3251267465       29.4346823139
  H        23.0915116867       27.7546054330       28.7696442981
  H        22.5334323927       28.0770052968       26.4040289701
  H        22.5702192950       28.0833434112       23.5481947647
  H        23.1886028774       27.7754893120       21.1978952187
  H        19.8969600323       29.4304099453       20.4540763255
  H        18.2389131627       30.2186588660       22.1467826599
  H        18.1326253993       30.1329004881       27.7036124469
  H        16.6448054243       29.7939373199       24.9032346848
  H        17.3147192327       31.1861813849       25.8033102390
  H        17.3377811358       31.1921257242       24.0305447829
  H        25.7272379490       20.4553656825       29.5360161895
  H        25.4736850626       24.1383563927       28.8247744107
  H        25.5429857860       23.4716524949       26.4692651123
  H        25.5726332736       23.4717868907       23.6162597027
  H        25.5665174153       24.1400450588       21.2565092127
  H        25.8394359578       20.4567880060       20.5542028102
  H        25.9423880242       18.6424630547       22.2665678226
  H        25.8659936920       18.6411830314       27.8262153749
  H        27.0088746807       17.4957976929       25.0540134593
  H        25.4643863855       17.3889704526       24.1591037315
  H        25.4547742882       17.3913914370       25.9319573281
