# Supplementary material for: High-throughput discovery of organic cages and catenanes using computational screening fused with robotic synthesis
Source: Nat Commun. 2018 Jul 20;9:2849. doi: 10.1038/s41467-018-05271-9 (PMC6054661; doi:10.1038/s41467-018-05271-9)
Supplement: Supplementary file 3 — Supplementary Data 1 [file 41467_2018_5271_MOESM3_ESM.zip › Computational_structures/A21_6p4.xyz]

168
XYZ
  C        31.9450140335       30.7739453462       20.6328545597
  C        32.6242122145       29.6125199036       21.0058805360
  C        33.1476577740       29.5138064722       22.3047668452
  C        33.0019020622       30.5625982575       23.2140378902
  C        32.3159967636       31.7215695391       22.8200342988
  C        31.7931223186       31.8413898696       21.5318519605
  C        31.0902061093       33.1152621296       21.1045694216
  N        29.7423149009       32.8537096451       20.6167861815
  C        33.5653635544       30.4483736780       24.6166102825
  N        32.5001976808       30.2497089840       25.5946632674
  C        32.8291151867       28.4925370153       20.0027739885
  N        32.5455771738       27.1834475885       20.5737690739
  C        17.3724231117       29.0078136800       19.4535178181
  C        17.3746066186       29.9389905815       20.4933420579
  C        18.0329824838       31.1656290728       20.3113808425
  C        18.6680328027       31.4645144412       19.1046380670
  C        18.6554161551       30.5147159263       18.0711597530
  C        18.0070242719       29.2893540492       18.2334615418
  C        17.9769333831       28.2781447184       17.1040679280
  N        18.5050283093       26.9857307002       17.5266320399
  C        19.3719792044       32.7949585709       18.9168902389
  N        20.8233230346       32.6332006051       18.9293185588
  C        16.6371842970       29.6421192100       21.7861538105
  N        17.4238270592       29.9859232038       22.9613890277
  C        26.0452187524       17.8318021439       19.8156466853
  C        26.7103196947       17.5242327179       21.0139578362
  C        25.9640893942       17.1141581045       22.1188666776
  C        24.5672277992       16.9939680384       22.0404476429
  C        23.9250999668       17.3058903693       20.8410174076
  C        24.6578736162       17.7220412007       19.7169080922
  C        23.9550765844       18.0317714144       18.4088479998
  N        23.0722086966       19.1874396279       18.5223428277
  C        23.7760243266       16.5045967782       23.2383042536
  N        23.9515389980       17.3721508984       24.3981891827
  C        28.2211717088       17.6199784185       21.0958689241
  N        28.6858394881       18.9635078497       20.7768387251
  C        22.1218474495       26.0458695700       32.6027261473
  C        22.6735563804       27.3373827067       32.6230083781
  C        24.0447347182       27.4864815857       32.8292868175
  C        24.8682283645       26.3664483609       33.0291463273
  C        24.3019287672       25.0917875932       33.0012918861
  C        22.9233321757       24.9205253908       32.7947796210
  C        22.3159335805       23.5313533635       32.7812823059
  N        22.8236215998       22.7341867073       31.6693990676
  C        26.3513755248       26.5455069358       33.2861593724
  N        27.0007140159       27.2675043829       32.2001294936
  C        21.7853274308       28.5502820817       32.4280246218
  N        21.0753317646       28.4855390927       31.1567712584
  C        23.6880061672       33.7843482545       20.9459955748
  C        22.9071415254       33.1542145848       19.9971493451
  C        21.4701987252       33.2342415298       19.8616959601
  S        23.8555594439       32.1794221594       18.8808965226
  C        25.3005598934       32.6327724188       19.7008008861
  S        26.9649175861       32.2539393063       19.4716704926
  C        27.3920222150       33.2631658951       20.8480428277
  C        28.7738650782       33.4234082295       21.2374121420
  C        26.2903103520       33.8493255380       21.4392163356
  C        25.0730660119       33.4978369205       20.7918096779
  C        29.6773872502       21.7709963187       20.3982699103
  C        29.9386970013       20.8948510640       21.4319278097
  C        29.4294052642       19.5496495879       21.6422936692
  S        31.0541574796       21.5760790483       22.6122721008
  C        31.1686024792       23.0270703962       21.7050447148
  S        32.0395988817       24.4988347761       21.9107361650
  C        31.3411370865       25.1209049129       20.4205456617
  C        31.6977402387       26.4429645845       19.9574545586
  C        30.4844825398       24.2236830765       19.8151662322
  C        30.3726165212       23.0019088566       20.5387512709
  C        29.8719973113       26.7975075151       29.9379191593
  C        28.7491911558       27.3108319764       30.5564900507
  C        28.0025053230       26.7004142921       31.6327040137
  S        28.2843693293       28.8820530207       29.9153638414
  C        29.6124185761       28.8369068080       28.8188781810
  S        30.2055291726       29.9247052230       27.6217195248
  C        31.5228271934       28.8170292358       27.2554761943
  C        32.5118225794       29.1489299449       26.2549970161
  C        31.4828957129       27.6724909813       28.0270174180
  C        30.3878897081       27.6643784750       28.9350193537
  C        21.2564833411       24.7195934705       16.5712020402
  C        20.1614459517       25.2758253677       17.2038633751
  C        19.5356576790       26.5438113502       16.9011607062
  S        19.5304144656       24.2498971404       18.4864749753
  C        20.7448283023       23.0743168665       18.1554634641
  S        21.1256648520       21.5376438605       18.8338921587
  C        22.4639095901       21.3607226903       17.7049473802
  C        23.2775904724       20.1652343153       17.7160640475
  C        22.5907462729       22.4466178267       16.8600182279
  C        21.6082153517       23.4471775722       17.1039182047
  C        18.4912690804       28.4383738963       26.1323804306
  C        18.3153383454       29.3169304240       25.0820334987
  C        17.5630653337       29.0882150881       23.8678249512
  S        19.1293266411       30.8554774368       25.3389241145
  C        19.7021398786       30.2990593137       26.8659304853
  S        20.6745768732       30.9930895122       28.0969224248
  C        20.5361486539       29.5308909042       29.0701341685
  C        21.1958652193       29.4880794516       30.3651928495
  C        19.7740192731       28.5639062404       28.4468097318
  C        19.2874410118       28.9858761869       27.1791169224
  C        21.4615931155       20.9234561169       28.7555310379
  C        22.3210126939       21.4742534593       29.6868122186
  C        21.9634010327       22.2944922522       30.8231937243
  S        24.0021568011       21.0480356097       29.3885844595
  C        23.5328953925       20.1239508093       28.0130845939
  S        24.4009244185       19.1753177034       26.8665000838
  C        22.8968128142       18.7689672791       26.0492505172
  C        22.8908692994       17.8992806230       24.8942328522
  C        21.7958205164       19.3527283204       26.6467372680
  C        22.1410567475       20.1380157559       27.7820954132
  H        31.5180611499       30.8590044435       19.6312353151
  H        33.6646444491       28.5993472446       22.6016062595
  H        32.1911585446       32.5377166276       23.5355083783
  H        31.1014354161       33.8393407958       21.9433496990
  H        31.6556023031       33.5702836404       20.2721341686
  H        34.3177358912       29.6355134855       24.6471259528
  H        34.0797288442       31.3889510715       24.8760183176
  H        33.8912933313       28.4893286531       19.6966437559
  H        32.2299932585       28.6963472043       19.0933448239
  H        16.8819771589       28.0411265692       19.5858842409
  H        18.0491821170       31.8859360240       21.1314982203
  H        19.1651171462       30.7401137831       17.1315167291
  H        16.9285866152       28.1173917964       16.7967264036
  H        18.5178305509       28.6878376686       16.2281573268
  H        19.0245466167       33.5076227800       19.6908391939
  H        19.0960031408       33.2110200355       17.9332348589
  H        15.7241280383       30.2649925910       21.8150769119
  H        16.3072035136       28.5843618813       21.7908657978
  H        26.6283435965       18.1657787127       18.9547487282
  H        26.4659292543       16.8852178324       23.0614337967
  H        22.8376746512       17.2289901183       20.7702951703
  H        23.3242328430       17.1685866878       18.1329923575
  H        24.7093599136       18.1580232129       17.6068849028
  H        24.1472944059       15.5040097304       23.5217509051
  H        22.7104790624       16.3920748851       22.9556610455
  H        28.6593412873       16.9372387688       20.3458846519
  H        28.5628515052       17.2764802176       22.0927597475
  H        21.0508860522       25.9283483382       32.4240104351
  H        24.4921788724       28.4826481846       32.8291145499
  H        24.9346665339       24.2117307551       33.1364168978
  H        21.2109002231       23.6122831010       32.7690300229
  H        22.5981463248       23.0087375023       33.7117312372
  H        26.4810325164       27.1492253106       34.2021156889
  H        26.8173007873       25.5580252314       33.4755154647
  H        22.3871662176       29.4749501924       32.5333960236
  H        21.0219539963       28.5627111993       33.2265989302
  H        23.2679883609       34.4264627116       21.7190565452
  H        20.9649453302       33.8594018712       20.6249941236
  H        28.9385460586       34.0856211940       22.1109319959
  H        26.3679612595       34.5063649108       22.3043930919
  H        29.0023523993       21.5101720055       19.5859035574
  H        29.7181087002       19.0565960612       22.5926127576
  H        31.1897645329       26.7688153026       19.0280650780
  H        29.9626544890       24.4441101428       18.8850495625
  H        30.3023282872       25.8342577757       30.2087352411
  H        28.3688662102       25.7005682338       31.9414073961
  H        33.2933610591       28.3772637468       26.1037646009
  H        32.2205364679       26.8764817459       27.9345870054
  H        21.7761026664       25.2166578503       15.7531113512
  H        20.0121404522       27.1089940173       16.0750507478
  H        24.0938595929       20.1517266051       16.9658746476
  H        23.3644157505       22.5082495902       16.0957917839
  H        18.0594693743       27.4385657295       26.1406970781
  H        17.1143730659       28.0787203878       23.7781560020
  H        21.8105737560       30.3712685783       30.6328563305
  H        19.5920391120       27.5953558476       28.9077209598
  H        20.3841894028       21.0802342348       28.7862851829
  H        20.8793355224       22.5064366604       30.9186247760
  H        21.8854494508       17.7132735673       24.4654087425
  H        20.7822167733       19.2094313452       26.2746418675
