# Supplementary material for: High-throughput discovery of organic cages and catenanes using computational screening fused with robotic synthesis
Source: Nat Commun. 2018 Jul 20;9:2849. doi: 10.1038/s41467-018-05271-9 (PMC6054661; doi:10.1038/s41467-018-05271-9)
Supplement: Supplementary file 3 — Supplementary Data 1 [file 41467_2018_5271_MOESM3_ESM.zip › Computational_structures/C19_6p4.xyz]

360
XYZ
  C        26.6674358561       14.6072836390       16.2279543105
  N        27.1671364730       15.9781903051       16.3219323218
  C        25.2850353258       14.4573046694       16.8470065332
  C        25.1579843040       14.0491948339       18.1916715691
  C        23.8721171312       13.8707591804       18.7449307308
  C        22.7209294014       14.1387610672       17.9764907605
  C        22.8577141221       14.5322221466       16.6282262389
  C        24.1389120920       14.7212915968       16.0683425593
  C        24.2863007517       15.1986226150       14.6346740437
  C        24.3798383286       14.0511463027       13.6138059821
  C        21.6154694411       14.7311020921       15.7765694351
  N        20.9825464077       16.0482300966       15.7088628662
  C        21.3420676206       13.9997559969       18.5976723382
  C        20.7448074640       12.5869160119       18.4698665161
  C        23.7206917070       13.3678117319       20.1734513667
  N        23.5760424739       14.4557857407       21.1388438532
  C        26.3949014519       13.7934883918       19.0338440353
  C        26.9052146583       12.3442758031       18.9557242394
  C        13.7935128605       31.6679728334       14.9188410907
  N        14.4989423889       30.4685589614       15.3649393308
  C        14.1073301737       32.8731703895       15.7956956094
  C        15.0184544428       33.8546949813       15.3513552324
  C        15.2683999347       34.9879939131       16.1552510017
  C        14.6635493431       35.1077969211       17.4257725149
  C        13.7422649693       34.1283998374       17.8526519132
  C        13.4726029448       33.0011671344       17.0489781078
  C        12.5015625421       31.9369030641       17.5269325957
  C        11.0459791805       32.2088865215       17.1043150464
  C        13.0217899728       34.2903630128       19.1838129483
  N        13.6724650799       33.5449376987       20.2589788666
  C        15.0042339260       36.2899591253       18.3172676365
  C        14.0690648864       37.4982190065       18.1344622638
  C        16.1764923701       36.0968007347       15.6467304576
  N        17.6185685863       36.0321055389       15.8958429714
  C        15.7229432406       33.7134253728       14.0126008225
  C        14.9220142285       34.2893404640       12.8328883839
  C        25.4327345422       28.2151830227       36.2671329789
  N        26.2989321533       28.6373440587       35.1644803946
  C        24.1032386904       27.5407203253       35.9680429271
  C        24.0347907199       26.1340621151       35.8567059466
  C        22.7860075559       25.5139147985       35.6469236524
  C        21.6173244725       26.2906701534       35.4937723617
  C        21.6948162372       27.6934031089       35.6058414169
  C        22.9387651884       28.3240837228       35.8197221521
  C        23.0194379865       29.8388450178       35.8970688648
  C        22.8306947197       30.3879513043       37.3226421562
  C        20.4268991288       28.5321742582       35.5180254883
  N        20.1802023290       29.0372483090       34.1693137705
  C        20.2907102516       25.6090514313       35.2104935344
  C        19.4990837835       25.2473414333       36.4787938394
  C        22.6879644587       23.9955734129       35.5994451651
  N        22.6996314854       23.4757964926       34.2335213758
  C        25.3007886384       25.3022334818       35.9714296987
  C        25.6108817984       24.8429103731       37.4070568700
  C        37.1145764939       30.1389482453       18.4269873518
  N        36.2016522873       29.0087052928       18.5896603470
  C        36.5905333947       31.4172544602       19.0690576213
  C        35.8433650068       32.3350950262       18.2996841377
  C        35.4253730919       33.5515369614       18.8802716840
  C        35.7237756755       33.8391606278       20.2285310703
  C        36.4641401629       32.9116966071       20.9926500076
  C        36.8706394584       31.6844214805       20.4252494661
  C        37.6027180901       30.6565357754       21.2710886591
  C        39.1341923505       30.8132736062       21.2527779479
  C        36.8362084572       33.2430526109       22.4288707247
  N        35.9201260105       32.8886687023       23.5151556776
  C        35.2613956386       35.1470470174       20.8459700831
  C        36.2796113690       36.2887890289       20.6732293559
  C        34.6600393149       34.5720204503       18.0479776149
  N        33.2183467713       34.5132450166       18.2837928295
  C        35.5053279969       32.0193780793       16.8528561034
  C        36.5476381620       32.5414535663       15.8499940696
  C        19.6347315473       18.5812051426       15.6394655831
  C        19.0812176289       19.8500611253       15.5411074234
  C        19.8100868518       20.9962977056       15.9222447998
  C        21.1130610903       20.8183914841       16.4197791148
  C        21.6633208962       19.5419500956       16.5376666832
  C        20.9382153739       18.4062125066       16.1408610531
  C        21.5494952897       17.0714886527       16.2312442667
  C        19.2082042775       22.3396677625       15.7915880869
  C        17.8652763596       22.5629351830       16.1462128827
  C        17.2812405305       23.8171590188       15.9979266152
  C        18.0102994572       24.8994203243       15.4714435892
  C        19.3553978354       24.6784286993       15.1217530539
  C        19.9452823681       23.4276182715       15.2880339779
  C        17.3628357187       26.2122081669       15.2681337002
  C        16.4723023618       26.7405410324       16.2271301627
  C        15.8150559644       27.9450816201       16.0119991203
  C        16.0175460909       28.6642769316       14.8193462515
  C        15.2873974270       29.9031358210       14.5282897843
  C        16.9171613366       28.1517475115       13.8693909307
  C        17.5853914667       26.9501874416       14.0916991536
  C        23.3993506206       16.4880095414       23.2541542198
  C        23.3527354822       17.3608809895       24.3337509385
  C        24.2134984535       17.2029281376       25.4421304284
  C        25.1390236834       16.1433500105       25.4127142705
  C        25.1873422684       15.2686544315       24.3309874374
  C        24.3138130971       15.4179625859       23.2408696778
  C        24.3632563416       14.4393168588       22.1501027732
  C        24.1330944516       18.0961255946       26.6172136918
  C        22.8967348302       18.5853376292       27.0786864721
  C        22.8140477745       19.3718638418       28.2246553573
  C        23.9637102948       19.7051210758       28.9649451721
  C        25.2038894669       19.2432306443       28.4843800038
  C        25.2865080158       18.4583752171       27.3388023856
  C        23.8717749770       20.4756519872       30.2226831395
  C        24.7053295302       20.1604086382       31.3122590095
  C        24.5996766364       20.8524990283       32.5150113904
  C        23.6595791258       21.8845490641       32.6736617918
  C        23.5526567274       22.5558552899       33.9725297837
  C        22.8318357840       22.2147934787       31.5840779731
  C        22.9371413538       21.5217188563       30.3842396938
  C        28.3926084552       18.6397519222       16.5607819792
  C        29.0785971082       19.8429457021       16.6674268503
  C        30.3877098283       19.8961186917       17.1937113592
  C        30.9764837388       18.6921721510       17.6230280500
  C        30.2904618488       17.4856168107       17.5163908621
  C        28.9937477170       17.4368332980       16.9769088867
  C        28.3274645241       16.1376900896       16.8421957899
  C        31.1302808611       21.1718544524       17.2766248623
  C        31.9868750968       21.4483410967       18.3589866593
  C        32.7114080696       22.6353015327       18.4202050574
  C        32.6195219421       23.5983611759       17.3979840621
  C        31.7530271736       23.3278465562       16.3219591755
  C        31.0221665605       22.1443468855       16.2644797091
  C        33.4235231996       24.8370746408       17.4424122762
  C        33.6750820105       25.5069517523       18.6598192356
  C        34.4569662891       26.6540266787       18.7034795499
  C        35.0215809287       27.1771797443       17.5252175154
  C        35.8841881420       28.3625620912       17.5295929759
  C        34.7644251272       26.5223425958       16.3090770284
  C        33.9796795381       25.3732600313       16.2664741826
  C        17.2796070556       29.0806741437       31.9244494742
  C        16.8372075665       29.5606169054       30.6943974163
  C        17.6929717348       30.3022132586       29.8589156326
  C        19.0141504575       30.5319517379       30.2997877154
  C        19.4577624563       30.0509525909       31.5245080349
  C        18.5924953709       29.3223749601       32.3622763894
  C        19.0143683300       28.8321362616       33.6777893252
  C        17.2126336259       30.8403610325       28.5690127045
  C        17.6189057468       32.1098904496       28.1156612605
  C        17.1382397981       32.6347847622       26.9196110960
  C        16.2357579506       31.9119683980       26.1166632948
  C        15.8461409470       30.6341758878       26.5597238794
  C        16.3195518865       30.1128998145       27.7604859527
  C        15.6939856396       32.4863222269       24.8674088395
  C        15.4554159030       31.6857297622       23.7289043861
  C        14.9144149267       32.2250665712       22.5685255931
  C        14.5877274053       33.5930124409       22.5030683417
  C        13.9740879146       34.1994433173       21.3182721698
  C        14.8361219435       34.3967884484       23.6278942660
  C        15.3789819008       33.8553893158       24.7894248139
  C        30.2910754409       34.6213598955       18.4815032686
  C        28.9016085557       34.6357180734       18.4747607802
  C        28.1735263231       34.2951291141       17.3145502772
  C        28.8932378561       33.9334023015       16.1610913338
  C        30.2855020636       33.9345626153       16.1617328324
  C        31.0056176885       34.2781980074       17.3182525037
  C        32.4706661963       34.3031790327       17.2648999515
  C        26.6956938430       34.3458857471       17.2912818433
  C        25.9983557051       35.4180725326       17.8777536320
  C        24.6106926078       35.5027377119       17.7961282052
  C        23.8579538915       34.5087458709       17.1432597675
  C        24.5532540375       33.4176284085       16.5895490491
  C        25.9426616340       33.3425248863       16.6538807288
  C        22.3892604411       34.6287932459       17.0069363167
  C        21.8058718147       35.8692694679       16.6718202165
  C        20.4356097118       35.9944468715       16.4877474869
  C        19.5878947092       34.8827328735       16.6484795350
  C        18.1385352146       34.9831063640       16.4172161630
  C        20.1582137391       33.6512748550       17.0112343205
  C        21.5374038271       33.5220661260       17.1764437274
  C        26.4505254945       28.5342287796       31.5059669555
  C        27.2585642341       28.9168417855       30.4357309959
  C        28.4651952254       29.6075836769       30.6519360497
  C        28.8311149300       29.8932363567       31.9856298307
  C        28.0306563673       29.5092664883       33.0518015498
  C        26.8220852433       28.8223659455       32.8296365460
  C        25.9614780160       28.4095972220       33.9487596881
  C        29.3352555052       30.0239190302       29.5315595435
  C        29.5018132109       29.2190270695       28.3886722964
  C        30.3566269853       29.5981837874       27.3566000645
  C        31.0858891364       30.8007167202       27.4185311368
  C        30.9029736210       31.6150269607       28.5525538658
  C        30.0485289167       31.2369080456       29.5832079205
  C        32.0283093924       31.1874753158       26.3474355428
  C        33.2352738525       31.8503143186       26.6599706776
  C        34.1354643756       32.2132165900       25.6689546991
  C        33.8664822365       31.9300209220       24.3165470615
  C        34.8105495599       32.3015583903       23.2529171757
  C        32.6669842592       31.2716984054       23.9967751882
  C        31.7643764024       30.9052212188       24.9943946380
  H        27.3746167376       13.8823749963       16.6704870407
  H        26.6126790901       14.3604593110       15.1578805457
  H        25.1736312991       15.8418843958       14.5572073347
  H        23.4377082609       15.8459422785       14.3727522716
  H        23.4824014070       13.4168172654       13.6419840803
  H        24.4878940171       14.4408088388       12.5916782513
  H        25.2388342294       13.3961696531       13.8188040953
  H        20.8264859204       14.0325794021       16.0908934407
  H        21.8198076017       14.4440655066       14.7328925901
  H        20.6577210099       14.7253689902       18.1363281184
  H        21.3946599165       14.2873350819       19.6567017997
  H        21.3842001548       11.8317479672       18.9492245538
  H        20.6371965478       12.2896185186       17.4169295727
  H        19.7522657309       12.5361998787       18.9393977081
  H        24.5546251110       12.6926645039       20.4393189991
  H        22.8074182088       12.7592154175       20.2432554482
  H        26.1874318703       14.0526771418       20.0804096194
  H        27.1955627391       14.4806348794       18.7307550618
  H        26.1396599621       11.6329356096       19.2966080486
  H        27.1631305766       12.0662121833       17.9240776380
  H        27.8001132305       12.2054878552       19.5796108419
  H        12.7168752945       31.4487789007       14.9861602653
  H        13.9956997490       31.8901792255       13.8569442811
  H        12.8232705767       30.9592458536       17.1450193517
  H        12.5633692443       31.8559465612       18.6204391669
  H        10.3775020443       31.4151512036       17.4669886754
  H        10.6799237070       33.1666571064       17.5020450293
  H        10.9456745371       32.2608361131       16.0104985156
  H        12.0016128452       33.8894966174       19.0883186690
  H        12.9065276630       35.3590400920       19.4385383097
  H        16.0417575779       36.6007963032       18.1317188979
  H        14.9883485516       35.9714271388       19.3684406409
  H        13.0246832692       37.2347833944       18.3533713683
  H        14.3584659755       38.3250968436       18.7986442127
  H        14.0942842304       37.8702988740       17.1003832742
  H        15.8461551874       37.0681098064       16.0421996007
  H        16.0663646969       36.2079052210       14.5563534026
  H        15.9462111443       32.6546142554       13.8222616398
  H        16.7043954708       34.2047219711       14.0586032280
  H        13.9510605371       33.7858382279       12.7231730849
  H        14.7130322997       35.3585466168       12.9790778472
  H        15.4729646092       34.1779540199       11.8880571144
  H        25.2720740622       29.1126789838       36.8829969478
  H        26.0536666020       27.5680817532       36.9055536227
  H        23.9882925368       30.1764668907       35.5034232675
  H        22.2678349192       30.2757661172       35.2255971108
  H        21.8554461773       30.0997847471       37.7408015502
  H        22.8921390643       31.4854020602       37.3329952760
  H        23.5977392165       29.9989355914       38.0073853889
  H        19.5607784336       27.9679248522       35.9086291718
  H        20.5338835903       29.4109406951       36.1710823493
  H        19.6762751709       26.2559572268       34.5699654807
  H        20.4707689384       24.7059574903       34.6120049065
  H        20.0699840730       24.5705978363       37.1307558842
  H        18.5520195084       24.7500484095       36.2242669046
  H        19.2647732197       26.1401796948       37.0757941192
  H        23.4782226889       23.5345910750       36.2184278735
  H        21.7330516470       23.6849181985       36.0494482929
  H        26.1531454185       25.8754487993       35.5810298016
  H        25.2253763992       24.4249584225       35.3145753793
  H        25.7333339755       25.7014173927       38.0825462258
  H        26.5365772923       24.2508265812       37.4408447549
  H        24.7973331532       24.2275497238       37.8165416049
  H        38.0584436057       29.8560910955       18.9153830447
  H        37.3646489298       30.3138573335       17.3641876800
  H        37.3275896817       29.6484574864       20.9318470477
  H        37.2457574654       30.7184421851       22.3087909121
  H        39.4419278969       31.8007238222       21.6249905268
  H        39.6145728395       30.0494289842       21.8804058578
  H        39.5381889980       30.7171449228       20.2345983522
  H        37.8016320660       32.7833032934       22.6881452487
  H        37.0228963132       34.3228139864       22.5324587219
  H        34.2972165082       35.4345107263       20.4061481951
  H        35.0592548888       34.9998541613       21.9160028959
  H        37.2423864619       36.0426905331       21.1435567191
  H        35.9086778201       37.2188314055       21.1268078540
  H        36.4856039221       36.4891973756       19.6119237073
  H        34.9874600576       35.5830095162       18.3331682979
  H        34.9026106898       34.4655375512       16.9760472401
  H        34.5189306372       32.4343339994       16.6063037699
  H        35.3891455490       30.9350623136       16.7293449007
  H        36.2655203031       32.2903433770       14.8171796776
  H        36.6555715312       33.6332388730       15.9174266787
  H        37.5394373964       32.1099476937       16.0460650175
  H        19.0791775774       17.6984699923       15.3220490218
  H        18.0768673422       19.9705967544       15.1317545130
  H        21.6868131437       21.6878170353       16.7447537402
  H        22.6709957020       19.4197240755       16.9415004787
  H        22.5205183809       17.0108440028       16.7578466725
  H        17.2766147092       21.7408224025       16.5558249514
  H        16.2329443142       23.9572410712       16.2655450972
  H        19.9488729303       25.5049513555       14.7277279090
  H        20.9859619038       23.2794243961       14.9958072440
  H        16.3099339104       26.1960092399       17.1586904626
  H        15.1282286199       28.3515880148       16.7549067546
  H        15.4456280697       30.3177145381       13.5105355539
  H        17.0776285970       28.6960035787       12.9355956010
  H        18.2531272736       26.5514481668       13.3266711272
  H        22.7319784056       16.6142321083       22.4012113992
  H        22.6498228470       18.1951235368       24.3187849256
  H        25.7986346370       15.9813082283       26.2658928297
  H        25.8984672936       14.4392491194       24.3374630611
  H        25.1300681205       13.6445133648       22.2683957338
  H        21.9797763472       18.3018079086       26.5601538169
  H        21.8342729369       19.6909803548       28.5830784628
  H        26.1199752311       19.5257807991       29.0051409542
  H        26.2662320823       18.1394121463       26.9802044248
  H        25.4163876677       19.3382360958       31.2244294577
  H        25.2427919614       20.5801033727       33.3550254213
  H        24.2608801431       22.1929800470       34.7471949769
  H        22.1112937393       23.0243474176       31.7033472641
  H        22.3009155461       21.8029314176       29.5436881983
  H        27.3808159301       18.6037339826       16.1558501676
  H        28.5900643141       20.7685427102       16.3591921059
  H        31.9962408628       18.7003342834       18.0097481929
  H        30.7718954113       16.5589480489       17.8376517643
  H        28.9150840443       15.2706264597       17.2117713163
  H        32.0744867260       20.7265922250       19.1722223535
  H        33.3819439623       22.8089482384       19.2629453971
  H        31.6405237187       24.0642369579       15.5251349905
  H        30.3755547187       21.9566199456       15.4062091369
  H        33.2279188898       25.1271106799       19.5797278955
  H        34.6445441834       27.1705020833       19.6453227720
  H        36.2729975337       28.6641691461       16.5337827374
  H        35.2032645506       26.9123719636       15.3876690046
  H        33.8243934658       24.8612794252       15.3160780436
  H        16.5941267495       28.5226024634       32.5664397324
  H        15.8037062293       29.3910561176       30.3898893275
  H        19.7049209318       31.0773485640       29.6551252537
  H        20.4807607260       30.2253473126       31.8590539277
  H        18.2391548421       28.2757257029       34.2457710475
  H        18.3015046237       32.7044949465       28.7242084843
  H        17.4785740257       33.6183388146       26.5928789209
  H        15.1392221827       30.0527970803       25.9661358816
  H        16.0036563168       29.1162743181       28.0718036205
  H        15.7213252069       30.6278136044       23.7559079162
  H        14.7354009286       31.6038627672       21.6904374135
  H        13.7621863265       35.2863116747       21.4034204189
  H        14.5801994487       35.4584455542       23.5941526128
  H        15.5275138440       34.4919011630       25.6624953117
  H        30.8511163329       34.8776245226       19.3812797193
  H        28.3594011659       34.8961534988       19.3852780245
  H        28.3511852195       33.6891771598       15.2464786614
  H        30.8285668391       33.6770301398       15.2493686974
  H        32.9047774213       34.1449193693       16.2550344577
  H        26.5573377263       36.2132453505       18.3734190753
  H        24.0963230716       36.3492584738       18.2534580371
  H        23.9953768792       32.6354951840       16.0723424321
  H        26.4560936935       32.4878459211       16.2106997274
  H        22.4518922482       36.7352654447       16.5174493428
  H        19.9920627810       36.9477320102       16.1993322941
  H        17.5357458254       34.1005518462       16.7030506215
  H        19.5108528982       32.7833285276       17.1567955731
  H        21.9603023058       32.5578105853       17.4627908086
  H        25.5111452026       28.0101829125       31.3153315932
  H        26.9362601502       28.7044752165       29.4153739497
  H        29.7766769264       30.4008851637       32.1814384852
  H        28.3235475818       29.7221301641       34.0800297242
  H        25.0182417635       27.8982575381       33.6794748176
  H        28.9888721004       28.2577437025       28.3309839117
  H        30.4985558203       28.9277667623       26.5076755352
  H        31.4166091579       32.5756818380       28.6110055583
  H        29.9075054211       31.9067442823       30.4325530179
  H        33.4772862539       32.0522685088       27.7043418708
  H        35.0720370381       32.7132698458       25.9164848139
  H        34.5059962904       32.0443725437       22.2211635443
  H        32.4382852454       31.0537843457       22.9510860722
  H        30.8274234208       30.4189425658       24.7193231488
