# Supplementary material for: High-throughput discovery of organic cages and catenanes using computational screening fused with robotic synthesis
Source: Nat Commun. 2018 Jul 20;9:2849. doi: 10.1038/s41467-018-05271-9 (PMC6054661; doi:10.1038/s41467-018-05271-9)
Supplement: Supplementary file 3 — Supplementary Data 1 [file 41467_2018_5271_MOESM3_ESM.zip › Computational_structures/B25_4p4.xyz]

324
XYZ
  C        36.9193826425       27.4651580208       18.4051409376
  C        36.6144583487       26.1227576610       17.7738531308
  C        37.0681999856       24.9313923933       18.3811911148
  C        36.6945694518       23.6785757795       17.8522687524
  C        35.9312787907       23.6178673077       16.6670301282
  C        35.4811311326       24.8041470831       16.0512115797
  C        35.8497076096       26.0531978624       16.5915024789
  C        35.4148734548       27.3309119962       15.8863264374
  N        34.0416295456       27.6845058790       16.2418110421
  C        34.5802253230       24.7495773674       14.8358197342
  C        35.5770080537       22.2704517069       16.0675823022
  N        34.3277690770       21.6236659799       16.4893577864
  C        37.0852602223       22.4014338885       18.5681272577
  C        37.9524474273       24.9929182691       19.6122934360
  N        37.3188683331       25.0169050501       20.9352208408
  C        13.1115840714       27.4257566293       18.1308432988
  C        13.5307804954       26.1294039396       17.4705856124
  C        13.0771945350       24.8897001467       17.9659552380
  C        13.5408342028       23.6846159589       17.3961110001
  C        14.4095721406       23.7227456815       16.2857391673
  C        14.8705785425       24.9611115007       15.7884163738
  C        14.4003720510       26.1594725050       16.3612666903
  C        14.8180494289       27.5007518887       15.7767428370
  N        15.9308465233       28.0774744497       16.5255914072
  C        15.8834867213       25.0013317770       14.6630007903
  C        14.8418819637       22.4291407911       15.6193175161
  N        16.0725732574       21.7721305652       16.0732475413
  C        13.1203404635       22.3541249120       17.9863761566
  C        12.0805765857       24.8496707487       19.1093085911
  N        12.5835474205       24.8221424861       20.4872652473
  C        26.9433983459       36.9655131958       31.5139995916
  C        25.6017923752       36.5516670082       32.0834181732
  C        24.4088090049       36.9888303637       31.4682015023
  C        23.1604956834       36.5350914427       31.9405061998
  C        23.1068166905       35.6967164127       33.0729279237
  C        24.2926971551       35.2563205013       33.6935170938
  C        25.5401298761       35.7145622693       33.2168971428
  C        26.8182554852       35.3053768750       33.9256095773
  N        27.4787988672       34.0560981161       33.5282619332
  C        24.2276170817       34.2806377123       34.8499848149
  C        21.7542955448       35.2783084966       33.6291214302
  N        21.2206979297       34.1279128438       32.9039784113
  C        21.8785145432       36.9147755057       31.2309052766
  C        24.4741461568       37.9514533168       30.2969199609
  N        24.5644386037       37.4067106931       28.9372009309
  C        27.3761754466       13.0139420788       31.7606119539
  C        26.0767558439       13.4210708158       32.4242117821
  C        24.8426835507       13.0161046131       31.8737377524
  C        23.6304330602       13.4690528301       32.4385584997
  C        23.6611608220       14.2706610449       33.5974620610
  C        24.8918348898       14.6776945929       34.1539929036
  C        26.0991398489       14.2235869773       33.5848036260
  C        27.4260603780       14.6012181570       34.2168604999
  N        28.0838285668       15.8420768489       33.7877828899
  C        24.9035573198       15.6194327525       35.3389130900
  C        22.3614365269       14.6973982212       34.2653579437
  N        21.9757065493       16.0460133248       33.8542268069
  C        22.3094407232       13.1168003824       31.7857311228
  C        24.8222848588       12.0865598002       30.6738437494
  N        24.8319578508       12.6664188787       29.3260604681
  C        19.3459387223       29.1542732073       15.7420715270
  C        20.5050604792       29.6551265664       16.3230943121
  C        20.5359507987       29.9581147871       17.7020190835
  C        21.7201909016       30.4383786341       18.3090089926
  C        22.7499346585       30.8214233823       18.8405258683
  C        23.9450444288       31.2457621395       19.4747554404
  C        25.1983605646       30.9348538531       18.9136453641
  C        26.3864586661       31.3374671301       19.5525584311
  C        27.6492540199       30.9829187893       19.0117591360
  C        28.7402165718       30.6450077650       18.5809839784
  C        30.0020221819       30.2126293530       18.1054434026
  C        31.1628441609       30.9890057066       18.3123888143
  C        32.3975049132       30.5356242857       17.8607360938
  C        32.5194311042       29.2981523164       17.2030900567
  C        33.8425605709       28.8345912167       16.7716942015
  C        31.3600351770       28.5257494378       16.9916990008
  C        30.1235144052       28.9745421187       17.4276807888
  C        26.3132925391       32.0650829242       20.7573094912
  C        25.0669726904       32.3722822716       21.3332456701
  C        24.9962132584       33.0651789857       22.5733769083
  C        24.9204451219       33.6294567132       23.6524000918
  C        24.8314858225       34.2643182759       24.9193413351
  C        24.7429443478       33.4927175733       26.0977207242
  C        24.6558366237       34.1156049537       27.3381697917
  C        24.6543757716       35.5168910860       27.4444294663
  C        24.5650773399       36.1352654899       28.7729303308
  C        24.7418910058       36.2872191007       26.2688830232
  C        24.8292182569       35.6753327516       25.0268622113
  C        23.8862633795       31.9616485544       20.6866632352
  C        19.3639685157       29.7538129783       18.4717708208
  C        18.2164035741       29.2450496724       17.8852360411
  C        18.1902733637       28.9320391262       16.5115458755
  C        16.9960145533       28.3701715045       15.8753111582
  C        25.0015693381       15.9889087741       27.7971841826
  C        25.0353102672       16.6450798439       26.5713854205
  C        24.9908383753       15.9074169897       25.3688463562
  C        25.0210299191       16.5841622270       24.1206857480
  C        25.0488026792       17.2089743363       23.0727416994
  C        25.0683607948       17.9803298208       21.8765840376
  C        26.2911522794       18.3843594557       21.3085255812
  C        26.3120732370       19.1915267866       20.1550185666
  C        27.5525362185       19.6402837621       19.6215000784
  C        28.6187360035       20.0572497196       19.1987517541
  C        29.8542452309       20.5792541256       18.7321717748
  C        30.3164637961       21.8302192963       19.1938782064
  C        31.5257043224       22.3425824536       18.7354811756
  C        32.3081242071       21.6337904763       17.8069216748
  C        33.5746026590       22.2147249717       17.3423110317
  C        31.8475055511       20.3853447777       17.3474344950
  C        30.6432824607       19.8653109170       17.7993697187
  C        25.0976535367       19.5871600231       19.5633813985
  C        23.8679884767       19.1908691530       20.1226924633
  C        22.6440799299       19.6394118931       19.5507594603
  C        21.5982180475       20.0631693885       19.0855787355
  C        20.3870225835       20.5982519827       18.5692979197
  C        19.6901225616       19.9574546083       17.5170950509
  C        18.5127248643       20.4953267800       17.0151282856
  C        17.9868803325       21.6918944653       17.5407140967
  C        16.7485048551       22.2948913178       17.0290306913
  C        18.6765355395       22.3261130981       18.5888447741
  C        19.8568984025       21.7943671498       19.0990343171
  C        23.8604054193       18.3838826968       21.2758258156
  C        24.9128445586       14.4962177977       25.4397642895
  C        24.8807457164       13.8510629273       26.6681843274
  C        24.9234534411       14.5871453557       27.8683857772
  C        24.8946085267       13.9391106348       29.1866566302
  C        29.3343013533       18.3183476057       32.8828633149
  C        29.8533366234       19.5106797845       32.3964287467
  C        29.1620523540       20.2463438590       31.4049923149
  C        29.6694720376       21.4745993372       30.9028330350
  C        30.0493646536       22.5381412579       30.4400222850
  C        30.4521483269       23.7751391017       29.8626740654
  C        31.3084061873       23.7910166297       28.7453416984
  C        31.6614393064       25.0080978539       28.1322849761
  C        32.4857965189       25.0113342091       26.9722290657
  C        33.1613502522       25.0068722454       25.9556509209
  C        33.8971158283       25.0015884702       24.7400752385
  C        33.2173812292       24.9132028719       23.5064832950
  C        33.9292035484       24.9106343102       22.3117267533
  C        35.3322111505       24.9925721267       22.3039087899
  C        36.0399610428       24.9790243561       21.0173824600
  C        36.0120322442       25.0798175143       23.5344040256
  C        35.3103335213       25.0849778940       24.7321775694
  C        31.1602205450       26.2166193662       28.6532834173
  C        30.3084091185       26.2145829949       29.7749018432
  C        29.7808608538       27.4357352066       30.2818750791
  C        29.3084432484       28.4791081145       30.7038781722
  C        28.7403996835       29.6938600968       31.1736439515
  C        27.6048601729       30.2443735159       30.5418393908
  C        27.0527351472       31.4350050917       31.0039493337
  C        27.6089692212       32.1155873651       32.1015243002
  C        26.9977984417       33.3719576317       32.5561364522
  C        28.7424095083       31.5665778860       32.7318680766
  C        29.2985254105       30.3781741335       32.2803942071
  C        29.9603233008       24.9903023778       30.3762861209
  C        27.9380108757       19.7412797481       30.9161741053
  C        27.4258196962       18.5470217312       31.4104308732
  C        28.1103114235       17.8174715970       32.3982404835
  C        27.5220383427       16.5655126974       32.8907268273
  C        21.0812269982       18.6747168411       32.9987586531
  C        20.6059437185       19.8845441267       32.5178349387
  C        19.3634353796       19.9562967117       31.8399919982
  C        18.9145568270       21.1887939875       31.3034677078
  C        18.5746531975       22.2552509308       30.8152808844
  C        18.2267324745       23.4919374776       30.2091486816
  C        17.5615102351       23.5095114508       28.9667397141
  C        17.2723617852       24.7285369247       28.3249506656
  C        16.6468877095       24.7361827673       27.0469779282
  C        16.1353994056       24.7445643020       25.9390802463
  C        15.5576467117       24.7612144695       24.6411491443
  C        16.3780362286       24.8134622851       23.4937835010
  C        15.8080846698       24.8346404369       22.2241311085
  C        14.4128653583       24.8076099321       22.0549648110
  C        13.8478044236       24.8346868357       20.6985673212
  C        13.5948637669       24.7540487223       23.2001500233
  C        14.1528872224       24.7311652662       24.4703533451
  C        17.6338734744       25.9391070255       28.9445781871
  C        18.2854174993       25.9370756490       30.1944528057
  C        18.6671139914       27.1607328449       30.8006243717
  C        19.0217672504       28.2143765410       31.3044774981
  C        19.4674378895       29.4317341068       31.8713282438
  C        19.6566961079       30.5776318033       31.0595775232
  C        20.1269808148       31.7616963127       31.6056238512
  C        20.4142044806       31.8506512460       32.9822274487
  C        20.9310984714       33.0817348200       33.5857580847
  C        20.2133348290       30.7187109158       33.7916071123
  C        19.7525578488       29.5236873252       33.2511329375
  C        18.5793426601       24.7102782083       30.8208023697
  C        18.6078575787       18.7733860546       31.6853561928
  C        19.0870575766       17.5660505589       32.1834455482
  C        20.3301489748       17.4939700991       32.8364525918
  C        20.8222820815       16.1985723318       33.3167469522
  H        36.0570751592       28.1392971031       18.3379207427
  H        37.7683505407       27.9700234614       17.9164895089
  H        37.1591659571       27.3705685621       19.4695279687
  H        35.4389220972       27.1620594195       14.7983204044
  H        36.1248195976       28.1521394753       16.0933013540
  H        34.0195456854       23.8096944358       14.7849714117
  H        33.8450461104       25.5626839819       14.8611373905
  H        35.1534823579       24.8429983919       13.8984075035
  H        36.3800944432       21.5421365050       16.2595648976
  H        35.5334302128       22.3383419484       14.9694287245
  H        36.3323163242       21.6166424775       18.4293988993
  H        38.0461535717       22.0031296400       18.2028929497
  H        37.1843155726       22.5567851592       19.6486579045
  H        38.6116317243       25.8738327056       19.5688315202
  H        38.6496018546       24.1405212344       19.6218422390
  H        12.8348061873       27.2779755280       19.1805760182
  H        13.9317191149       28.1534704100       18.1123502316
  H        12.2458771653       27.8818884942       17.6223306411
  H        15.0450901109       27.4029150597       14.6992976672
  H        13.9716281682       28.2009799655       15.8555219917
  H        15.4084666160       25.1766618093       13.6841799065
  H        16.6158680381       25.8024997369       14.8180278501
  H        16.4517044266       24.0676182360       14.5922145512
  H        14.9555149686       22.5791319827       14.5341486184
  H        14.0439763171       21.6746360396       15.7003428195
  H        12.1970399541       21.9720139198       17.5209199483
  H        13.8951927579       21.5899977658       17.8525450449
  H        12.9357630924       22.4313347685       19.0643679144
  H        11.4173003334       23.9766422399       19.0076991267
  H        11.3979924566       25.7118640056       19.0494248019
  H        26.8902492856       37.1249293546       30.4306716398
  H        27.3108462402       37.9010417295       31.9667378265
  H        27.7080267266       36.1978773667       31.6829020440
  H        27.5774818457       36.0971895079       33.8306757862
  H        26.6459167072       35.2312508345       35.0106702856
  H        23.4479028675       33.5268828433       34.6881331821
  H        25.1682655757       33.7345619294       34.9775095103
  H        24.0030939548       34.7847604156       35.8038046957
  H        21.8209897517       35.0920333869       34.7167256481
  H        21.0429234601       36.1085213728       33.4971687089
  H        22.0539535257       37.1689093869       30.1795136664
  H        21.1653132885       36.0819021096       31.2467283470
  H        21.3909341285       37.7838553379       31.7031223263
  H        23.5987839778       38.6195708038       30.3027119012
  H        25.3312016663       38.6333207073       30.4116777569
  H        27.2535346160       12.8752165650       30.6801470114
  H        28.1527731434       13.7762664345       31.8949435007
  H        27.7685853692       12.0692936565       32.1715003375
  H        28.1626513208       13.7963470566       34.0685201012
  H        27.3212750673       14.6704032580       35.3109161327
  H        24.7939321228       15.0774103576       36.2930630071
  H        25.8345198255       16.1944190121       35.3936833209
  H        24.0814367323       16.3417259742       35.2684533706
  H        21.5632005777       13.9575001069       34.0724925720
  H        22.5125072599       14.7177865376       35.3560271143
  H        21.6023301849       13.9526207854       31.8428053018
  H        21.8295433824       12.2480705163       32.2647581664
  H        22.4313837642       12.8829791994       30.7225323972
  H        23.9449728094       11.4229837728       30.7184401379
  H        25.6793992433       11.3961234567       30.7149971055
  H        19.3334917192       28.9200847954       14.6752718047
  H        21.4011734532       29.8144925284       15.7236861726
  H        25.2493562910       30.3697281449       17.9842952318
  H        31.0793297202       31.9445531717       18.8299020281
  H        33.2892028870       31.1443106279       18.0268004834
  H        34.6756862800       29.5472994843       16.9424647914
  H        31.4594875957       27.5670219767       16.4820274937
  H        29.2289634786       28.3733896293       17.2636497554
  H        27.2300631736       32.3739434126       21.2571692274
  H        24.7449511587       32.4054019054       26.0223626594
  H        24.5871309402       33.5104852221       28.2450835857
  H        24.4987754477       35.4314412138       29.6236663653
  H        24.7399229669       37.3737626805       26.3591897807
  H        24.8972669279       36.2748628162       24.1188474186
  H        22.9192729993       32.1945686588       21.1297027672
  H        19.3823585982       29.9920004801       19.5354110289
  H        17.3152703220       29.0729036690       18.4742456970
  H        17.0716702246       28.2035923166       14.7808898387
  H        25.0365660894       16.5696970145       28.7218944734
  H        25.0960339916       17.7322609272       26.5263630787
  H        27.2286583040       18.0847572471       21.7744770793
  H        29.7156548320       22.3870543359       19.9128208668
  H        31.8745002769       23.3124903965       19.0977873217
  H        33.8329473497       23.1998429534       17.7737158188
  H        32.4581554594       19.8394722634       16.6278069679
  H        30.2904923558       18.8982463898       17.4402472316
  H        25.1092490513       20.2193960437       18.6768477132
  H        20.0925347408       19.0322849975       17.1037707426
  H        17.9751437529       20.0037807933       16.2038360320
  H        16.4361481089       23.2333072578       17.5248534173
  H        18.2785294540       23.2542775449       19.0056634856
  H        20.3845695749       22.2964920278       19.9098153300
  H        22.9115878752       18.0828041927       21.7174356135
  H        24.8789686712       13.9215516288       24.5139360948
  H        24.8219480303       12.7640045470       26.7276903415
  H        24.9327383176       14.6243134397       30.0546167063
  H        29.8621271113       17.7494194656       33.6486867217
  H        30.7998659214       19.8957561532       32.7764559842
  H        31.6858470679       22.8531376931       28.3407382298
  H        32.1294573826       24.8475532658       23.5026700685
  H        33.3924474519       24.8419600712       21.3627214269
  H        35.3941152861       24.9293485030       20.1205667129
  H        37.1005082406       25.1417528327       23.5234621595
  H        35.8409100504       25.1530522991       25.6821397209
  H        31.4245229703       27.1600161067       28.1778723191
  H        27.1669086735       29.7256085394       29.6892309249
  H        26.1730318707       31.8507771575       30.5072624322
  H        26.0932528428       33.6894729710       32.0039441980
  H        29.1716616593       32.0973091999       33.5820313673
  H        30.1756586899       29.9579287331       32.7729289635
  H        29.2933151995       24.9818720604       31.2369686358
  H        27.3995738130       20.3011496649       30.1516289318
  H        26.4753673878       18.1668587097       31.0285710525
  H        26.5545782194       16.2861554277       32.4328193189
  H        22.0439960967       18.6133564967       33.5064497050
  H        21.1915499740       20.7957213115       32.6420410912
  H        17.2908783202       22.5702013508       28.4868931181
  H        17.4610255766       24.8360271076       23.6146427714
  H        16.4528678095       24.8758583142       21.3431782555
  H        14.5836167744       24.8685719117       19.8732916498
  H        12.5133087401       24.7324088352       23.0640682068
  H        13.5141377082       24.6903047179       25.3529027246
  H        17.4157409609       26.8848969958       28.4511724698
  H        19.4348673981       30.5111489825       29.9942626432
  H        20.2856259928       32.6421070900       30.9825538660
  H        21.0672908163       33.0513638973       34.6865797283
  H        20.4314685916       30.7790044356       34.8602060871
  H        19.6082694730       28.6484552149       33.8842768632
  H        19.0956607230       24.7038175114       31.7795460713
  H        17.6493239148       18.8172440888       31.1685033661
  H        18.4945793937       16.6571482240       32.0565072751
  H        20.1289889537       15.3434432938       33.1770472628
