# Supplementary material for: High-throughput discovery of organic cages and catenanes using computational screening fused with robotic synthesis
Source: Nat Commun. 2018 Jul 20;9:2849. doi: 10.1038/s41467-018-05271-9 (PMC6054661; doi:10.1038/s41467-018-05271-9)
Supplement: Supplementary file 3 — Supplementary Data 1 [file 41467_2018_5271_MOESM3_ESM.zip › Computational_structures/B13_6p4.xyz]

252
XYZ
  C        27.1070540262       21.8643431421       31.9311581315
  C        25.7621387277       22.4571758806       32.2911407361
  C        25.6977521086       23.7710168850       32.8005085031
  C        24.4556585077       24.3641545269       33.0897875238
  C        23.2709837012       23.6096288383       32.9398073298
  C        23.3252673181       22.3052073551       32.4078655005
  C        24.5759592710       21.7201779298       32.1145455251
  C        24.6446776548       20.2729349611       31.6624063584
  N        24.7309366726       20.1324019382       30.2065993409
  C        22.0505396137       21.5348150742       32.1295302110
  C        21.9529595337       24.1871517912       33.4271033280
  N        21.0881177141       24.9286129808       32.5061993140
  C        24.3877487560       25.8057264884       33.5495922942
  C        26.9855356227       24.5240577094       33.0767233715
  N        27.4892601345       25.2177173873       31.8910829352
  C        19.8013111680       29.9647586352       20.3986536813
  C        19.1158407448       29.5613047269       21.6877499368
  C        18.2533526824       28.4434494852       21.7105349993
  C        17.6890505475       28.0099854790       22.9277080132
  C        17.9203211931       28.7475346971       24.1087755478
  C        18.7661980086       29.8731567681       24.0881897288
  C        19.3399537557       30.2927176812       22.8694768685
  C        20.1476161032       31.5791661278       22.8258956144
  N        21.5637183940       31.3728967964       23.1334855540
  C        19.0785224747       30.6360557054       25.3579364615
  C        17.2102867140       28.3565275298       25.3942323741
  N        18.0374947651       27.5047023985       26.2489225238
  C        16.8507958962       26.7490489996       22.9821399454
  C        17.8735346298       27.7637671297       20.4052377830
  N        18.6288600198       26.6047664641       19.9231670477
  C        33.1358854219       28.3693554297       25.7123173300
  C        32.3720388143       29.4260293328       24.9423871973
  C        31.8596629151       30.5644158127       25.5987041347
  C        31.1059116591       31.5172521095       24.8799589316
  C        30.9371585147       31.3691020222       23.4884989004
  C        31.4288336104       30.2210554904       22.8315655369
  C        32.1692657810       29.2670760036       23.5556518200
  C        32.8299722879       28.1135620265       22.8230137672
  N        31.9752765215       26.9314637616       22.6907968322
  C        31.1683284199       30.0219749131       21.3532747811
  C        30.3162165835       32.4891756161       22.6710362981
  N        28.8727040352       32.5210455628       22.4364050936
  C        30.4863570812       32.6976308027       25.6008202306
  C        32.1976360229       30.8225065546       27.0570795638
  N        31.4102385415       30.2014086829       28.1222310112
  C        25.9698621179       20.6581122902       18.0563055317
  C        26.1209908286       19.6483833304       19.1747100326
  C        24.9773380200       19.0859437822       19.7737457081
  C        25.1073845215       18.1726875868       20.8412520910
  C        26.3920444764       17.7943437620       21.2829144501
  C        27.5401696156       18.3763711345       20.7043926845
  C        27.4043643925       19.2616362925       19.6166840042
  C        28.6323937481       19.7003625630       18.8368258711
  N        29.3451971165       20.9271124232       19.1843517743
  C        28.9146560797       18.0427443701       21.2474228467
  C        26.5574412793       16.6829477733       22.3062739636
  N        26.4979001578       16.9737496593       23.7391421482
  C        23.8675055314       17.6155849695       21.5085084020
  C        23.6029936591       19.3931274069       19.2047253687
  N        22.9875329159       20.5924010283       19.7776290244
  C        19.8932622624       26.1973322622       28.0077438228
  C        18.8617441270       27.0323763981       28.4645319507
  C        18.0417098384       27.7765910065       27.5051704671
  C        18.6552952202       27.1690031544       29.8604961753
  O        17.6271367954       27.9928190063       30.2509019655
  C        17.3903379010       28.1275377386       31.6553952595
  C        19.4717466226       26.4717830403       30.7480292665
  C        20.5101012999       25.6436914102       30.2928957211
  C        21.3642014496       24.9306829534       31.2516295768
  C        20.7187624536       25.5127148009       28.8976171250
  O        21.7499432632       24.6921543849       28.5067549736
  C        21.9792099573       24.5540024397       27.1054153400
  C        28.3183193436       26.8393646444       29.6417732609
  C        28.5477479791       27.1852534782       30.9835965608
  C        27.9684277083       26.3952711939       32.0736555149
  C        29.3690335070       28.3039965398       31.2727755592
  O        29.5504412456       28.6065648911       32.6005912002
  C        30.3764502649       29.7327484628       32.9097207552
  C        29.9723991894       29.0030851770       30.2315058859
  C        29.7636352734       28.6464600222       28.8909078532
  C        30.4957975554       29.3484081122       27.8265178025
  C        28.8943713500       27.5655092111       28.5985855391
  O        28.6847288606       27.2934205940       27.2669281604
  C        27.8926387952       26.1485688774       26.9446455070
  C        26.3921383831       17.4797301501       26.5241175940
  C        25.9917450238       18.4290495402       25.5708666164
  C        26.1322013838       18.1390570520       24.1366662288
  C        25.4224486807       19.6478072143       26.0167859688
  O        25.0537384082       20.5416689893       25.0383071623
  C        24.4765258922       21.7768336297       25.4568691819
  C        25.2558894304       19.8765095602       27.3817885570
  C        25.6588723825       18.9262739679       28.3340662691
  C        25.4849468777       19.1896917168       29.7657566599
  C        26.2407458941       17.7117922862       27.8891156902
  O        26.6046923021       16.8126762880       28.8624644953
  C        27.1793948816       15.5755104497       28.4321574905
  C        24.4196598278       31.0030176481       23.4920796825
  C        23.8566082433       31.8484616931       22.5200610405
  C        22.4047912311       31.9327795509       22.3389350931
  C        24.7157706625       32.6363532417       21.7107242306
  O        24.1101969621       33.4568488719       20.7878949549
  C        24.9626442444       34.2664660384       19.9727977738
  C        26.0941576056       32.5605347733       21.8918404130
  C        26.6576819009       31.7191910250       22.8629048620
  C        28.1144726374       31.6851713459       23.0498416003
  C        25.8018275642       30.9289286480       23.6715003993
  O        26.4222933214       30.1405121689       24.6081929080
  C        25.5991559324       29.3347622443       25.4542884282
  C        20.1114704061       24.3923155112       18.9285887311
  C        20.2907999076       24.9025066313       20.2240640832
  C        19.5435555155       26.0909526734       20.6643813187
  C        21.1820188405       24.2354489556       21.1019137716
  O        21.3219830673       24.7799966595       22.3563835907
  C        22.2216104796       24.1330571945       23.2548589204
  C        21.8470069340       23.0870949059       20.6739989233
  C        21.6625348408       22.5747131000       19.3792276698
  C        22.3612500136       21.3577586801       18.9549007055
  C        20.7813158033       23.2495613624       18.4948704783
  O        20.6266426309       22.7021087886       17.2431438084
  C        19.7268144445       23.3579953811       16.3450214341
  C        30.6981132839       23.3396917030       19.6946443040
  C        29.7740282025       22.8019576635       20.6029677462
  C        29.0393270232       21.5768114660       20.2492475166
  C        29.5807234820       23.4535263469       21.8473453054
  O        28.6768965798       22.8727305791       22.7032068698
  C        28.4546326290       23.5112880577       23.9610810080
  C        30.3006800645       24.6128559437       22.1411266022
  C        31.2204001388       25.1530437642       21.2266046879
  C        31.9753911393       26.3696885184       21.5340525674
  C        31.4173495075       24.4948850701       19.9848980189
  O        32.3390069934       25.0511417022       19.1318594272
  C        32.5523929993       24.3968292943       17.8780048720
  H        27.6341085625       21.4776251268       32.8194803622
  H        27.0152494038       21.0398597348       31.2177320442
  H        27.7520057547       22.6214163349       31.4672583635
  H        23.7271912860       19.7556817359       31.9806517833
  H        25.4775922195       19.7544497549       32.1751077193
  H        22.1150205136       21.0179718315       31.1630653816
  H        21.8475081492       20.7720195115       32.8991426571
  H        21.1764093635       22.1931457757       32.0810674693
  H        22.1356330852       24.8548420686       34.2828993026
  H        21.3279468637       23.3816152589       33.8481031858
  H        24.4899382497       25.8999537609       34.6432548017
  H        25.1841689576       26.4054745743       33.0935273305
  H        23.4373168031       26.2728939315       33.2657777554
  H        27.7588543072       23.7988580721       33.3766390812
  H        26.8609692908       25.2082116311       33.9364182497
  H        20.7904315118       30.3954219765       20.5918981227
  H        19.9551188232       29.1029382429       19.7386657620
  H        19.2205677880       30.7141816506       19.8357975611
  H        19.7502213149       32.2690049209       23.5869520146
  H        20.0073505463       32.0850356633       21.8519905109
  H        20.1197911125       30.9816206603       25.3561659904
  H        18.4324961503       31.5224639794       25.4732249510
  H        18.9480132993       30.0163584324       26.2502828324
  H        16.3044948215       27.7849032852       25.1429395365
  H        16.8627240920       29.2632543741       25.9261997421
  H        15.7707853712       26.9688773046       23.0110919945
  H        17.0312738439       26.1001379769       22.1182226244
  H        17.0919643149       26.1634800641       23.8787609014
  H        16.8209772370       27.4375833468       20.4517368943
  H        17.8851956735       28.4992237177       19.5861830509
  H        34.2244901670       28.4589583958       25.5621289519
  H        32.9472528970       28.4261097376       26.7894981050
  H        32.8410052886       27.3634775844       25.3860651228
  H        33.2020950935       28.4593388710       21.8390089684
  H        33.7202323741       27.7992827915       23.3887440254
  H        31.9903608785       30.4162622481       20.7330853029
  H        30.2458523210       30.5218339742       21.0357544594
  H        31.0551053065       28.9598392639       21.1088613276
  H        30.5702432416       33.4615555339       23.1256742704
  H        30.7917909900       32.5287774514       21.6788380914
  H        29.6125301480       33.0846379851       25.0644201727
  H        30.1441710284       32.4132091441       26.6038739396
  H        31.1972099696       33.5318497742       25.7207066463
  H        32.1909783583       31.9041055922       27.2585503529
  H        33.2427571046       30.5240236539       27.2483191267
  H        25.0963438770       21.3003076980       18.2172246254
  H        26.8424269687       21.3177422098       17.9856173038
  H        25.8420984147       20.1698682964       17.0758923434
  H        29.3876952377       18.8968114230       18.8592618421
  H        28.3744492107       19.7889251621       17.7697912234
  H        28.8854064483       17.8966380913       22.3344661704
  H        29.3268617186       17.1213047233       20.8036793345
  H        29.6309910984       18.8493394533       21.0527606299
  H        27.5102682496       16.1599811172       22.1366719259
  H        25.7931512883       15.9067729944       22.1281608273
  H        23.1221757138       18.4073323266       21.6605702399
  H        23.3916319326       16.8275270563       20.9018558213
  H        24.0860690224       17.1857830683       22.4916771968
  H        22.9307230911       18.5517736657       19.4320878035
  H        23.6570173009       19.4487270765       18.1002680128
  H        20.0155798610       26.1240813767       26.9285813488
  H        17.4328180879       28.5980606956       27.9232391262
  H        17.1346866941       27.1586881945       32.1135152916
  H        16.5400374487       28.8115878975       31.7473106457
  H        18.2643113112       28.5555292358       32.1721615038
  H        19.3438119589       26.5379233576       31.8267455143
  H        22.2384823785       24.4049898511       30.8379107283
  H        22.8355498186       23.8764112433       27.0134087636
  H        22.2245057518       25.5229763472       26.6388298000
  H        21.1070759181       24.1156877891       26.5930158516
  H        27.6776598407       25.9778576207       29.4620135966
  H        27.9924593312       26.8619811068       33.0743134985
  H        30.3733979715       29.8096850678       34.0022831785
  H        29.9717549239       30.6603483051       32.4740321553
  H        31.4086879763       29.5833439501       32.5548688894
  H        30.6517964967       29.8341690675       30.4096733416
  H        30.2490818280       29.0769578907       26.7885845227
  H        26.8631719159       26.2457828779       27.3281758681
  H        27.8725143316       26.1053814286       25.8500014497
  H        28.3404948532       25.2238635585       27.3437987936
  H        26.8138087482       16.5541918934       26.1371086684
  H        25.8878177343       18.9545103040       23.4387324739
  H        23.5306144884       21.6168679887       26.0006077459
  H        25.1673980603       22.3520353495       26.0967193961
  H        24.2798092033       22.3364907037       24.5356906068
  H        24.8088044809       20.7914343471       27.7668154977
  H        26.0400993041       18.5231265000       30.4495827557
  H        26.4752308719       15.0017279064       27.8086354209
  H        28.1135218910       15.7388129024       27.8709922339
  H        27.3962079725       15.0162824064       29.3484512400
  H        23.7264280927       30.4188682898       24.0949922527
  H        22.0663311141       32.5269193585       21.4722002922
  H        25.6400297837       33.6491544645       19.3611370337
  H        24.2929860792       34.8336470691       19.3174740365
  H        25.5577326650       34.9640439632       20.5837246614
  H        26.7901805860       33.1552585505       21.3037155503
  H        28.5088220509       30.9255888431       23.7420895613
  H        25.0167739366       28.6032208009       24.8700545311
  H        24.9101036726       29.9522990661       26.0526372822
  H        26.2927964192       28.8100099916       26.1209780217
  H        19.4123819129       24.9297021840       18.2906588151
  H        19.7987874641       26.4970898257       21.6552835106
  H        22.2016458525       24.7316094332       24.1722351981
  H        23.2483490505       24.1126749020       22.8525546955
  H        21.8984169069       23.1030403460       23.4794371809
  H        22.5277331274       22.5374014065       21.3215556969
  H        22.3082086380       21.1240970811       17.8768362599
  H        18.7003728496       23.3723264582       16.7450006251
  H        20.0499161208       24.3899281136       16.1334235306
  H        19.7515137950       22.7704043634       15.4210176940
  H        30.8213545076       22.8009556913       18.7574055658
  H        28.2370994323       21.2568354622       20.9328688836
  H        27.7144970954       22.8906554890       24.4791872444
  H        28.0561313478       24.5309922250       23.8281512487
  H        29.3783331278       23.5582109332       24.5604634232
  H        30.1826253196       25.1421332782       23.0851283429
  H        32.5716980441       26.7799359320       20.7003268479
  H        33.3117271423       24.9923741416       17.3601037268
  H        31.6305224906       24.3713820069       17.2750916943
  H        32.9238548985       23.3692686477       18.0194920681
