# Supplementary material for: High-throughput discovery of organic cages and catenanes using computational screening fused with robotic synthesis
Source: Nat Commun. 2018 Jul 20;9:2849. doi: 10.1038/s41467-018-05271-9 (PMC6054661; doi:10.1038/s41467-018-05271-9)
Supplement: Supplementary file 3 — Supplementary Data 1 [file 41467_2018_5271_MOESM3_ESM.zip › Computational_structures/A5_3p2.xyz]

114
XYZ
  C        23.1132086796       26.3945344376       20.1228243416
  C        23.2694589618       27.7870749697       20.1069203097
  C        24.5660663286       28.3171538083       20.1515799400
  C        25.6939263102       27.4873065038       20.1933480997
  C        25.5040597340       26.0992645330       20.2081623770
  C        24.2214528334       25.5371220660       20.1604973008
  C        24.0406429489       24.0366686847       20.1269600613
  N        23.9076524436       23.3106125364       21.3888071046
  C        27.0876374549       28.0726138706       20.2024069689
  N        27.7283066800       28.3482294008       21.4880390506
  C        22.0672023876       28.7012044394       20.0223345839
  N        21.4409643235       29.1603718373       21.2615048786
  C        25.1162484245       26.0716588395       29.8749663599
  C        23.8237615748       25.5314284116       29.8467783662
  C        22.7310022625       26.4058136751       29.7907102587
  C        22.9082544565       27.7956252804       29.7850863714
  C        24.2133227114       28.3049169683       29.8149901944
  C        25.3275315189       27.4567864142       29.8707104414
  C        26.7255421352       28.0275563930       29.9535943424
  N        27.4522715525       28.3071585942       28.7170397434
  C        21.7148933382       28.7251163587       29.7718849470
  N        21.1808793409       29.1732774228       28.4863760486
  C        23.6117069326       24.0363677482       29.8790080415
  N        23.5670855815       23.3110628059       28.6103638888
  C        33.6879396314       30.7251630372       25.3669721013
  C        33.2604506077       29.7764133406       26.3007750098
  C        31.9620180059       29.2685949840       26.2429096621
  C        31.0647901502       29.6975567700       25.2485316947
  C        31.5085428025       30.6501158823       24.3134559003
  C        32.8060893639       31.1604993548       24.3737757156
  C        29.6846648376       29.1585209192       25.1893088958
  C        28.9693656710       28.8936456636       26.3670119354
  C        27.6663788090       28.3733706034       26.3259881546
  C        26.9257311150       28.0940303568       27.5703677530
  C        27.0695207255       28.1228066248       25.0813232184
  C        27.7630963156       28.3856810521       23.8899766810
  C        27.1235855307       28.1120038910       22.5908917966
  C        29.0676750551       28.8989741405       23.9565089501
  C        16.1217111203       33.1568896023       24.6472413743
  C        16.2546977063       32.1196332473       23.7192076505
  C        17.3590595633       31.2677026077       23.7722412329
  C        18.3505220797       31.4338471107       24.7561096087
  C        18.2006584204       32.4767625362       25.6875605821
  C        17.0987187707       33.3314097703       25.6316484016
  C        19.5301558193       30.5366473713       24.8063553263
  C        20.0575612852       30.1078155903       26.0333130340
  C        21.1741204912       29.2584970186       26.0880658210
  C        21.7116874494       28.8042704540       27.3822050469
  C        21.7709885615       28.8326364833       24.8920228703
  C        21.2597656906       29.2490875844       23.6534921488
  C        21.8924807209       28.7971719631       22.4026199823
  C        20.1437309991       30.0994274074       23.6233385788
  C        22.9149731440       16.8205035153       24.9842518031
  C        23.7748194845       17.4215270856       24.0597489965
  C        23.9483589135       18.8059585792       24.0590015395
  C        23.2677481799       19.6166933126       24.9852533555
  C        22.4043264392       18.9996206757       25.9083467780
  C        22.2291023279       17.6153030178       25.9071860805
  C        23.4567636851       21.0866804890       24.9899083334
  C        23.6048050366       21.7956632167       23.7886631737
  C        23.7829513003       23.1876851926       23.7825998771
  C        23.9278931220       23.9220447470       22.5127029508
  C        23.8082248498       23.8797057071       25.0028946262
  C        23.6645751862       23.1903145665       26.2163751029
  C        23.7039832225       23.9222925057       27.4942882816
  C        23.4930333060       21.7980651810       26.1976431984
  H        22.1076549822       25.9677896421       20.0704019290
  H        24.7010875870       29.4020467215       20.1225074602
  H        26.3765509174       25.4400512866       20.2236027751
  H        24.8857605380       23.5717817391       19.5917700640
  H        23.1472194221       23.7820463494       19.5318951671
  H        27.0980567198       29.0233129264       19.6430175946
  H        27.7750375522       27.4066981838       19.6538553216
  H        21.2690739831       28.2148720179       19.4362835487
  H        22.3297445918       29.6100497208       19.4549500314
  H        25.9764363465       25.3988799857       29.9340368499
  H        21.7173532552       25.9954685587       29.7839862080
  H        24.3647922096       29.3879261158       29.8290784161
  H        26.7077959627       28.9742978942       30.5197504583
  H        27.3690530760       27.3518303781       30.5419461476
  H        20.8723150363       28.2572700513       30.3085453880
  H        21.9483808852       29.6399346131       30.3425702452
  H        24.4030585678       23.5572488012       30.4799571240
  H        22.6690260488       23.8022794706       30.4019491823
  H        34.7025933268       31.1229202628       25.4134535548
  H        33.9446339483       29.4239318760       27.0739515731
  H        31.6441025469       28.5130299966       26.9627670701
  H        30.8199554211       31.0115605187       23.5484150083
  H        33.1274163030       31.9066989079       23.6457294859
  H        29.4039865050       29.1061625387       27.3437806399
  H        25.9033972059       27.6899967181       27.4447835005
  H        26.0538952586       27.7185092792       25.0386291321
  H        26.1000980887       27.6945538101       22.6362669020
  H        29.5988006800       29.0678850274       23.0196519549
  H        15.2606378056       33.8252307566       24.6037981594
  H        15.4917679265       31.9690718006       22.9540580454
  H        17.4465415284       30.4497653556       23.0555791688
  H        18.9698890606       32.6334256419       26.4451738245
  H        17.0064642897       34.1421311803       26.3557749029
  H        19.5949549439       30.4053436194       26.9744556822
  H        22.5904733534       28.1340496168       27.3328018233
  H        22.6402387509       28.1694035576       24.9250985900
  H        22.7675306049       28.1300167614       22.5170245414
  H        19.7786470564       30.4291295608       22.6506034158
  H        22.7798797588       15.7380351438       24.9847709093
  H        24.3193339439       16.8075703053       23.3409608145
  H        24.6380114435       19.2647131426       23.3491498897
  H        21.8496264985       19.6148896476       26.6181637868
  H        21.5493355933       17.1557268176       26.6261151441
  H        23.5601471189       21.2824722335       22.8280438808
  H        24.0510773699       25.0181607706       22.5982542164
  H        23.9418716717       24.9653995370       25.0081854818
  H        23.8578034772       25.0152078485       27.4220845311
  H        23.4103576822       21.2810275217       27.1535640657
