# Supplementary material for: High-throughput discovery of organic cages and catenanes using computational screening fused with robotic synthesis
Source: Nat Commun. 2018 Jul 20;9:2849. doi: 10.1038/s41467-018-05271-9 (PMC6054661; doi:10.1038/s41467-018-05271-9)
Supplement: Supplementary file 3 — Supplementary Data 1 [file 41467_2018_5271_MOESM3_ESM.zip › Computational_structures/C11_opt.xyz]

240
XYZ
  C        18.1666803873       27.9405788058       18.5799109095
  N        18.8588566519       26.7069406558       18.9488697395
  C        18.5850786540       29.1262438497       19.4382613827
  C        19.5519650265       30.0336030826       18.9600071554
  C        19.8821721048       31.1696376198       19.7325412906
  C        19.2932718822       31.3657773629       20.9991487488
  C        18.3237331732       30.4534963698       21.4672661224
  C        17.9828376121       29.3207577518       20.7004642845
  C        16.9724113087       28.3127397076       21.2182556258
  C        15.5228597301       28.6373882404       20.8177068508
  C        17.6099936021       30.7198897761       22.7857260986
  N        18.3277241325       30.2063775842       23.9515256144
  C        19.6941140936       32.5558663716       21.8538932919
  C        18.8298729403       33.8070007971       21.6139821887
  C        20.8410059975       32.2089471996       19.1739232248
  N        22.2802126334       32.0874093501       19.3970019453
  C        20.2417185037       29.7985985313       17.6261238891
  C        19.4987906615       30.3982104784       16.4195619235
  C        27.3928089257       18.3731391429       20.5391386364
  N        27.9537654162       19.7159477822       20.6571444662
  C        25.9445319889       18.2992805395       20.9984218271
  C        25.6415560736       17.8459764776       22.2979001182
  C        24.2920307700       17.6994701142       22.6875198597
  C        23.2535135849       18.0646760370       21.8061681510
  C        23.5674526789       18.5210353825       20.5080791930
  C        24.9114863428       18.6599922804       20.1065874280
  C        25.2556205703       19.1837627529       18.7234263764
  C        25.3570971383       18.0815411022       17.6534278012
  C        22.4469428160       18.8296989929       19.5261652574
  N        21.9316722182       20.1930170304       19.6483843014
  C        21.8038591271       17.9569832747       22.2461683230
  C        21.1627430568       16.5932259049       21.9313219212
  C        23.9620291758       17.1028856560       24.0467513769
  N        23.8464437667       17.9593619226       25.2255526478
  C        26.7538514416       17.5038293707       23.2743043829
  C        27.2424999645       16.0480656057       23.1770508013
  C        32.8519120490       26.8444513026       21.2452376707
  N        31.8506487011       25.7831074451       21.1740532928
  C        32.3142762743       28.1337366010       21.8479431983
  C        31.6897338164       29.0895470845       21.0174261160
  C        31.2775130628       30.3230445786       21.5629027690
  C        31.4391521208       30.5807275357       22.9426220472
  C        32.0642901261       29.6196953439       23.7630656717
  C        32.4830057020       28.3842097305       23.2246276740
  C        33.1294480945       27.3479478345       24.1272117183
  C        34.6592936399       27.4848556614       24.2202691648
  C        32.3307108253       29.9264764087       25.2298239413
  N        31.3236145164       29.3535922883       26.1206482703
  C        30.9595362293       31.8992766475       23.5244460526
  C        32.0347755241       32.9996240081       23.5280751222
  C        30.7113289874       31.4058459851       20.6562077824
  N        29.2693439716       31.5196466719       20.4435814408
  C        31.4828682436       28.8006313179       19.5409994461
  C        32.6660440293       29.2359802990       18.6581076999
  C        25.9170112215       27.2087526327       32.5361019504
  N        26.7269180489       27.4239588385       31.3391451922
  C        24.6077336442       26.4863301149       32.2498756141
  C        24.5729756959       25.0752205841       32.2350139058
  C        23.3410080469       24.4084611478       32.0699050431
  C        22.1543896511       25.1471919185       31.8616835179
  C        22.2021363996       26.5558807915       31.8691256204
  C        23.4298061656       27.2313660771       32.0406649895
  C        23.4663337338       28.7490632397       32.0076176256
  C        23.2634748138       29.4059712591       33.3846396211
  C        20.9179378449       27.3595733349       31.7294877125
  N        20.6872293351       27.8238445515       30.3630151045
  C        20.8391591733       24.4163196535       31.6486065466
  C        20.0538159384       24.1646002246       32.9477484789
  C        23.2731163623       22.8924446817       32.1775019058
  N        23.3582652370       22.0543818213       30.9824811384
  C        25.8548685245       24.2824808377       32.4201337367
  C        26.1711237279       23.9658924834       33.8930150871
  C        20.6002907915       24.0841313310       17.0768750843
  C        21.1899970904       22.8304377147       17.2145856085
  C        21.2855784622       22.2204833885       18.4768743578
  C        21.8543278799       20.8715685409       18.5637431563
  C        20.7963912560       22.9100507163       19.6069281352
  C        20.2083747452       24.1580079864       19.4687260058
  C        20.0903353653       24.7597102925       18.1975871847
  C        19.4203011360       26.0500976119       18.0024723203
  C        25.1091713948       31.9475516901       19.7461552629
  C        26.4730367249       31.8422002827       19.9566903562
  C        27.0018274514       30.8053290054       20.7556739102
  C        28.4531500599       30.6889487228       20.9794094261
  C        26.1154763596       29.8817119585       21.3343555823
  C        24.7386665549       29.9876517232       21.1203229210
  C        24.2155334007       31.0209198780       20.3255461761
  C        22.7636159770       31.1347653336       20.1054035077
  C        17.3369773859       28.2544748036       26.8909366388
  C        17.7928098168       27.7861346840       28.1202625569
  C        19.1114424461       28.0358690819       28.5334132946
  C        19.5335218039       27.5809561562       29.8612313479
  C        19.9745896477       28.7457222727       27.6715118214
  C        19.5216955013       29.2084274669       26.4454072951
  C        18.1885443179       28.9801557306       26.0412450036
  C        17.6492524235       29.5039346145       24.7814651200
  C        31.8434317682       22.2317463398       22.0713821111
  C        31.0879398113       21.0659864299       21.9818994951
  C        29.8153398572       21.0836173759       21.3885099079
  C        29.0817588453       19.8209732071       21.2556121762
  C        29.3034410157       22.3070503688       20.9054946942
  C        30.0538756518       23.4688506708       20.9979086980
  C        31.3422732580       23.4458730838       21.5740567524
  C        32.1925651555       24.6386287329       21.6376745868
  C        23.8832975182       22.2892439184       27.3621532525
  C        23.9896955126       21.4813196391       26.2266715461
  C        23.8589935625       20.0863996140       26.3277764791
  C        23.9751857856       19.2317664140       25.1344346485
  C        23.6163776556       19.5198487194       27.5978586969
  C        23.5147551191       20.3187152383       28.7226872787
  C        23.6476044316       21.7206953325       28.6255792135
  C        23.5488102448       22.5708403020       29.8243979862
  C        29.3360361107       28.4107142310       28.0578218916
  C        28.4615327242       28.0402611283       29.0672383110
  C        28.0251970378       28.9856605996       30.0201523739
  C        27.1468239678       28.6172214326       31.1341222895
  C        28.4704473903       30.3131744495       29.9160602102
  C        29.3475117325       30.6862032750       28.9010291216
  C        29.8023496117       29.7398925357       27.9679597282
  C        30.7792819609       30.1564850489       26.9583061805
  H        17.0919015115       27.7549390605       18.7276482490
  H        18.2886511638       28.1731784234       17.5071403546
  H        17.0433692640       28.2506392896       22.3125614191
  H        17.2446783843       27.3114998010       20.8580852024
  H        15.4063753884       28.6774030309       19.7250265024
  H        14.8276342765       27.8776787544       21.2027500190
  H        15.2068122374       29.6162313819       21.2056039215
  H        17.5240952772       31.8072099215       22.9287493738
  H        16.5738071097       30.3377924535       22.7451239648
  H        19.6481139562       32.2700365664       22.9137255791
  H        20.7484541042       32.8040100774       21.6671725148
  H        19.1525073682       34.6375129515       22.2577027747
  H        17.7679225116       33.6118031349       21.8218660702
  H        18.8906044212       34.1448215941       20.5696217597
  H        20.5671881872       33.2105765045       19.5394467717
  H        20.7143523081       32.2885835758       18.0830927585
  H        21.2594477106       30.2111474500       17.6642003638
  H        20.3797578912       28.7195174880       17.4709798620
  H        18.4896146578       29.9753160363       16.3147669159
  H        19.3796329347       31.4859738371       16.5236147237
  H        20.0470179899       30.2067588068       15.4860120862
  H        27.4428059950       18.1040281262       19.4729970996
  H        28.0087111311       17.6249677838       21.0686557232
  H        24.5050959628       19.9236348307       18.4139333099
  H        26.1999511560       19.7422575854       18.7738086100
  H        26.1276859485       17.3403635508       17.9100639296
  H        24.4107530869       17.5320129977       17.5491303825
  H        25.6129761287       18.5076397328       16.6726292385
  H        22.7683996137       18.6081579765       18.4924667722
  H        21.6002969118       18.1571079093       19.7286291155
  H        21.7339799430       18.1480166831       23.3263448152
  H        21.2223930253       18.7603655164       21.7735429820
  H        21.6978497922       15.7716247683       22.4282945957
  H        21.1802878590       16.3770368291       20.8533079605
  H        20.1153576901       16.5659332100       22.2639081466
  H        24.7060459747       16.3345770694       24.3085308890
  H        23.0174624748       16.5404180568       23.9935289618
  H        26.4157962583       17.7045992440       24.3002310959
  H        27.6013728308       18.1854051722       23.1167669094
  H        28.0400274921       15.8504390804       23.9074549359
  H        27.6335094553       15.8192815043       22.1755624322
  H        26.4251468253       15.3387432624       23.3693611296
  H        33.1722632553       27.0404721557       20.2112938403
  H        33.7582421567       26.5151000788       21.7851438634
  H        32.6869090680       27.4175894866       25.1300540808
  H        32.8738697106       26.3402811764       23.7729679796
  H        34.9535595557       28.4726064752       24.6030877822
  H        35.0829411265       26.7237080132       24.8911036501
  H        35.1346683792       27.3728047734       23.2353565024
  H        33.2955288980       29.4815183065       25.5167730901
  H        32.4406173149       31.0139173679       25.3863231710
  H        30.5953352852       31.7392881588       24.5487685150
  H        30.0827407143       32.2508387803       22.9634374013
  H        31.6396064958       33.9356586939       23.9480655122
  H        32.9123835983       32.7042959277       24.1203966713
  H        32.3937511883       33.2110987710       22.5109691912
  H        31.1533175602       31.3258386850       19.6514791431
  H        31.0399540691       32.3970660060       21.0047200634
  H        30.5681514740       29.3013723721       19.1936404992
  H        31.2925449506       27.7270515941       19.4055990995
  H        33.5970253493       28.7297871329       18.9517271958
  H        32.4744702796       29.0037150652       17.6008939544
  H        32.8538607384       30.3160544678       18.7393016882
  H        25.7239999387       28.1546526711       33.0739211004
  H        26.5226712524       26.5927076176       33.2169197809
  H        22.7027399302       29.1112314506       31.3059163878
  H        24.4225197641       29.0831771457       31.5829400976
  H        24.0449711270       29.1021980310       34.0955883339
  H        23.2840755357       30.5022302087       33.3037634353
  H        22.3003425737       29.1191908907       33.8307063109
  H        20.9901639516       28.2587578704       32.3599650846
  H        20.0559551192       26.7879927595       32.1165068817
  H        20.2128745717       24.9839607823       30.9462751352
  H        21.0287715885       23.4570769920       31.1477843311
  H        19.1178856537       23.6251538640       32.7437552151
  H        20.6400882580       23.5669467832       33.6598317445
  H        19.8006224458       25.1065421206       33.4546352766
  H        24.0618656414       22.5254478745       32.8515360476
  H        22.3415016573       22.5954262464       32.6835409034
  H        25.7907759615       23.3430560303       31.8528235088
  H        26.6905706390       24.8350203955       31.9693741351
  H        26.2776515784       24.8837536411       34.4891098715
  H        25.3676510689       23.3780226829       34.3592045888
  H        27.1056090676       23.3941657454       33.9822591505
  H        20.5205504688       24.5442444161       16.0893333385
  H        21.5721405945       22.3071566056       16.3352216533
  H        22.1944077282       20.4456573961       17.5962291450
  H        20.8808369931       22.4330102777       20.5838008369
  H        19.8155537661       24.6940486126       20.3332799909
  H        19.4018308027       26.4187610218       16.9551035207
  H        24.6948106084       32.7459845552       19.1302417858
  H        27.1684573618       32.5533554823       19.5103906589
  H        28.7894709875       29.8552169128       21.6245258647
  H        26.5096349531       29.0743797520       21.9557147415
  H        24.0590993043       29.2637866848       21.5759147602
  H        22.1280966059       30.3624377174       20.5786095372
  H        16.3052436381       28.0676761382       26.5847429928
  H        17.1197292410       27.2315292947       28.7778250841
  H        18.7642273855       27.0211289323       30.4336244002
  H        20.9991156479       28.9279178874       27.9976367227
  H        20.1784841931       29.7653122219       25.7763066391
  H        16.5788395059       29.2723143428       24.5975367076
  H        32.8380486599       22.2056755572       22.5219657316
  H        31.4898676223       20.1243473267       22.3624640395
  H        29.5899414250       18.9326639703       21.6864877460
  H        28.3130073903       22.3114409409       20.4491243323
  H        29.6728453742       24.4171077045       20.6172991423
  H        33.1897836976       24.4801140972       22.0997554914
  H        23.9881007611       23.3728049991       27.2711219395
  H        24.1784047767       21.9350929104       25.2509681671
  H        24.1794403736       19.7430939664       24.1746275260
  H        23.5144399390       18.4365905374       27.6651267370
  H        23.3309273979       19.8857596992       29.7060674878
  H        23.6508721023       23.6615484849       29.6680231800
  H        29.6894509638       27.6860172547       27.3237506539
  H        28.1014096331       27.0146347719       29.1527141199
  H        26.8814159897       29.4480792613       31.8213306948
  H        28.1322374890       31.0525763377       30.6454886265
  H        29.6999156596       31.7180413475       28.8350818921
  H        31.0508362888       31.2327853060       26.9818326274
