# Supplementary material for: High-throughput discovery of organic cages and catenanes using computational screening fused with robotic synthesis
Source: Nat Commun. 2018 Jul 20;9:2849. doi: 10.1038/s41467-018-05271-9 (PMC6054661; doi:10.1038/s41467-018-05271-9)
Supplement: Supplementary file 3 — Supplementary Data 1 [file 41467_2018_5271_MOESM3_ESM.zip › Computational_structures/B19_3p2.xyz]

162
XYZ
  C        27.8691315632       24.3762399144       15.4433195470
  C        26.4834302121       24.9780235694       15.3316388754
  C        25.3323558568       24.1702654355       15.3076768536
  C        24.0439225228       24.7657735676       15.2847376104
  C        23.9202245954       26.1674720377       15.2749022186
  C        25.0801850008       26.9859298009       15.2933055359
  C        26.3547680476       26.3913298776       15.3251745647
  C        27.6031294977       27.2060533552       15.6011247523
  N        27.9460408138       27.3251916268       17.0400160439
  C        24.9072787410       28.4892339612       15.3615489351
  C        22.5788763825       26.8409806444       15.4962625445
  N        22.2280482130       27.0762290322       16.9200601760
  C        22.8260864391       23.8677793112       15.3566874131
  C        25.4109010815       22.6742311586       15.5440817591
  N        25.3203943300       22.2671266251       16.9678017002
  C        27.3427040164       23.9496788374       34.6492317511
  C        26.0553470872       24.7451535539       34.7216630067
  C        26.0612210937       26.1508510591       34.7292484414
  C        24.8381995742       26.8713339017       34.7152031340
  C        23.6166814745       26.1740062056       34.7006103040
  C        23.6056289454       24.7539010331       34.7019095743
  C        24.8207501917       24.0455957350       34.7068948598
  C        24.8716614721       22.5536087393       34.4456970572
  N        25.0209549043       22.1939153306       33.0134072383
  C        22.2724431886       24.0396257137       34.6173192917
  C        22.3071415236       26.8866081944       34.4248249169
  N        21.9574136684       27.0013581397       32.9872092587
  C        24.8885475417       28.3833093524       34.6339227775
  C        27.3402519908       26.9344502938       34.5092054569
  N        27.6479965045       27.2215165552       33.0868221845
  C        27.7997000098       27.7924944947       30.1828029722
  C        27.8508655041       27.9365028579       28.7999834305
  C        27.5760528530       26.8484640116       27.9440151838
  C        27.2544069187       25.6089510821       28.5249722547
  C        27.1713439478       25.4720150848       29.9073732650
  C        27.4416285689       26.5589399794       30.7573278523
  C        27.2485543853       26.3820004081       32.2025435328
  C        27.5669955776       27.0045020903       26.4720959255
  C        28.1754968184       26.0493167247       25.6377196359
  C        28.1330398858       26.1773710201       24.2519881301
  C        27.4496701537       27.2446564335       23.6402875890
  C        26.8356762353       28.1968489684       24.4741699731
  C        26.9093945750       28.0888500431       25.8615630593
  C        27.3605412788       27.3341525102       22.1659581383
  C        28.4914933249       27.1012604453       21.3542781903
  C        28.4010632747       27.1372830217       19.9670293375
  C        27.1630858174       27.3744897631       19.3422678501
  C        26.9816683469       27.3121946856       17.8867678125
  C        26.0346863441       27.6067926106       20.1481001838
  C        26.1335639708       27.6074952972       21.5366871548
  C        21.9362826274       27.5160061593       19.8609234256
  C        21.8751835523       27.6006779212       21.2479597322
  C        22.4069387927       26.5805041128       22.0676554401
  C        22.9749363601       25.4566750217       21.4405146821
  C        23.0470850945       25.3761954753       20.0553929012
  C        22.5412366967       26.4056092194       19.2427840843
  C        22.7494462299       26.2959012526       17.7957333091
  C        22.4198129578       26.6987199693       23.5402194855
  C        21.3694931714       27.3155015079       24.2472872565
  C        21.4005373918       27.4186078636       25.6357732415
  C        22.4881466023       26.9200845401       26.3787731643
  C        23.5384215836       26.3060725199       25.6700927110
  C        23.5044666781       26.1963774655       24.2850283435
  C        22.5488277295       27.0280762972       27.8508533589
  C        21.3963867632       26.8956075619       28.6568954248
  C        21.4809539579       26.9238029452       30.0453438430
  C        22.7284781422       27.0796709031       30.6790962754
  C        22.9145410557       27.0036441052       32.1322960962
  C        23.8722121032       27.2430032396       29.8786266309
  C        23.7844560318       27.2265284532       28.4922412888
  C        24.9151913983       21.8145993702       19.8745215512
  C        24.8086705497       21.7027531488       21.2573493108
  C        25.5028282333       22.5819392996       22.1151801553
  C        26.3156729405       23.5729169708       21.5375646461
  C        26.3982780376       23.7058168274       20.1546261804
  C        25.6999240142       22.8331853310       19.3017155532
  C        25.7561963704       23.0841316483       17.8560801904
  C        25.3397958113       22.5155893125       23.5843482019
  C        26.4507956938       22.5795576972       24.4442674039
  C        26.2870488188       22.5605879709       25.8270537624
  C        25.0050148588       22.5144751143       26.4059499179
  C        23.8939658022       22.4567765695       25.5449581657
  C        24.0592527572       22.4380267902       24.1621279323
  C        24.8360327384       22.5635776935       27.8754172009
  C        25.6514483952       21.7917828841       28.7311691388
  C        25.5237467070       21.8744477138       30.1138118883
  C        24.5932158314       22.7590972121       30.6903925329
  C        24.4913707011       22.9706995893       32.1397113234
  C        23.7788137327       23.5278487058       29.8407947467
  C        23.8830767349       23.4185603238       28.4568792540
  H        28.4613305657       24.5682770580       14.5351926891
  H        28.4241621616       24.8099490831       16.2871796439
  H        27.8489997351       23.2932521696       15.5950114816
  H        28.4781605867       26.7647247036       15.1081813648
  H        27.5350770376       28.2252550802       15.1927686821
  H        25.8530810379       29.0182420680       15.5087426318
  H        24.4549888826       28.8807753641       14.4374054653
  H        24.2445770366       28.7762693610       16.1904364085
  H        22.5438022093       27.8202493864       15.0028924985
  H        21.7504222433       26.2728585546       15.0473278174
  H        22.7107423477       23.2761268491       14.4352609609
  H        22.9076355947       23.1546766524       16.1891432497
  H        21.8973831625       24.4264668435       15.5030878918
  H        26.3355248841       22.2383675144       15.1371166062
  H        24.6011653486       22.1514725049       15.0200419330
  H        27.5004231293       23.3629714055       35.5674537298
  H        27.3230849531       23.2376757084       33.8120040267
  H        28.2242695098       24.5822887666       34.5124655472
  H        25.7153022503       22.0905011545       34.9722871969
  H        23.9812684689       22.0318828953       34.8257838432
  H        21.6789310918       24.4032587841       33.7663211019
  H        22.3779962676       22.9577973250       34.4960849941
  H        21.6721199514       24.2089219839       35.5243553311
  H        21.4674510893       26.3714816251       34.9076772704
  H        22.2894400777       27.9032819090       34.8449288374
  H        23.9037997432       28.8313842491       34.4742944935
  H        25.2999725883       28.8183146020       35.5578786920
  H        25.5322790626       28.7154978270       33.8071306658
  H        28.2171039185       26.4280079079       34.9393495205
  H        27.2996884225       27.9046951597       35.0194511842
  H        28.0122540148       28.6348065797       30.8422228428
  H        28.1164932209       28.9013754292       28.3646561360
  H        27.0015998586       24.7633829419       27.8844154029
  H        26.8609331152       24.5164527007       30.3340410787
  H        26.6904270065       25.4657261879       32.4666518072
  H        28.7001010666       25.2046763506       26.0867137537
  H        28.6146501504       25.4225936291       23.6279336089
  H        26.3029835643       29.0368453709       24.0262060258
  H        26.4183408090       28.8379067929       26.4851913896
  H        29.4550991483       26.9071285975       21.8285268219
  H        29.2784052795       26.9637435020       19.3427571959
  H        25.9253494483       27.2192481347       17.5766865692
  H        25.0610995438       27.7641985485       19.6801774738
  H        25.2388462731       27.7635119889       22.1405008013
  H        21.5505384187       28.3202508165       19.2331090186
  H        21.4505496485       28.4923711115       21.7118912144
  H        23.3730966832       24.6416055971       22.0439687808
  H        23.5176449676       24.5074149312       19.5929361719
  H        23.4392298881       25.4799165499       17.5159757751
  H        20.5073040314       27.7020026782       23.7017868554
  H        20.5773119321       27.9131018881       26.1537558859
  H        24.3917575156       25.8946049234       26.2099185065
  H        24.3442293614       25.7256550727       23.7729810114
  H        20.4292029991       26.7214776246       28.1824521861
  H        20.5919406397       26.7908567358       30.6631695323
  H        23.9733480291       26.9164008709       32.4357233505
  H        24.8468654534       27.3695750872       30.3517975445
  H        24.6884329469       27.3589486129       27.8989176828
  H        24.3765380971       21.1343279181       19.2137391404
  H        24.1853169958       20.9190442906       21.6913639704
  H        26.8336364988       24.2864890966       22.1792502710
  H        26.9876684891       24.5200395364       19.7289668878
  H        26.1837465065       24.0686805183       17.5935376034
  H        27.4537353264       22.6319260041       24.0179333770
  H        27.1649728937       22.6107092400       26.4734604384
  H        22.8896961978       22.4167584357       25.9689245441
  H        23.1809838043       22.4001221295       23.5154242633
  H        26.3823204563       21.1083176870       28.2953656175
  H        26.1512831691       21.2723366349       30.7720584802
  H        23.9376705421       23.8851447688       32.4191043074
  H        23.0714267857       24.2398015348       30.2699855891
  H        23.2589568683       24.0454939043       27.8191117682
